# Supplementary material for: Quantum formalism for the dynamics of cognitive psychology
Source: Sci Rep. 2023 Sep 26;13:16104. doi: 10.1038/s41598-023-43403-4 (PMC10522772; doi:10.1038/s41598-023-43403-4)
Supplement: Supplementary file 1 — Supplementary Information. [file 41598_2023_43403_MOESM1_ESM.nb]

(* Content-type: application/vnd.wolfram.mathematica *)

(*** Wolfram Notebook File ***)
(* http://www.wolfram.com/nb *)

(* CreatedBy='Mathematica 12.3' *)

(*CacheID: 234*)
(* Internal cache information:
NotebookFileLineBreakTest
NotebookFileLineBreakTest
NotebookDataPosition[       158,          7]
NotebookDataLength[    738313,      12300]
NotebookOptionsPosition[    737514,      12279]
NotebookOutlinePosition[    737906,      12295]
CellTagsIndexPosition[    737863,      12292]
WindowFrame->Normal*)

(* Beginning of Notebook Content *)
Notebook[{

Cell[CellGroupData[{
Cell[BoxData[
 RowBox[{"SliceVectorPlot3D", "[", 
  RowBox[{
   RowBox[{"{", 
    RowBox[{
     RowBox[{"-", 
      FractionBox[
       RowBox[{"2", " ", "x", " ", 
        RowBox[{"(", 
         RowBox[{
          SuperscriptBox["y", "4"], "+", 
          RowBox[{"3", " ", 
           SuperscriptBox["y", "2"], " ", 
           SuperscriptBox["z", "2"]}], "+", 
          RowBox[{"4", " ", 
           SuperscriptBox["z", "4"]}], "-", 
          RowBox[{
           SuperscriptBox["x", "2"], " ", 
           RowBox[{"(", 
            RowBox[{
             SuperscriptBox["y", "2"], "+", 
             RowBox[{"4", " ", 
              SuperscriptBox["z", "2"]}]}], ")"}]}]}], ")"}]}], 
       SuperscriptBox[
        RowBox[{"(", 
         RowBox[{
          SuperscriptBox["x", "2"], "+", 
          SuperscriptBox["y", "2"], "+", 
          SuperscriptBox["z", "2"]}], ")"}], "3"]]}], ",", 
     RowBox[{"-", 
      FractionBox[
       RowBox[{"2", " ", "y", " ", 
        RowBox[{"(", 
         RowBox[{
          SuperscriptBox["x", "4"], "-", 
          RowBox[{
           SuperscriptBox["y", "2"], " ", 
           SuperscriptBox["z", "2"]}], "+", 
          SuperscriptBox["z", "4"], "-", 
          RowBox[{
           SuperscriptBox["x", "2"], " ", 
           RowBox[{"(", 
            RowBox[{
             SuperscriptBox["y", "2"], "+", 
             RowBox[{"6", " ", 
              SuperscriptBox["z", "2"]}]}], ")"}]}]}], ")"}]}], 
       SuperscriptBox[
        RowBox[{"(", 
         RowBox[{
          SuperscriptBox["x", "2"], "+", 
          SuperscriptBox["y", "2"], "+", 
          SuperscriptBox["z", "2"]}], ")"}], "3"]]}], ",", 
     RowBox[{"-", 
      FractionBox[
       RowBox[{"2", " ", "z", " ", 
        RowBox[{"(", 
         RowBox[{
          RowBox[{"4", " ", 
           SuperscriptBox["x", "4"]}], "+", 
          SuperscriptBox["y", "4"], "-", 
          RowBox[{
           SuperscriptBox["y", "2"], " ", 
           SuperscriptBox["z", "2"]}], "+", 
          RowBox[{
           SuperscriptBox["x", "2"], " ", 
           RowBox[{"(", 
            RowBox[{
             RowBox[{"3", " ", 
              SuperscriptBox["y", "2"]}], "-", 
             RowBox[{"4", " ", 
              SuperscriptBox["z", "2"]}]}], ")"}]}]}], ")"}]}], 
       SuperscriptBox[
        RowBox[{"(", 
         RowBox[{
          SuperscriptBox["x", "2"], "+", 
          SuperscriptBox["y", "2"], "+", 
          SuperscriptBox["z", "2"]}], ")"}], "3"]]}]}], "}"}], ",", " ", 
   RowBox[{"{", 
    RowBox[{
     RowBox[{
      RowBox[{"x", "^", "2"}], "+", 
      RowBox[{"y", "^", "2"}], "+", 
      RowBox[{"z", "^", "2"}]}], "==", "1"}], "}"}], ",", 
   "\[IndentingNewLine]", 
   RowBox[{"{", 
    RowBox[{"x", ",", "0", ",", "1"}], "}"}], ",", 
   RowBox[{"{", 
    RowBox[{"y", ",", "0", ",", "1"}], "}"}], ",", 
   RowBox[{"{", 
    RowBox[{"z", ",", "0", ",", "1"}], "}"}], ",", 
   RowBox[{"Boxed", "\[Rule]", "False"}], ",", 
   RowBox[{"VectorAspectRatio", "\[Rule]", "0.12"}]}], "]"}]], "Input",
 CellLabel->
  "In[181]:=",ExpressionUUID->"a315f6e5-bca3-4c8e-8e4c-5e9e0faafa29"],

Cell[BoxData[
 Graphics3DBox[{{{}, 
    {Hue[0.6, 1, 1], 
     {CapForm["Butt"], 
      Arrowheads[{{0.019935538767816525`, 1.}}, Appearance -> "Projected"], 
      {LABColor[0.3649888478813892, 0.5222812638692066, -0.435812406445255], 
       Arrow3DBox[TubeBox[{{0.17126946902157925`, 0.10984968834457778`, 
        0.9813158870117064}, {0.01054882967971947, 0.07196089062418379, 
        0.9995456005420008}}, 0.0033225897946360873`]]}}, 
     {CapForm["Butt"], 
      Arrowheads[{{0.01993553876781652, 1.}}, Appearance -> "Projected"], 
      {LABColor[
       0.37573741960415064`, 0.5222620713385066, -0.4101239060249329], 
       Arrow3DBox[TubeBox[{{0.1657283582073985, 0.21539295475626136`, 
        0.9651534091292798}, {0.01608994049390021, 0.1482280603241189, 
        0.9915395467524609}}, 0.003322589794636087]]}}, 
     {CapForm["Butt"], 
      Arrowheads[{{0.01993553876781653, 1.}}, Appearance -> "Projected"], 
      {LABColor[
       0.38378223113939725`, 0.5222477066120714, -0.39089724504755224`], 
       Arrow3DBox[TubeBox[{{0.15985550786088265`, 0.31512885563026627`, 
        0.9383920176778783}, {0.02196279084041608, 0.23030259556173271`, 
        0.9756628045497535}}, 0.003322589794636088]]}}, 
     {CapForm["Butt"], 
      Arrowheads[{{0.01993553876781653, 1.}}, Appearance -> "Projected"], 
      {LABColor[0.3795035748527189, 0.5222553465333796, -0.4011230003063646], 
       Arrow3DBox[TubeBox[{{0.15572795262149644`, 0.40949359569180255`, 
        0.9018248428792162}, {0.02609034607980229, 0.3177482916118151, 
        0.9505680219708721}}, 0.003322589794636088]]}}, 
     {CapForm["Butt"], 
      Arrowheads[{{0.019935538767816525`, 1.}}, Appearance -> "Projected"], 
      {LABColor[0.3560472600655961, 0.5222972298694425, -0.4571823138421548], 
       Arrow3DBox[TubeBox[{{0.15468815137263509`, 0.49892068599006467`, 
        0.8558741391621203}, {0.027130147328663645`, 0.4101316374251718, 
        0.9145637278283306}}, 0.0033225897946360873`]]}}, 
     {CapForm["Butt"], 
      Arrowheads[{{0.019935538767816532`, 1.}}, Appearance -> "Projected"], 
      {LABColor[
       0.31188173657127954`, 0.5223760913393578, -0.5627355071510811], 
       Arrow3DBox[TubeBox[{{0.15835034653933205`, 0.5822785325927714, 
        0.8005132548522741}, {0.023467952161966663`, 0.5085842269340838, 
        0.8635600339854107}}, 0.0033225897946360886`]]}}, 
     {CapForm["Butt"], 
      Arrowheads[{{0.019935538767816525`, 1.}}, Appearance -> "Projected"], 
      {LABColor[
       0.25585516300920164`, 0.5224761317689928, -0.6966359634741179], 
       Arrow3DBox[TubeBox[{{0.16836854369955634`, 0.654223626013496, 
        0.7410324318524468}, {0.013449755001742378`, 0.6184495696249777, 
        0.7891925103040325}}, 0.0033225897946360873`]]}}, 
     {CapForm["Butt"], 
      Arrowheads[{{0.019935538767816525`, 1.}}, Appearance -> "Projected"], 
      {LABColor[
       0.23393817897929783`, 0.5225152664930933, -0.7490163604223118], 
       Arrow3DBox[TubeBox[{{0.17311652332810312`, 0.681163894692562, 
        0.7152846209094255}, {0.008701775373195594, 0.677923456413096, 
        0.7388705822684819}}, 0.0033225897946360873`]]}}, 
     {CapForm["Butt"], 
      Arrowheads[{{0.019935538767816525`, 1.}}, Appearance -> "Projected"], 
      {LABColor[
       0.22410995157518018`, 0.5225328156671646, -0.7725052880969587], 
       Arrow3DBox[TubeBox[{{0.17073436012093296`, 0.7070435372334034, 
        0.6902057669115972}, {0.011083938580365757`, 0.747440094516689, 
        0.668322704508745}}, 0.0033225897946360873`]]}}, 
     {CapForm["Butt"], 
      Arrowheads[{{0.01993553876781653, 1.}}, Appearance -> "Projected"], 
      {LABColor[0.2314234536944434, 0.5225197567587283, -0.7550264167538131], 
       Arrow3DBox[TubeBox[{{0.16026063145415093`, 0.7312848733117413, 
        0.6669556141024455}, {0.021557667247147805`, 0.7989245015073878, 
        0.6054302065353662}}, 0.003322589794636088]]}}, 
     {CapForm["Butt"], 
      Arrowheads[{{0.01993553876781653, 1.}}, Appearance -> "Projected"], 
      {LABColor[
       0.25847891494226233`, 0.5224714468265814, -0.6903653393973839], 
       Arrow3DBox[TubeBox[{{0.14194859737736742`, 0.7770850205412789, 
        0.6179844953109547}, {0.03986970132393132, 0.8592090473204321, 
        0.5158348474180793}}, 0.003322589794636088]]}}, 
     {CapForm["Butt"], 
      Arrowheads[{{0.019935538767816525`, 1.}}, Appearance -> "Projected"], 
      {LABColor[0.2949468624219807, 0.5224063300631989, -0.6032089331022827], 
       Arrow3DBox[TubeBox[{{0.12622756912086397`, 0.8481505498256662, 
        0.5197743122585606}, {0.05559072958043476, 0.9224912797777878, 
        0.38907274329906005`}}, 0.0033225897946360873`]]}}, 
     {CapForm["Butt"], 
      Arrowheads[{{0.019935538767816535`, 1.}}, Appearance -> "Projected"], 
      {LABColor[
       0.30041306951024627`, 0.5223965696643237, -0.5901449961712837], 
       Arrow3DBox[TubeBox[{{0.12330345455916578`, 0.8753242038612375, 
        0.47237504109042383`}, {0.058514844142132955`, 0.9427803001120921, 
        0.3350756660103634}}, 0.003322589794636089]]}}, 
     {CapForm["Butt"], 
      Arrowheads[{{0.019935538767816525`, 1.}}, Appearance -> "Projected"], 
      {LABColor[
       0.27825209189240896`, 0.5224361400606743, -0.6431085244924498], 
       Arrow3DBox[TubeBox[{{0.12324487520301163`, 0.9330633853574252, 
        0.34537301886613486`}, {0.058573423498287105`, 0.9806498578721055, 
        0.1999352716112947}}, 0.0033225897946360873`]]}}, 
     {CapForm["Butt"], 
      Arrowheads[{{0.019935538767816525`, 1.}}, Appearance -> "Projected"], 
      {LABColor[
       0.23778347509643208`, 0.5225084003749073, -0.7398263123425203], 
       Arrow3DBox[TubeBox[{{0.13035838406907146`, 0.9616271615766523, 
        0.2528937548853074}, {0.05145991463222725, 0.9953817783801328, 
        0.11064515305202663`}}, 0.0033225897946360873`]]}}, 
     {CapForm["Butt"], 
      Arrowheads[{{0.01993553876781653, 1.}}, Appearance -> "Projected"], 
      {LABColor[0.1886675222501131, 0.5225961012766809, -0.8572107619122568], 
       Arrow3DBox[TubeBox[{{0.14916370666557852`, 0.9799201458423015, 
        0.14912474550949148`}, {0.032654592035720215`, 1.0012989010790654`, 
        0.03264477988774695}}, 0.003322589794636088]]}}, 
     {CapForm["Butt"], 
      Arrowheads[{{0.01993553876781653, 1.}}, Appearance -> "Projected"], 
      {LABColor[0.337062776636642, 0.5223311283529278, -0.502554194229905], 
       Arrow3DBox[TubeBox[{{0.24278563644477205`, 0.7785257965222113, 
        0.5842529838430275}, {0.11928317200017721`, 0.8577682713394997, 
        0.5063634542546886}}, 0.003322589794636088]]}}, 
     {CapForm["Butt"], 
      Arrowheads[{{0.01993553876781653, 1.}}, Appearance -> "Projected"], 
      {LABColor[
       0.43869256134553253`, 0.5245841008010509, -0.18457097690461619`], 
       Arrow3DBox[TubeBox[{{0.26001522494323165`, 0.5561461230370993, 
        0.7933826247383966}, {0.10277927445737552`, 0.534716636489756, 
        0.8425419609796065}}, 0.003322589794636088]]}}, 
     {CapForm["Butt"], 
      Arrowheads[{{0.01993553876781652, 1.}}, Appearance -> "Projected"], 
      {LABColor[0.6161277872012341, 0.5361460910913548, 0.6059073783930642], 
       Arrow3DBox[TubeBox[{{0.2629465480498376, 0.09909630329786143, 
        0.9624940498604307}, {0.10068990649561697`, 0.08271427567090014, 
        0.9941708363281951}}, 0.003322589794636087]]}}, 
     {CapForm["Butt"], 
      Arrowheads[{{0.019935538767816532`, 1.}}, Appearance -> "Projected"], 
      {LABColor[0.6070307384747482, 0.5355533114528203, 0.5653797994938023], 
       Arrow3DBox[TubeBox[{{0.2615223521072743, 0.19693110358621618`, 
        0.948405198269123}, {0.10211410243818027`, 0.16668991149416407`, 
        0.9840911562475365}}, 0.0033225897946360886`]]}}, 
     {CapForm["Butt"], 
      Arrowheads[{{0.019935538767816525`, 1.}}, Appearance -> "Projected"], 
      {LABColor[0.5889288735077796, 0.5343737622061859, 0.4847355397201147], 
       Arrow3DBox[TubeBox[{{0.25980273562467915`, 0.2924416558878139, 
        0.92352170900522}, {0.10383371892077542`, 0.2529897953041851, 
        0.9649490415702913}}, 0.0033225897946360873`]]}}, 
     {CapForm["Butt"], 
      Arrowheads[{{0.01993553876781653, 1.}}, Appearance -> "Projected"], 
      {LABColor[0.555948615277364, 0.5322247107785856, 0.3378076669848941], 
       Arrow3DBox[TubeBox[{{0.2585519698878223, 0.3848122045145733, 
        0.8893339827844406}, {0.10508448465763225`, 0.3424296827890444, 
        0.9367729982448839}}, 0.003322589794636088]]}}, 
     {CapForm["Butt"], 
      Arrowheads[{{0.019935538767816532`, 1.}}, Appearance -> "Projected"], 
      {LABColor[0.5054540225346582, 0.5289343946184855, 0.11285299730086557`],
        Arrow3DBox[TubeBox[{{0.25856896538583846`, 0.47315322961549144`, 
        0.8456208375998076}, {0.10506748915961611`, 0.435899093799745, 
        0.8970837710523628}}, 0.0033225897946360886`]]}}, 
     {CapForm["Butt"], 
      Arrowheads[{{0.01993553876781653, 1.}}, Appearance -> "Projected"], 
      {LABColor[
       0.37347163895963975`, 0.5222661170913472, -0.4155389982381263], 
       Arrow3DBox[TubeBox[{{0.26327042533139317`, 0.6313122654388682, 
        0.7340051278815224}, {0.1003660292140614, 0.6413609301996056, 
        0.7649920512641929}}, 0.003322589794636088]]}}, 
     {CapForm["Butt"], 
      Arrowheads[{{0.019935538767816535`, 1.}}, Appearance -> "Projected"], 
      {LABColor[
       0.33400753612136647`, 0.5223365837565757, -0.5098560524939793], 
       Arrow3DBox[TubeBox[{{0.25995215140183336`, 0.7002650198682213, 
        0.6689666542962152}, {0.10368430314362123`, 0.7542186118818712, 
        0.6525844423539063}}, 0.003322589794636089]]}}, 
     {CapForm["Butt"], 
      Arrowheads[{{0.01993553876781653, 1.}}, Appearance -> "Projected"], 
      {LABColor[0.3477744743410291, 0.5223120016640669, -0.4769538207031777], 
       Arrow3DBox[TubeBox[{{0.23364379231312524`, 0.8332612279790139, 
        0.5069178800380255}, {0.12999266223232933`, 0.9096341453978566, 
        0.40192917551959517`}}, 0.003322589794636088]]}}, 
     {CapForm["Butt"], 
      Arrowheads[{{0.01993553876781653, 1.}}, Appearance -> "Projected"], 
      {LABColor[0.3441686673039222, 0.5223184401532023, -0.4855715029383132], 
       Arrow3DBox[TubeBox[{{0.22968874165537814`, 0.875230549215377, 
        0.433352193288831}, {0.13394771289007643`, 0.9428739547579527, 
        0.31563629607815674`}}, 0.003322589794636088]]}}, 
     {CapForm["Butt"], 
      Arrowheads[{{0.01993553876781652, 1.}}, Appearance -> "Projected"], 
      {LABColor[0.3182061230300525, 0.522364798584897, -0.5476205683113067], 
       Arrow3DBox[TubeBox[{{0.23094873484699782`, 0.9171649366333002, 
        0.3338863855892757}, {0.13268771969845675`, 0.9714441336348443, 
        0.21142190488815385`}}, 0.003322589794636087]]}}, 
     {CapForm["Butt"], 
      Arrowheads[{{0.01993553876781653, 1.}}, Appearance -> "Projected"], 
      {LABColor[
       0.27886738981426445`, 0.5224350413915153, -0.6416379960043962], 
       Arrow3DBox[TubeBox[{{0.23858508838584896`, 0.9450555453814877, 
        0.23852539764708297`}, {0.1250513661596056, 0.9877656461153167, 
        0.12501351029025104`}}, 0.003322589794636088]]}}, 
     {CapForm["Butt"], 
      Arrowheads[{{0.019935538767816532`, 1.}}, Appearance -> "Projected"], 
      {LABColor[
       0.23779455984578787`, 0.5225083805821016, -0.7397998203958849], 
       Arrow3DBox[TubeBox[{{0.2529495602961125, 0.9616359383605263, 
        0.13032028808998772`}, {0.11068689424934211`, 0.9953953601008602, 
        0.051449237307250706`}}, 0.0033225897946360886`]]}}, 
     {CapForm["Butt"], 
      Arrowheads[{{0.01993553876781652, 1.}}, Appearance -> "Projected"], 
      {LABColor[
       0.4004639920257043, 0.5222179198444712, -0.35102874599552025`], 
       Arrow3DBox[TubeBox[{{0.3303635381850415, 0.6919412832546616, 
        0.6465922737133003}, {0.1814276126687857, 0.7625423484954307, 
        0.6257935469245116}}, 0.003322589794636087]]}}, 
     {CapForm["Butt"], 
      Arrowheads[{{0.01993553876781652, 1.}}, Appearance -> "Projected"], 
      {LABColor[
       0.4486902160914891, 0.5252355655062192, -0.14003117573320265`], 
       Arrow3DBox[TubeBox[{{0.33606743801437367`, 0.6176987941116894, 
        0.7151973817435935}, {0.17592694358498506`, 0.6549744015267843, 
        0.7389578214343141}}, 0.003322589794636087]]}}, 
     {CapForm["Butt"], 
      Arrowheads[{{0.019935538767816518`, 1.}}, Appearance -> "Projected"], 
      {LABColor[0.7571052375728409, 0.28111696950189136`, 0.7949537101669176],
        Arrow3DBox[TubeBox[{{0.35244170484922155`, 0.09456285105713083, 
        0.9339220030179358}, {0.19301290554038886`, 0.08724772791163075, 
        0.980051757871607}}, 0.0033225897946360865`]]}}, 
     {CapForm["Butt"], 
      Arrowheads[{{0.019935538767816525`, 1.}}, Appearance -> "Projected"], 
      {LABColor[0.7417786603347396, 0.31606638978627427`, 0.786403652802654], 
       Arrow3DBox[TubeBox[{{0.35194040845639174`, 0.18833078186694077`, 
        0.9200767645816021}, {0.19351420193321864`, 0.17529023321343945`, 
        0.9683477552078806}}, 0.0033225897946360873`]]}}, 
     {CapForm["Butt"], 
      Arrowheads[{{0.019935538767816532`, 1.}}, Appearance -> "Projected"], 
      {LABColor[0.715731524434849, 0.3754620582142296, 0.7718730434787929], 
       Arrow3DBox[TubeBox[{{0.3513726238814708, 0.28049187492351796`, 
        0.8959204394733528}, {0.19408198650813963`, 0.264939576268481, 
        0.9470749970394728}}, 0.0033225897946360886`]]}}, 
     {CapForm["Butt"], 
      Arrowheads[{{0.019935538767816532`, 1.}}, Appearance -> "Projected"], 
      {LABColor[0.676861327221506, 0.46409834261364585`, 0.7501889837718332], 
       Arrow3DBox[TubeBox[{{0.3510945848741461, 0.37026226333531037`, 
        0.863378502705948}, {0.19436002551546433`, 0.35697962396830735`, 
        0.9168280747588253}}, 0.0033225897946360886`]]}}, 
     {CapForm["Butt"], 
      Arrowheads[{{0.01993553876781653, 1.}}, Appearance -> "Projected"], 
      {LABColor[0.6196187539478931, 0.5363735686028467, 0.6214597222920271], 
       Arrow3DBox[TubeBox[{{0.3514405669720648, 0.4565853840415939, 
        0.8204708883625705}, {0.19401404341754558`, 0.4524669393736426, 
        0.8733758546096548}}, 0.003322589794636088]]}}, 
     {CapForm["Butt"], 
      Arrowheads[{{0.01993553876781653, 1.}}, Appearance -> "Projected"], 
      {LABColor[0.5741526243702197, 0.5334109159154808, 0.41890698138623567`],
        Arrow3DBox[TubeBox[{{0.3519343832807509, 0.5035084695298082, 
        0.7930616848000657}, {0.19352022710885952`, 0.5083871328793693, 
        0.8428629009179375}}, 0.003322589794636088]]}}, 
     {CapForm["Butt"], 
      Arrowheads[{{0.019935538767816535`, 1.}}, Appearance -> "Projected"], 
      {LABColor[
       0.40449536326613755`, 0.5223557514400784, -0.33692034700981144`], 
       Arrow3DBox[TubeBox[{{0.3367753702945458, 0.7481700939490125, 
        0.5758948040388011}, {0.2086792400950646, 0.8344732344543223, 
        0.514721634058915}}, 0.003322589794636089]]}}, 
     {CapForm["Butt"], 
      Arrowheads[{{0.019935538767816525`, 1.}}, Appearance -> "Projected"], 
      {LABColor[
       0.4036425826865085, 0.5223001827629238, -0.34071950575500426`], 
       Arrow3DBox[TubeBox[{{0.3326820424075726, 0.7748241885504517, 
        0.5429964499674002}, {0.2127725679820378, 0.8614698793112593, 
        0.46741040909923315`}}, 0.0033225897946360873`]]}}, 
     {CapForm["Butt"], 
      Arrowheads[{{0.01993553876781652, 1.}}, Appearance -> "Projected"], 
      {LABColor[0.4019560200533152, 0.5222152556957392, -0.3474628803528087], 
       Arrow3DBox[TubeBox[{{0.3286763978570417, 0.8048509222072159, 
        0.4991763780336378}, {0.21677821253256868`, 0.8889135955879474, 
        0.4096706775239829}}, 0.003322589794636087]]}}, 
     {CapForm["Butt"], 
      Arrowheads[{{0.019935538767816525`, 1.}}, Appearance -> "Projected"], 
      {LABColor[0.3888349115385052, 0.5222386846018753, -0.3788216143587437], 
       Arrow3DBox[TubeBox[{{0.32525434495468664`, 0.8522777339248121, 
        0.41584919430531886`}, {0.2202002654349238, 0.9272254063609198, 
        0.31122847871220627`}}, 0.0033225897946360873`]]}}, 
     {CapForm["Butt"], 
      Arrowheads[{{0.01993553876781653, 1.}}, Appearance -> "Projected"], 
      {LABColor[
       0.37446134442237544`, 0.5222643498842272, -0.4131736561395438], 
       Arrow3DBox[TubeBox[{{0.325521671795623, 0.8745561780547887, 
        0.3677885005468868}, {0.21993293859398738`, 0.943548325918541, 
        0.2596676870437982}}, 0.003322589794636088]]}}, 
     {CapForm["Butt"], 
      Arrowheads[{{0.01993553876781653, 1.}}, Appearance -> "Projected"], 
      {LABColor[0.3182078229201634, 0.5223647955495921, -0.5476165056666171], 
       Arrow3DBox[TubeBox[{{0.3339654978286876, 0.9171549215601568, 
        0.23089118648310653`}, {0.2114891125609228, 0.9714390259500347, 
        0.13264772145422749`}}, 0.003322589794636088]]}}, 
     {CapForm["Butt"], 
      Arrowheads[{{0.019935538767816525`, 1.}}, Appearance -> "Projected"], 
      {LABColor[0.2783032692538617, 0.5224360486789441, -0.6429862133886959], 
       Arrow3DBox[TubeBox[{{0.3454472762922753, 0.9329225004998017, 
        0.12321242753151551`}, {0.20000733409733512`, 0.9805241697845006, 
        0.058557097865722905`}}, 0.0033225897946360873`]]}}, 
     {CapForm["Butt"], 
      Arrowheads[{{0.019935538767816525`, 1.}}, Appearance -> "Projected"], 
      {LABColor[
       0.3744595893963196, 0.5222643530179824, -0.41317785055613565`], 
       Arrow3DBox[TubeBox[{{0.3679012433697146, 0.8745541563051754, 
        0.3254453768924454}, {0.2597768872889428, 0.9435503476681542, 
        0.2198629135849842}}, 0.0033225897946360873`]]}}, 
     {CapForm["Butt"], 
      Arrowheads[{{0.019935538767816532`, 1.}}, Appearance -> "Projected"], 
      {LABColor[0.441376348858438, 0.5247589810990064, -0.17261463661796272`],
        Arrow3DBox[TubeBox[{{0.4036770591076877, 0.7714768521102289, 
        0.4968746990195205}, {0.2956114488746634, 0.8648172157514821, 
        0.4119723565381001}}, 0.0033225897946360886`]]}}, 
     {CapForm["Butt"], 
      Arrowheads[{{0.019935538767816525`, 1.}}, Appearance -> "Projected"], 
      {LABColor[0.652577460874477, 0.5194732014557263, 0.7366420288928892], 
       Arrow3DBox[TubeBox[{{0.42777481226037756`, 0.4442575028405452, 
        0.7904176547891897}, {0.2723965718492804, 0.4647948205746913, 
        0.8455069309288135}}, 0.0033225897946360873`]]}}, 
     {CapForm["Butt"], 
      Arrowheads[{{0.01993553876781653, 1.}}, Appearance -> "Projected"], 
      {LABColor[0.8167969189733053, 0.14500114740169545`, 0.8282532063436999],
        Arrow3DBox[TubeBox[{{0.4409411020913571, 0.09140622577913511, 
        0.8961470334514695}, {0.2863316641424091, 0.09040435318962646, 
        0.9569247045731446}}, 0.003322589794636088]]}}, 
     {CapForm["Butt"], 
      Arrowheads[{{0.019935538767816525`, 1.}}, Appearance -> "Projected"], 
      {LABColor[0.7953933178717962, 0.19380809489394524`, 0.8163130311580243],
        Arrow3DBox[TubeBox[{{0.440784478054626, 0.18211510140659612`, 
        0.8822401988140898}, {0.28648828817914024`, 0.1815059136737841, 
        0.9438139110520565}}, 0.0033225897946360873`]]}}, 
     {CapForm["Butt"], 
      Arrowheads[{{0.019935538767816525`, 1.}}, Appearance -> "Projected"], 
      {LABColor[0.759819490565848, 0.27492761834167745`, 0.7964678785576033], 
       Arrow3DBox[TubeBox[{{0.4406638000939661, 0.27138525557019905`, 
        0.8590433607710946}, {0.28660896613980014`, 0.27404619562179994`, 
        0.9211644915716992}}, 0.0033225897946360873`]]}}, 
     {CapForm["Butt"], 
      Arrowheads[{{0.01993553876781653, 1.}}, Appearance -> "Projected"], 
      {LABColor[0.7110437079654623, 0.3861517552978911, 0.7692579064456688], 
       Arrow3DBox[TubeBox[{{0.44072817898119593`, 0.35837620542158466`, 
        0.8266485434689457}, {0.2865445872525703, 0.36886568188203306`, 
        0.8876108128147951}}, 0.003322589794636088]]}}, 
     {CapForm["Butt"], 
      Arrowheads[{{0.01993553876781653, 1.}}, Appearance -> "Projected"], 
      {LABColor[0.5689709749899944, 0.53307327056049, 0.39582260419982035`], 
       Arrow3DBox[TubeBox[{{0.4406916226294339, 0.5217065897053288, 
        0.7345963572745209}, {0.28658114360433234`, 0.5691561698215264, 
        0.7745651571063896}}, 0.003322589794636088]]}}, 
     {CapForm["Butt"], 
      Arrowheads[{{0.019935538767816535`, 1.}}, Appearance -> "Projected"], 
      {LABColor[0.4972528825787015, 0.5283999939656112, 0.07631671431259995], 
       Arrow3DBox[TubeBox[{{0.43741769170447564`, 0.5983821766540116, 
        0.6755093173991099}, {0.2898550745292906, 0.6742910189844623, 
        0.683391514238208}}, 0.003322589794636089]]}}, 
     {CapForm["Butt"], 
      Arrowheads[{{0.019935538767816535`, 1.}}, Appearance -> "Projected"], 
      {LABColor[
       0.47472245220390064`, 0.5269318716354845, -0.024056914773347426`], 
       Arrow3DBox[TubeBox[{{0.4337345513678801, 0.6355819339429669, 
        0.6431479256532308}, {0.29353821486588616`, 0.723618890028276, 
        0.6292378949845809}}, 0.003322589794636089]]}}, 
     {CapForm["Butt"], 
      Arrowheads[{{0.019935538767816525`, 1.}}, Appearance -> "Projected"], 
      {LABColor[
       0.46024624129226344`, 0.5259885763614286, -0.08854879532968857], 
       Arrow3DBox[TubeBox[{{0.4279625550977719, 0.6788011151641883, 
        0.6011496455230343}, {0.2993102111359943, 0.7756825165859041, 
        0.5603872141645577}}, 0.0033225897946360873`]]}}, 
     {CapForm["Butt"], 
      Arrowheads[{{0.019935538767816518`, 1.}}, Appearance -> "Projected"], 
      {LABColor[
       0.42573705767115866`, 0.5237398974757713, -0.24228806880214399`], 
       Arrow3DBox[TubeBox[{{0.41400304895478135`, 0.8145299339407344, 
        0.4139114359860132}, {0.3132697172789849, 0.8999828925534215, 
        0.3131662370315119}}, 0.0033225897946360865`]]}}, 
     {CapForm["Butt"], 
      Arrowheads[{{0.01993553876781653, 1.}}, Appearance -> "Projected"], 
      {LABColor[
       0.3888268836720132, 0.5222386989363448, -0.37884080052199154`], 
       Arrow3DBox[TubeBox[{{0.41594511915364585`, 0.8522522102677123, 
        0.3251814854490283}, {0.31132764708012034`, 0.9272035679419716, 
        0.2201268050284013}}, 0.003322589794636088]]}}, 
     {CapForm["Butt"], 
      Arrowheads[{{0.019935538767816532`, 1.}}, Appearance -> "Projected"], 
      {LABColor[
       0.35240666382845554`, 0.5223037304777884, -0.46588314036871237`], 
       Arrow3DBox[TubeBox[{{0.4211844808035165, 0.8751599417219375, 
        0.2495001441111791}, {0.30608828543024974`, 0.9429445622513922, 
        0.15072201703424803`}}, 0.0033225897946360886`]]}}, 
     {CapForm["Butt"], 
      Arrowheads[{{0.019935538767816525`, 1.}}, Appearance -> "Projected"], 
      {LABColor[0.2989018154151704, 0.5223992681429088, -0.5937568110670579], 
       Arrow3DBox[TubeBox[{{0.4341745348093149, 0.8955181793820839, 
        0.12215677616747653`}, {0.29309823142445135`, 0.957038327920803, 
        0.05961274922976189}}, 0.0033225897946360873`]]}}, 
     {CapForm["Butt"], 
      Arrowheads[{{0.019935538767816518`, 1.}}, Appearance -> "Projected"], 
      {LABColor[
       0.471044798940283, 0.5266922293033603, -0.040440951760139565`], 
       Arrow3DBox[TubeBox[{{0.4712652691471807, 0.673601188418047, 
        0.5737464641460489}, {0.3578862386089203, 0.7808824433320454, 
        0.5168699739516672}}, 0.0033225897946360865`]]}}, 
     {CapForm["Butt"], 
      Arrowheads[{{0.01993553876781653, 1.}}, Appearance -> "Projected"], 
      {LABColor[0.5537989515055899, 0.5320846349197091, 0.32823086128264295`],
        Arrow3DBox[TubeBox[{{0.488471482113584, 0.5112312963871257, 
        0.7106043461104793}, {0.3407049366354909, 0.5796314631397295, 
        0.7435508570674282}}, 0.003322589794636088]]}}, 
     {CapForm["Butt"], 
      Arrowheads[{{0.01993553876781652, 1.}}, Appearance -> "Projected"], 
      {LABColor[0.4903568927126406, 0.5279506391800046, 0.04559490751699563], 
       Arrow3DBox[TubeBox[{{0.5000997486487997, 0.585050606389566, 
        0.6430473467607472}, {0.37013797544178473`, 0.6876225892489078, 
        0.6293384738770645}}, 0.003322589794636087]]}}, 
     {CapForm["Butt"], 
      Arrowheads[{{0.01993553876781654, 1.}}, Appearance -> "Projected"], 
      {LABColor[
       0.4451198115060332, 0.5250029116859284, -0.15593741718468146`], 
       Arrow3DBox[TubeBox[{{0.48781864975427924`, 0.7710423559529469, 
        0.4162392698918054}, {0.4005589116507431, 0.8652517119087642, 
        0.31083840312571975`}}, 0.00332258979463609]]}}, 
     {CapForm["Butt"], 
      Arrowheads[{{0.019935538767816532`, 1.}}, Appearance -> "Projected"], 
      {LABColor[0.6788998183221832, 0.45944994127023125`, 0.7513261728243245],
        Arrow3DBox[TubeBox[{{0.5187141835560303, 0.3467698342310484, 
        0.7850483552559115}, {0.3699531044743446, 0.3804720530725693, 
        0.8508762304620916}}, 0.0033225897946360886`]]}}, 
     {CapForm["Butt"], 
      Arrowheads[{{0.019935538767816532`, 1.}}, Appearance -> "Projected"], 
      {LABColor[0.7873576725611042, 0.21213189549578104`, 0.811830280228189], 
       Arrow3DBox[TubeBox[{{0.5285099191698239, 0.08828999394669286, 
        0.8474905213160842}, {0.3805810029080982, 0.09352058502206873, 
        0.9229138864570221}}, 0.0033225897946360886`]]}}, 
     {CapForm["Butt"], 
      Arrowheads[{{0.019935538767816535`, 1.}}, Appearance -> "Projected"], 
      {LABColor[0.7624382099433905, 0.26895611389480933`, 0.797928752733948], 
       Arrow3DBox[TubeBox[{{0.528505929211047, 0.17581876244807365`, 
        0.8340054086063812}, {0.38058499286687514`, 0.18780225263230663`, 
        0.9086699913254829}}, 0.003322589794636089]]}}, 
     {CapForm["Butt"], 
      Arrowheads[{{0.019935538767816525`, 1.}}, Appearance -> "Projected"], 
      {LABColor[0.7224275100685447, 0.36019310334618154`, 0.7756084542224297],
        Arrow3DBox[TubeBox[{{0.5285116840145772, 0.26169561009748027`, 
        0.8105924390903373}, {0.38057923806334487`, 0.28373584109451866`, 
        0.8829058334998976}}, 0.0033225897946360873`]]}}, 
     {CapForm["Butt"], 
      Arrowheads[{{0.019935538767816518`, 1.}}, Appearance -> "Projected"], 
      {LABColor[0.6003176977605008, 0.5351158779545832, 0.5354730357311197], 
       Arrow3DBox[TubeBox[{{0.5277184846909805, 0.42497630451282253`, 
        0.7388515138441473}, {0.3813724373869416, 0.48407601890241386`, 
        0.7907077145929722}}, 0.0033225897946360865`]]}}, 
     {CapForm["Butt"], 
      Arrowheads[{{0.019935538767816514`, 1.}}, Appearance -> "Projected"], 
      {LABColor[0.5516920668251307, 0.5319473466213975, 0.3188446374988401], 
       Arrow3DBox[TubeBox[{{0.5261197959784575, 0.4748301781563338, 
        0.7093022957657394}, {0.3829711260994646, 0.5512737500377524, 
        0.744852907412168}}, 0.0033225897946360856`]]}}, 
     {CapForm["Butt"], 
      Arrowheads[{{0.019935538767816525`, 1.}}, Appearance -> "Projected"], 
      {LABColor[
       0.47442586796968833`, 0.5269125456869888, -0.02537820493169546], 
       Arrow3DBox[TubeBox[{{0.5037321899376765, 0.6709606387313513, 
        0.5488130685971795}, {0.40535873214024554`, 0.7835229930187413, 
        0.47634661734691575`}}, 0.0033225897946360873`]]}}, 
     {CapForm["Butt"], 
      Arrowheads[{{0.019935538767816525`, 1.}}, Appearance -> "Projected"], 
      {LABColor[
       0.46953055619341955`, 0.526593558592108, -0.04718694095303827], 
       Arrow3DBox[TubeBox[{{0.4995020323064199, 0.711455747330192, 
        0.4994021091837998}, {0.4095888897715022, 0.818331109398464, 
        0.4094449463738209}}, 0.0033225897946360873`]]}}, 
     {CapForm["Butt"], 
      Arrowheads[{{0.01993553876781653, 1.}}, Appearance -> "Projected"], 
      {LABColor[
       0.40190456969872573`, 0.5222153475649229, -0.34758584389527636`], 
       Arrow3DBox[TubeBox[{{0.49929084296057824`, 0.8048589028533158, 
        0.3286097177015139}, {0.40980007911734384`, 0.8889202268182993, 
        0.21669857277591564`}}, 0.003322589794636088]]}}, 
     {CapForm["Butt"], 
      Arrowheads[{{0.01993553876781653, 1.}}, Appearance -> "Projected"], 
      {LABColor[0.3477005370295041, 0.5223121336857119, -0.4771305268467638], 
       Arrow3DBox[TubeBox[{{0.5070400097946207, 0.8333313652586979, 
        0.23359393888188737`}, {0.4020509122833013, 0.9097066742022691, 
        0.12994496905544664`}}, 0.003322589794636088]]}}, 
     {CapForm["Butt"], 
      Arrowheads[{{0.019935538767816525`, 1.}}, Appearance -> "Projected"], 
      {LABColor[0.2949069867078598, 0.5224064012648327, -0.6033042338850636], 
       Arrow3DBox[TubeBox[{{0.5198921602747958, 0.8481235435654386, 
        0.12620356573241012`}, {0.3891987618031263, 0.9224779083567287, 
        0.055565959664828295`}}, 0.0033225897946360873`]]}}, 
     {CapForm["Butt"], 
      Arrowheads[{{0.01993553876781653, 1.}}, Appearance -> "Projected"], 
      {LABColor[
       0.4035961741433053, 0.5222971587009129, -0.34092625697210976`], 
       Arrow3DBox[TubeBox[{{0.5430284732301609, 0.7748277679185221, 
        0.33261244445397486`}, {0.467445528407841, 0.861466299943189, 
        0.2126958460234547}}, 0.003322589794636088]]}}, 
     {CapForm["Butt"], 
      Arrowheads[{{0.019935538767816514`, 1.}}, Appearance -> "Projected"], 
      {LABColor[0.6638786037899882, 0.49370303846942015`, 0.7429464645609622],
        Arrow3DBox[TubeBox[{{0.5770132294947061, 0.25465444350966965`, 
        0.7797826153908104}, {0.43396283057935414`, 0.29077700768232934`, 
        0.8561419703271927}}, 0.0033225897946360856`]]}}, 
     {CapForm["Butt"], 
      Arrowheads[{{0.01993553876781652, 1.}}, Appearance -> "Projected"], 
      {LABColor[
       0.4744209683382231, 0.5269122264184154, -0.025400032912038628`], 
       Arrow3DBox[TubeBox[{{0.5488925427929728, 0.6709659925344944, 
        0.5036348434465602}, {0.47647624746576056`, 0.783517639215598, 
        0.4052122121110605}}, 0.003322589794636087]]}}, 
     {CapForm["Butt"], 
      Arrowheads[{{0.019935538767816535`, 1.}}, Appearance -> "Projected"], 
      {LABColor[0.5237533620221609, 0.5301268116509723, 0.19437701098729593`],
        Arrow3DBox[TubeBox[{{0.5805015904228931, 0.4102776673957692, 
        0.7071633987616162}, {0.44566469463359726`, 0.4987746560194673, 
        0.7469918044162913}}, 0.003322589794636089]]}}, 
     {CapForm["Butt"], 
      Arrowheads[{{0.01993553876781653, 1.}}, Appearance -> "Projected"], 
      {LABColor[0.3378471022780057, 0.5223297278697437, -0.5006796987073814], 
       Arrow3DBox[TubeBox[{{0.5835006533980299, 0.7784998794474352, 
        0.24349091196623526`}, {0.5055694888062021, 0.857794188414276, 
        0.12004799597109875`}}, 0.003322589794636088]]}}, 
     {CapForm["Butt"], 
      Arrowheads[{{0.01993553876781653, 1.}}, Appearance -> "Projected"], 
      {LABColor[
       0.46798849030015266`, 0.526493074875873, -0.05405688295689687], 
       Arrow3DBox[TubeBox[{{0.5823159637751696, 0.5722782580274582, 
        0.5826228739024067}, {0.5073787240096436, 0.7003949376110157, 
        0.5079935641953094}}, 0.003322589794636088]]}}, 
     {CapForm["Butt"], 
      Arrowheads[{{0.01993553876781654, 1.}}, Appearance -> "Projected"], 
      {LABColor[
       0.45608494144079276`, 0.5257174187699992, -0.10708748992444816`], 
       Arrow3DBox[TubeBox[{{0.5958395319169518, 0.4809022236533387, 
        0.6478477279266791}, {0.4938610032378863, 0.6099605358735165, 
        0.6245380927111328}}, 0.00332258979463609]]}}, 
     {CapForm["Butt"], 
      Arrowheads[{{0.019935538767816525`, 1.}}, Appearance -> "Projected"], 
      {LABColor[0.6341612446676648, 0.5373211827853629, 0.6862468810462057], 
       Arrow3DBox[TubeBox[{{0.6147446026959631, 0.1666365235796066, 
        0.7750252699080166}, {0.4758070036018667, 0.19698449150077366`, 
        0.8608993158099866}}, 0.0033225897946360873`]]}}, 
     {CapForm["Butt"], 
      Arrowheads[{{0.019935538767816535`, 1.}}, Appearance -> "Projected"], 
      {LABColor[0.6602850542554637, 0.5018974625109881, 0.7409417733514255], 
       Arrow3DBox[TubeBox[{{0.6150221986794434, 0.08382876035130306, 
        0.7871999132174701}, {0.4758868792426346, 0.09798181861745851, 
        0.8768663014880016}}, 0.003322589794636089]]}}, 
     {CapForm["Butt"], 
      Arrowheads[{{0.019935538767816532`, 1.}}, Appearance -> "Projected"], 
      {LABColor[0.5241647506284964, 0.5301536184535621, 0.19620975748594643`],
        Arrow3DBox[TubeBox[{{0.6125050826011406, 0.32458070010089213`, 
        0.7247427039753714}, {0.47840399532093747`, 0.40266118720272553`, 
        0.784066757130542}}, 0.0033225897946360886`]]}}, 
     {CapForm["Butt"], 
      Arrowheads[{{0.019935538767816525`, 1.}}, Appearance -> "Projected"], 
      {LABColor[0.493881667003804, 0.5281803196503476, 0.061297864869670704`],
        Arrow3DBox[TubeBox[{{0.6100699211772225, 0.3669771106791857, 
        0.7057792948978384}, {0.4808391567448555, 0.462286844763069, 
        0.748375908280069}}, 0.0033225897946360873`]]}}, 
     {CapForm["Butt"], 
      Arrowheads[{{0.019935538767816535`, 1.}}, Appearance -> "Projected"], 
      {LABColor[
       0.47101666999903435`, 0.5266903963722497, -0.040566266894759895`], 
       Arrow3DBox[TubeBox[{{0.5738646571158877, 0.6736107954749777, 
        0.47119290821390053`}, {0.5170444208061903, 0.7808728362751148, 
        0.35776750229596}}, 0.003322589794636089]]}}, 
     {CapForm["Butt"], 
      Arrowheads[{{0.019935538767816535`, 1.}}, Appearance -> "Projected"], 
      {LABColor[
       0.4555657766117391, 0.5256835890798481, -0.10940038218256445`], 
       Arrow3DBox[TubeBox[{{0.5734015449273072, 0.7050747611999435, 
        0.4241725914372358}, {0.5175075329947708, 0.8039133055120214, 
        0.30290508158028934`}}, 0.003322589794636089]]}}, 
     {CapForm["Butt"], 
      Arrowheads[{{0.019935538767816525`, 1.}}, Appearance -> "Projected"], 
      {LABColor[0.4044672578811616, 0.5223539200439358, -0.3370455572006495], 
       Arrow3DBox[TubeBox[{{0.5760117663874949, 0.748054098952507, 
        0.33672111645870595`}, {0.5148973115345832, 0.8343427051607916, 
        0.2085871740187236}}, 0.0033225897946360873`]]}}, 
     {CapForm["Butt"], 
      Arrowheads[{{0.01993553876781653, 1.}}, Appearance -> "Projected"], 
      {LABColor[
       0.26731527930948296`, 0.5224556687121706, -0.6692469103059372], 
       Arrow3DBox[TubeBox[{{0.6003821169136643, 0.7907465483995025, 
        0.13769364175819077`}, {0.4905269610084138, 0.873005696488505, 
        0.04407588363904766}}, 0.003322589794636088]]}}, 
     {CapForm["Butt"], 
      Arrowheads[{{0.019935538767816532`, 1.}}, Appearance -> "Projected"], 
      {LABColor[
       0.48540188625065206`, 0.5276277622747813, 0.023520230182363933`], 
       Arrow3DBox[TubeBox[{{0.6336276308311575, 0.5816536814825909, 
        0.5159820982257374}, {0.6117120742479885, 0.6910195141558829, 
        0.39286495733188326`}}, 0.0033225897946360886`]]}}, 
     {CapForm["Butt"], 
      Arrowheads[{{0.01993553876781652, 1.}}, Appearance -> "Projected"], 
      {LABColor[
       0.39663303000343386`, 0.522224760367856, -0.36018453637006215`], 
       Arrow3DBox[TubeBox[{{0.6534856092079886, 0.38075198238704455`, 
        0.6587805919279927}, {0.59194151299268, 0.5283003410281919, 
        0.6136052287098193}}, 0.003322589794636087]]}}, 
     {CapForm["Butt"], 
      Arrowheads[{{0.01993553876781653, 1.}}, Appearance -> "Projected"], 
      {LABColor[
       0.4135172907017606, 0.5229436360436426, -0.29672743533439194`], 
       Arrow3DBox[TubeBox[{{0.6400863407766088, 0.6898558105878942, 
        0.34593840228826744`}, {0.6171554779928791, 0.7646278211621983, 
        0.19936988818916213`}}, 0.003322589794636088]]}}, 
     {CapForm["Butt"], 
      Arrowheads[{{0.01993553876781653, 1.}}, Appearance -> "Projected"], 
      {LABColor[
       0.36039338520723485`, 0.5222894694764937, -0.4467953116982945], 
       Arrow3DBox[TubeBox[{{0.6841960791729432, 0.21624969266299485`, 
        0.7007212106657286}, {0.5743474629422707, 0.32918175852900416`, 
        0.7534339925121789}}, 0.003322589794636088]]}}, 
     {CapForm["Butt"], 
      Arrowheads[{{0.019935538767816535`, 1.}}, Appearance -> "Projected"], 
      {LABColor[
       0.45578955911960056`, 0.5256981711402624, -0.10840342553032328`], 
       Arrow3DBox[TubeBox[{{0.6477287515226955, 0.48082604867563045`, 
        0.5961675362517213}, {0.6241293542141131, 0.6100367108512248, 
        0.4944489018459948}}, 0.003322589794636089]]}}, 
     {CapForm["Butt"], 
      Arrowheads[{{0.01993553876781654, 1.}}, Appearance -> "Projected"], 
      {LABColor[
       0.36512092448982664`, 0.5222810280346765, -0.4354967505517212], 
       Arrow3DBox[TubeBox[{{0.6995925129759089, 0.07164663410679221, 
        0.7146857471636305}, {0.573134720790325, 0.11016394486196936`, 
        0.8153030961959249}}, 0.00332258979463609]]}}, 
     {CapForm["Butt"], 
      Arrowheads[{{0.019935538767816525`, 1.}}, Appearance -> "Projected"], 
      {LABColor[0.3536197173797804, 0.5223015644627936, -0.4629840085150268], 
       Arrow3DBox[TubeBox[{{0.696424939926709, 0.14202414526471416`, 
        0.7081293400727634}, {0.5763022938395249, 0.2215968698156661, 
        0.7908199608413921}}, 0.0033225897946360873`]]}}, 
     {CapForm["Butt"], 
      Arrowheads[{{0.019935538767816525`, 1.}}, Appearance -> "Projected"], 
      {LABColor[
       0.35679398853818345`, 0.5222958965193468, -0.45539767350326177`], 
       Arrow3DBox[TubeBox[{{0.6741458141590129, 0.2897622861583393, 
        0.6833651899470695}, {0.598581419607221, 0.4374796011452784, 
        0.6750812001100255}}, 0.0033225897946360873`]]}}, 
     {CapForm["Butt"], 
      Arrowheads[{{0.01993553876781652, 1.}}, Appearance -> "Projected"], 
      {LABColor[
       0.4749174166482295, 0.5269445758603724, -0.023188343312684156`], 
       Arrow3DBox[TubeBox[{{0.6432425744627485, 0.6352086095521972, 
        0.4336675233144673}, {0.6294846593034855, 0.7231722172354301, 
        0.29341014970305784`}}, 0.003322589794636087]]}}, 
     {CapForm["Butt"], 
      Arrowheads[{{0.019935538767816532`, 1.}}, Appearance -> "Projected"], 
      {LABColor[0.3307161669797031, 0.5223424607888852, -0.5177222453017184], 
       Arrow3DBox[TubeBox[{{0.6521355835779957, 0.7180740222760247, 
        0.25694580954405943`}, {0.6205916501882383, 0.7813041565037876, 
        0.10659309839327459`}}, 0.0033225897946360886`]]}}, 
     {CapForm["Butt"], 
      Arrowheads[{{0.01993553876781653, 1.}}, Appearance -> "Projected"], 
      {LABColor[
       0.23134092091192965`, 0.5225199041283513, -0.7552236656044492], 
       Arrow3DBox[TubeBox[{{0.6670915300431881, 0.7312913804049639, 
        0.16026172246431988`}, {0.6056357037230458, 0.7988897426967503, 
        0.02150780293291854}}, 0.003322589794636088]]}}, 
     {CapForm["Butt"], 
      Arrowheads[{{0.019935538767816518`, 1.}}, Appearance -> "Projected"], 
      {LABColor[0.4972583668478024, 0.5284003513301975, 0.07634114686818727], 
       Arrow3DBox[TubeBox[{{0.6753275271612349, 0.5983715427544452, 
        0.43731582918859335`}, {0.6831663496965251, 0.6743016528840287, 
        0.2897618438289318}}, 0.0033225897946360865`]]}}, 
     {CapForm["Butt"], 
      Arrowheads[{{0.019935538767816525`, 1.}}, Appearance -> "Projected"], 
      {LABColor[0.22403810147627298`, 0.522532943961906, -0.7726770059161802],
        Arrow3DBox[TubeBox[{{0.6903759325232199, 0.7070924944401774, 
        0.1707299791341181}, {0.6686045662160635, 0.7473911373099151, 
        0.011039546263120315`}}, 0.0033225897946360873`]]}}, 
     {CapForm["Butt"], 
      Arrowheads[{{0.01993553876781654, 1.}}, Appearance -> "Projected"], 
      {LABColor[
       0.21325295583462558`, 0.5225522017985907, -0.7984529160086808], 
       Arrow3DBox[TubeBox[{{0.7327211188485359, 0.044651160886442984`, 
        0.6831423219698554}, {0.6263256559363514, 0.13715941808231857`, 
        0.7710128812080521}}, 0.00332258979463609]]}}, 
     {CapForm["Butt"], 
      Arrowheads[{{0.01993553876781653, 1.}}, Appearance -> "Projected"], 
      {LABColor[0.3569796905599256, 0.5222955649318722, -0.4549538557955121], 
       Arrow3DBox[TubeBox[{{0.6835460696331639, 0.28984926926184745`, 
        0.6741680418757383}, {0.6757022744853515, 0.43739261804177026`, 
        0.5982177787620735}}, 0.003322589794636088]]}}, 
     {CapForm["Butt"], 
      Arrowheads[{{0.01993553876781652, 1.}}, Appearance -> "Projected"], 
      {LABColor[0.5284672639653556, 0.5304339777631906, 0.21537756167908112`],
        Arrow3DBox[TubeBox[{{0.691635333514338, 0.5022441554438312, 
        0.5244035622441146}, {0.7150797589874531, 0.5886186040830241, 
        0.38444349331350613`}}, 0.003322589794636087]]}}, 
     {CapForm["Butt"], 
      Arrowheads[{{0.01993553876781653, 1.}}, Appearance -> "Projected"], 
      {LABColor[
       0.47542014813804634`, 0.5269773347253376, -0.020948661990611517`], 
       Arrow3DBox[TubeBox[{{0.6905304028802963, 0.40046592940965414`, 
        0.6070359096029344}, {0.7163710950063038, 0.5085863940055824, 
        0.48358052849478167`}}, 0.003322589794636088]]}}, 
     {CapForm["Butt"], 
      Arrowheads[{{0.019935538767816525`, 1.}}, Appearance -> "Projected"], 
      {LABColor[0.4615760515990421, 0.5260752291316481, -0.08262445725594464],
        Arrow3DBox[TubeBox[{{0.7092496430526208, 0.6146780160554739, 
        0.35209595138789374`}, {0.7311272216550245, 0.657995179583, 
        0.19321233908953583`}}, 0.0033225897946360873`]]}}, 
     {CapForm["Butt"], 
      Arrowheads[{{0.019935538767816525`, 1.}}, Appearance -> "Projected"], 
      {LABColor[
       0.34475845812245703`, 0.5223173870292446, -0.48416193503658445`], 
       Arrow3DBox[TubeBox[{{0.6977585809590496, 0.21211534230552534`, 
        0.688162969451036}, {0.74364794087997, 0.3333161088864736, 
        0.5842228511867757}}, 0.0033225897946360873`]]}}, 
     {CapForm["Butt"], 
      Arrowheads[{{0.01993553876781653, 1.}}, Appearance -> "Projected"], 
      {LABColor[0.2141060458339795, 0.52255067853053, -0.7964140774194971], 
       Arrow3DBox[TubeBox[{{0.6831825897206913, 0.0449808838628619, 
        0.7325838900171143}, {0.7713627998896985, 0.13682969510589965`, 
        0.6258737510127055}}, 0.003322589794636088]]}}, 
     {CapForm["Butt"], 
      Arrowheads[{{0.019935538767816525`, 1.}}, Appearance -> "Projected"], 
      {LABColor[0.2816302713690371, 0.5224301080207914, -0.6350348597169228], 
       Arrow3DBox[TubeBox[{{0.695036679079842, 0.12484644702764282`, 
        0.7120459378959727}, {0.7595087105305476, 0.23877456805273745`, 
        0.609758364071679}}, 0.0033225897946360873`]]}}, 
     {CapForm["Butt"], 
      Arrowheads[{{0.01993553876781653, 1.}}, Appearance -> "Projected"], 
      {LABColor[
       0.4475043302044588, 0.5251582911034329, -0.14531432692840435`], 
       Arrow3DBox[TubeBox[{{0.7042489900350523, 0.31218981488310255`, 
        0.6418367049040076}, {0.7502963995753376, 0.4150520724205152, 
        0.5197793437679993}}, 0.003322589794636088]]}}, 
     {CapForm["Butt"], 
      Arrowheads[{{0.01993553876781653, 1.}}, Appearance -> "Projected"], 
      {LABColor[0.5378985749272298, 0.5310485385148122, 0.25739428717138174`],
        Arrow3DBox[TubeBox[{{0.7124130660163818, 0.5517980589723496, 
        0.43988087293789635`}, {0.7421323235940079, 0.610136271003536, 
        0.2871968000796288}}, 0.003322589794636088]]}}, 
     {CapForm["Butt"], 
      Arrowheads[{{0.01993553876781653, 1.}}, Appearance -> "Projected"], 
      {LABColor[
       0.35939445306512674`, 0.5222912531586702, -0.44918270505755153`], 
       Arrow3DBox[TubeBox[{{0.7166029753482374, 0.6499482771903029, 
        0.26344481804023295`}, {0.7379424142621523, 0.6713999745706413, 
        0.10009408989710107`}}, 0.003322589794636088]]}}, 
     {CapForm["Butt"], 
      Arrowheads[{{0.019935538767816525`, 1.}}, Appearance -> "Projected"], 
      {LABColor[
       0.23392241768381802`, 0.5225152946362881, -0.7490540290592248], 
       Arrow3DBox[TubeBox[{{0.7154300880942246, 0.6811779770406089, 
        0.1730837838878444}, {0.7391153015161651, 0.6778161790335788, 
        0.008685741509394038}}, 0.0033225897946360873`]]}}, 
     {CapForm["Butt"], 
      Arrowheads[{{0.019935538767816525`, 1.}}, Appearance -> "Projected"], 
      {LABColor[0.6005078137409708, 0.5351282662450685, 0.5363200071644019], 
       Arrow3DBox[TubeBox[{{0.73912751067234, 0.4250310017819093, 
        0.527611614655181}, {0.7910232261013075, 0.48402132163332723`, 
        0.38123544090243966`}}, 0.0033225897946360873`]]}}, 
     {CapForm["Butt"], 
      Arrowheads[{{0.01993553876781653, 1.}}, Appearance -> "Projected"], 
      {LABColor[
       0.36562497185854154`, 0.5222801280132738, -0.43429210482044933`], 
       Arrow3DBox[TubeBox[{{0.7147707166629781, 0.07168591229283096, 
        0.6994361013440037}, {0.8153821706623979, 0.11012466667593061`, 
        0.572949719293808}}, 0.003322589794636088]]}}, 
     {CapForm["Butt"], 
      Arrowheads[{{0.01993553876781653, 1.}}, Appearance -> "Projected"], 
      {LABColor[0.25582715323645727`, 0.522476181782933, -0.6967029053039233],
        Arrow3DBox[TubeBox[{{0.7411102311851545, 0.654248123439261, 
        0.16833419303539307`}, {0.7892979819153915, 0.6184250721992129, 
        0.013435332361845354`}}, 0.003322589794636088]]}}, 
     {CapForm["Butt"], 
      Arrowheads[{{0.01993553876781653, 1.}}, Appearance -> "Projected"], 
      {LABColor[0.538417431120269, 0.5310823480936996, 0.2597058044483577], 
       Arrow3DBox[TubeBox[{{0.768852302627039, 0.5382879682618635, 
        0.3522898556251668}, {0.813880167022406, 0.5525747912649918, 
        0.19301843485226278`}}, 0.003322589794636088]]}}, 
     {CapForm["Butt"], 
      Arrowheads[{{0.019935538767816518`, 1.}}, Appearance -> "Projected"], 
      {LABColor[0.5824844227828749, 0.5339538305023861, 0.4560253510568872], 
       Arrow3DBox[TubeBox[{{0.7527647655928785, 0.24705149169232196`, 
        0.6142162167141287}, {0.8300379639358434, 0.298379959499677, 
        0.47640022138358734`}}, 0.0033225897946360865`]]}}, 
     {CapForm["Butt"], 
      Arrowheads[{{0.019935538767816532`, 1.}}, Appearance -> "Projected"], 
      {LABColor[0.6706418507257428, 0.47828070666156286`, 0.7467193975760146],
        Arrow3DBox[TubeBox[{{0.779570206472514, 0.345109123589315, 
        0.5283456651736762}, {0.8456786616226943, 0.3821327637143027, 
        0.3805013903839445}}, 0.0033225897946360886`]]}}, 
     {CapForm["Butt"], 
      Arrowheads[{{0.019935538767816525`, 1.}}, Appearance -> "Projected"], 
      {LABColor[0.6522772196611115, 0.52015784592589, 0.7364745368587898], 
       Arrow3DBox[TubeBox[{{0.7850032731185806, 0.4421047167339568, 
        0.44087568884808537`}, {0.840301403815721, 0.4669476066812797, 
        0.28620198416943976`}}, 0.0033225897946360873`]]}}, 
     {CapForm["Butt"], 
      Arrowheads[{{0.019935538767816525`, 1.}}, Appearance -> "Projected"], 
      {LABColor[0.6338658432470662, 0.5373019339110752, 0.6849308603519988], 
       Arrow3DBox[TubeBox[{{0.7747244323915327, 0.16661085704858464`, 
        0.6147675658545234}, {0.8606109064349061, 0.1970101580317956, 
        0.47584887224319267`}}, 0.0033225897946360873`]]}}, 
     {CapForm["Butt"], 
      Arrowheads[{{0.01993553876781653, 1.}}, Appearance -> "Projected"], 
      {LABColor[
       0.43923420169571686`, 0.5246193950355496, -0.18215795563946588`], 
       Arrow3DBox[TubeBox[{{0.7931786703696422, 0.5560511878935518, 
        0.26040557958994925`}, {0.8423042751879319, 0.5348115716333034, 
        0.10313332834738477`}}, 0.003322589794636088]]}}, 
     {CapForm["Butt"], 
      Arrowheads[{{0.01993553876781653, 1.}}, Appearance -> "Projected"], 
      {LABColor[0.6060218843948696, 0.5354875727528544, 0.5608853294135128], 
       Arrow3DBox[TubeBox[{{0.7717950700447905, 0.0822541327931148, 
        0.6350488471053267}, {0.864568475409755, 0.09955644617564677, 
        0.4983274787419639}}, 0.003322589794636088]]}}, 
     {CapForm["Butt"], 
      Arrowheads[{{0.019935538767816532`, 1.}}, Appearance -> "Projected"], 
      {LABColor[0.6641777394623627, 0.4930209149806952, 0.7431133398599129], 
       Arrow3DBox[TubeBox[{{0.780007665166175, 0.25469400036200424`, 
        0.5768373124384697}, {0.8563558802883704, 0.2907374508299948, 
        0.4337610143155234}}, 0.0033225897946360886`]]}}, 
     {CapForm["Butt"], 
      Arrowheads[{{0.01993553876781653, 1.}}, Appearance -> "Projected"], 
      {LABColor[0.5747948650554191, 0.5334527654441215, 0.4217681796522131], 
       Arrow3DBox[TubeBox[{{0.7932537044700502, 0.5028619490553344, 
        0.35185461689431075`}, {0.8431098409844953, 0.5076068588044539, 
        0.19345367358311882`}}, 0.003322589794636088]]}}, 
     {CapForm["Butt"], 
      Arrowheads[{{0.019935538767816525`, 1.}}, Appearance -> "Projected"], 
      {LABColor[0.2990755042383621, 0.5223989580060686, -0.5933417042489012], 
       Arrow3DBox[TubeBox[{{0.787057581323391, 0.6005770494137938, 
        0.160065453287575}, {0.8493059641311546, 0.5328993249033724, 
        0.021704072109663422`}}, 0.0033225897946360873`]]}}, 
     {CapForm["Butt"], 
      Arrowheads[{{0.01993553876781652, 1.}}, Appearance -> "Projected"], 
      {LABColor[0.7225475066538115, 0.3599194733617415, 0.7756753953059873], 
       Arrow3DBox[TubeBox[{{0.8109744977621854, 0.2617295815368393, 
        0.5283997877864446}, {0.8832674969704544, 0.2837018696551597, 
        0.38044726777117605`}}, 0.003322589794636087]]}}, 
     {CapForm["Butt"], 
      Arrowheads[{{0.019935538767816525`, 1.}}, Appearance -> "Projected"], 
      {LABColor[0.6194935688901317, 0.5363654113250832, 0.6209020197383777], 
       Arrow3DBox[TubeBox[{{0.8206692739972984, 0.4566086946682374, 
        0.3513669951077818}, {0.8735730417873179, 0.4524436287469991, 
        0.19394129536964777`}}, 0.0033225897946360873`]]}}, 
     {CapForm["Butt"], 
      Arrowheads[{{0.01993553876781653, 1.}}, Appearance -> "Projected"], 
      {LABColor[0.7111313571645574, 0.38595188753556064`, 0.7693068022733904],
        Arrow3DBox[TubeBox[{{0.8263107378494297, 0.35836641118373824`, 
        0.4406303593442324}, {0.8872710145905224, 0.3688754761198795, 
        0.28644731367329274`}}, 0.003322589794636088]]}}, 
     {CapForm["Butt"], 
      Arrowheads[{{0.019935538767816532`, 1.}}, Appearance -> "Projected"], 
      {LABColor[0.7625256518282728, 0.2687567188741382, 0.7979775329097282], 
       Arrow3DBox[TubeBox[{{0.8343627812315254, 0.17583874719877993`, 
        0.5283935880045426}, {0.9089957527190317, 0.18778226788160032`, 
        0.3804534675530781}}, 0.0033225897946360886`]]}}, 
     {CapForm["Butt"], 
      Arrowheads[{{0.01993553876781652, 1.}}, Appearance -> "Projected"], 
      {LABColor[0.5052372274287571, 0.5289202678694293, 0.11188716969857959`],
        Arrow3DBox[TubeBox[{{0.8459926747453078, 0.47318377854058546`, 
        0.2585130426239909}, {0.8974539912482518, 0.435868544874651, 
        0.1050258653133431}}, 0.003322589794636087]]}}, 
     {CapForm["Butt"], 
      Arrowheads[{{0.01993553876781653, 1.}}, Appearance -> "Projected"], 
      {LABColor[0.3560335698539113, 0.522297254314533, -0.45721503270171027`],
        Arrow3DBox[TubeBox[{{0.8557609361768617, 0.498924372111098, 
        0.1546596547255575}, {0.9144572358748198, 0.4101279513041385, 
        0.027109870671680913`}}, 0.003322589794636088]]}}, 
     {CapForm["Butt"], 
      Arrowheads[{{0.01993553876781653, 1.}}, Appearance -> "Projected"], 
      {LABColor[0.7874410810720287, 0.2119416978372753, 0.8118768103530821], 
       Arrow3DBox[TubeBox[{{0.8477154803429812, 0.08829725597295872, 
        0.5283956253943287}, {0.9231098773549861, 0.09351332299580285, 
        0.380451430163292}}, 0.003322589794636088]]}}, 
     {CapForm["Butt"], 
      Arrowheads[{{0.019935538767816535`, 1.}}, Appearance -> "Projected"], 
      {LABColor[0.6769672108392044, 0.4638568946374487, 0.7502480518201777], 
       Arrow3DBox[TubeBox[{{0.8630233572619901, 0.37025619233950463`, 
        0.3510213680613905}, {0.9164762786620766, 0.35698569496411303`, 
        0.19428692241603907`}}, 0.003322589794636089]]}}, 
     {CapForm["Butt"], 
      Arrowheads[{{0.019935538767816532`, 1.}}, Appearance -> "Projected"], 
      {LABColor[0.7599443607534331, 0.2746428750099406, 0.7965375384203601], 
       Arrow3DBox[TubeBox[{{0.8587424665714438, 0.27138163330731446`, 
        0.4405658804811552}, {0.9208651366453482, 0.2740498178846845, 
        0.28651179253636994`}}, 0.0033225897946360886`]]}}, 
     {CapForm["Butt"], 
      Arrowheads[{{0.019935538767816535`, 1.}}, Appearance -> "Projected"], 
      {LABColor[0.8155558390590281, 0.1478312002475946, 0.8275608596901806], 
       Arrow3DBox[TubeBox[{{0.8754094621370174, 0.09006395937745203, 
        0.48021763353227276`}, {0.942772239161684, 0.09174661959130954, 
        0.3283676013140362}}, 0.003322589794636089]]}}, 
     {CapForm["Butt"], 
      Arrowheads[{{0.019935538767816532`, 1.}}, Appearance -> "Projected"], 
      {LABColor[0.795934170829187, 0.1925747799126386, 0.8166147504355566], 
       Arrow3DBox[TubeBox[{{0.8774890608618053, 0.18139080203459054`, 
        0.45180047627591813`}, {0.9406926404368959, 0.1822302130457897, 
        0.29816581131843145`}}, 0.0033225897946360886`]]}}, 
     {CapForm["Butt"], 
      Arrowheads[{{0.01993553876781653, 1.}}, Appearance -> "Projected"], 
      {LABColor[0.7443503268681699, 0.31020218063429833`, 0.7878382781623152],
        Arrow3DBox[TubeBox[{{0.881117599510256, 0.27636444999038895`, 
        0.39088699805087457`}, {0.9370641017884453, 0.26906700120161003`, 
        0.23463161899926746`}}, 0.003322589794636088]]}}, 
     {CapForm["Butt"], 
      Arrowheads[{{0.019935538767816535`, 1.}}, Appearance -> "Projected"], 
      {LABColor[0.6998892752822863, 0.41158737277607443`, 0.763035314289223], 
       Arrow3DBox[TubeBox[{{0.8829279909689465, 0.3205411557656475, 
        0.3511200426496312}, {0.935253710329755, 0.3052624704190024, 
        0.19418824782779837`}}, 0.003322589794636089]]}}, 
     {CapForm["Butt"], 
      Arrowheads[{{0.01993553876781653, 1.}}, Appearance -> "Projected"], 
      {LABColor[0.5896080102142061, 0.5344180159442338, 0.4877611106806124], 
       Arrow3DBox[TubeBox[{{0.8849077509618789, 0.38127428623416476`, 
        0.27837570435569226`}, {0.9332739503368224, 0.345967601069453, 
        0.12341391519703274`}}, 0.003322589794636088]]}}, 
     {CapForm["Butt"], 
      Arrowheads[{{0.019935538767816525`, 1.}}, Appearance -> "Projected"], 
      {LABColor[0.3717445579415336, 0.5222692009480973, -0.4196666277133615], 
       Arrow3DBox[TubeBox[{{0.882335424009033, 0.44978513447895496`, 
        0.15478196859085774`}, {0.9358462772896683, 0.35811079643178095`, 
        0.026987556806380694`}}, 0.0033225897946360873`]]}}, 
     {CapForm["Butt"], 
      Arrowheads[{{0.019935538767816525`, 1.}}, Appearance -> "Projected"], 
      {LABColor[0.7415652427037485, 0.31655304916010124`, 0.7862845960191875],
        Arrow3DBox[TubeBox[{{0.9203027253652744, 0.18833929130612734`, 
        0.3518694133253739}, {0.9685549014461013, 0.17528172377425294`, 
        0.19343887715205565`}}, 0.0033225897946360873`]]}}, 
     {CapForm["Butt"], 
      Arrowheads[{{0.01993553876781653, 1.}}, Appearance -> "Projected"], 
      {LABColor[0.588661787697285, 0.5343563584266786, 0.48354566577493346`], 
       Arrow3DBox[TubeBox[{{0.9237437563345884, 0.2924538390840641, 
        0.2597523578424397}, {0.9651599569804049, 0.2529776121079349, 
        0.10378655009489429`}}, 0.003322589794636088]]}}, 
     {CapForm["Butt"], 
      Arrowheads[{{0.01993553876781653, 1.}}, Appearance -> "Projected"], 
      {LABColor[
       0.3839758936693697, 0.5222473608104015, -0.39043440215912795`], 
       Arrow3DBox[TubeBox[{{0.9378635893572469, 0.31512996367955215`, 
        0.15982816621227092`}, {0.9751511936987938, 0.2303014875124468, 
        0.02194135918496752}}, 0.003322589794636088]]}}, 
     {CapForm["Butt"], 
      Arrowheads[{{0.01993553876781653, 1.}}, Appearance -> "Projected"], 
      {LABColor[0.7573256437704419, 0.28061437399647804`, 0.7950766655798354],
        Arrow3DBox[TubeBox[{{0.9335596741966506, 0.0945630614148536, 
        0.35236784048932424`}, {0.979694231033583, 0.08724751755390797, 
        0.19294044998810533`}}, 0.003322589794636088]]}}, 
     {CapForm["Butt"], 
      Arrowheads[{{0.019935538767816525`, 1.}}, Appearance -> "Projected"], 
      {LABColor[0.6072640911492685, 0.5355685171220665, 0.5664193914771276], 
       Arrow3DBox[TubeBox[{{0.9480350070383533, 0.1969332569423429, 
        0.26147250693874946`}, {0.9837268905641825, 0.16668775813803735`, 
        0.10206640099858452`}}, 0.0033225897946360873`]]}}, 
     {CapForm["Butt"], 
      Arrowheads[{{0.019935538767816525`, 1.}}, Appearance -> "Projected"], 
      {LABColor[0.6155638072742309, 0.5361093411708783, 0.6033948337561785], 
       Arrow3DBox[TubeBox[{{0.9629582860132051, 0.09910149872718776, 
        0.2628993213159969}, {0.9946138458970676, 0.0827090802415738, 
        0.10063958662133707`}}, 0.0033225897946360873`]]}}, 
     {CapForm["Butt"], 
      Arrowheads[{{0.01993553876781653, 1.}}, Appearance -> "Projected"], 
      {LABColor[
       0.37544252468947875`, 0.5222625978996023, -0.4108286887937409], 
       Arrow3DBox[TubeBox[{{0.9656245739647563, 0.21540458058770112`, 
        0.16569987181930332`}, {0.9919980108265726, 0.14821643449267913`, 
        0.016069653577935106`}}, 0.003322589794636088]]}}, 
     {CapForm["Butt"], 
      Arrowheads[{{0.01993553876781653, 1.}}, Appearance -> "Projected"], 
      {LABColor[
       0.3646799573851409, 0.5222818154206578, -0.43655063789101106`], 
       Arrow3DBox[TubeBox[{{0.9817904338918682, 0.10985611321649756`, 
        0.1712442227775896}, {1.0000085891583084`, 0.07195446575226401, 
        0.010525302619648819`}}, 0.003322589794636088]]}}}}, {
    GraphicsComplex3DBox[CompressedData["
1:eJx1nXd0j8n3x6OzgkW01RZh9bJkWe2jJFhh9ayydpUIS/TeoneiRY8aLSFq
QhA9IUqCNBGJJNIrlmhRfr7nPK87e+Zzfn85eXt/7tznzp0789yZ506NERP7
jspvYWFxs5iFRYFv/4753XfKqs+ppr53++xt8vWeyWPl4z1Dvyaa6jjcjZrr
nWqKDLh1d/HXB4KHRgf/uDpfmvCbVTpWeWiewuGvv/3TnV6bFX7tcFb1eieV
/H/8g5vluiWZukeM7rbqy01T/bwu9+K/ppo+xpR9k9YjyRTyIGZqzJfbgruu
cXQtki9Z+B8rvswL26Vw+OctFj+4PzLV1HRs7fNf7ieZ1vgm/+r86aqZHPBB
fQvVjL6Xampp/6iaTYkU05Jrec8D886bVlZrYHHta4ppcfqXx4OSU4Sf0rGU
zd6vySana147/8qXKvz2G9yu7CueYvp4aIVV83yK71TmzT/+iSnC72hzx/bd
kIsiBz447Z7e4tj819oppndba1U0vT0pOHzw9cUuuQfUShUcfeKdT626XjzV
5DHqzcFhJZSetFv11IoLjrVTRY7+XODZDfc+8qiVYhra583gzwFJ0r/ogz3B
Q7du6O13U+HLGrqld+8VLPyakzsWjbFIEv85v+aHbvF5ql/AveqP2Hqzcqrw
8R/60WdwXkal8arfkT9lxPd9LKsqObrd4McnVCh9YqrC4fO8tMtzBUTuLxp5
LNVU/sHTPo2Tlf8g//caS+9beyv/1NsFL/rkWedzZ1NME3fP3tEgQtlN9wfw
vJl1Nu0IU7jX1L/S/ngRLPyAhPTJo21STSGD9oYnpe8VnHEH3qP3ksJLaimc
/l206dGHhWWTTds+/hAypl2qqfSmfxfu/cupvS4HvFmTGMulDZJNDeLfdW3X
LkVwnhecdnU7wG9/OPDk7TbKb+EPuu3seat5qvghfPc7nkmH26hxBB+8T8oP
SwvlJomf6+MdPPT49Y5xrxV+/8+i6Uuf+gh/z29xb74rlyz2AXezWVp+Za4a
R3ajXv/j8jVJ7IMcHYefXX5C/LzXSaZpF1x/WxScKv6j88HXxw68OONmkjwv
eKBN1J5dicmmraV93f62ThA7lNy4s2Fni0xTlds1Fg6xTBD9weNqRE0fZKH4
9ldm+dtZKRy+U1z1c7aWmSb7tnl5Sy2eC3/R9MYtmzpnCA7ffWtE0yaOGaaQ
kUNLOWTFy/PS7tQivi8aWcQr+WP9Gg88qHD454O9Kw9Yq/SJdvH3GzXkrJn+
wu9UzqPjmwyRg580rTu2zWAfxRd896MbXaqodnku+MRb4gD+/0/9lJfDGio5
6IMdwJ36r2jXbFqGyXGf36K97spu431chte0yDBdmeBwx32tshv4OYdqi09Z
JAo/tOeaY5X80wWHX3TDkz0VjqebWl1Ij913ULWrywFHTvK9d5+fvFHy7z0e
sTWfRbpp3CLH9IgYJR+cuAd/6qpYS4s3aYLD97zXwOJLYprpQlLdwU8/qXZ1
OeCDxvxSNt+nNFORc4VW9/CJF3/W/QS8Zt/u+fs4q34U/PbpVe3ClR/K+Ppw
t2rDHgqHP3VvyS91rDNMC6zH/Dh7d6rEYcYd4wt8UdWxU9yOqbgH3iMwY93E
NUkmvxnf75o4KlXmEV0O+KA6Hqa14/4Thw28VkitIaPtk0yu/aNO9PFV8wL+
9npdr+Au09U8Bf7bNoehI6uqdZreLrjT5PoWiyureVzWY1o8YV5GTovlrUf3
D1TzDviX1d8nh3qnm3zDi/TdaBFt8rkwzK/Z56emGvfd/7lYVeHvpmz/fern
WNObpODAS7XTTe/63Ei9aBEj/Ha5Lw/75lN49TtbKnScHiN42+c3Z24fqOQs
7TD/YciWdNPUP3r6j7aIEhw++Jr1gY9OJ8cJjj4hhce6uQx4ZrItUS9n/7o0
068P5s1Psnhmpg94N7ePo/P6Rwvet0j04YBZSv/wMVHvfT6nSbutGz5M8vkc
Z9rz9JbN3vlp0i44duN5J1vUq/ny0xOTZymrRgn5MoRfqEhtnyK+0YJfeBLZ
eZ9ftBmfdjOWd7XuvCxG8HUrJwyffjRK9OR5aRe7ybxv4I0cTh075hsn+OCK
PiV9/Z6K/uDYx6ViTOMJEUrOpHZ32yVExYp8/AE++mPPazGtPDIHKhw5z8rU
a130Qpzojz3bHd5VbMW3eKDzwQ8ndlhQ11f1C3jjrq/WnPj0WNp1d/35R8v0
OMHxK/QEx57Y5/36NqUDDkYJ3u7piteBK2OEf77o+6cFQjJEjmPl7nfS8x6Z
ytVvedYyf6bgvmNKBl49+1Bw+7df24e3ihV+7bTTlb4vnyn+kLHuQq7zpwjh
g6+Na9ttjmOk4IwX+L/Va7/n3bIMsUPHAGun3u8emIo061cww0bhup70C/xj
u6sVsvyi7HAkfNHfDT6FmR4881r1erx6XnDkwG88J9BUJzzMNPZQ83FfvJWf
Y7cXg/c5fNyi5KP/sK8v7VNrKxw+8iu6XX7jl/ZU2k2o3zSohouyD/ik5XGh
LXIyZbyAr/xz00JrV4XT7geLxOmlqylcb/dCfJmgKSsVnuIztGViCWUH5OAn
NjcnFykwO07aBa+4btGklIrmfPGftOnlplhHmvIfqb2l7mFlT/rl2onWeT84
KJx+RH/kwBe/Nfp9Qd+aPqWsv/XXa68wh3NZphd/Rm2wsggXPRveGbqoi4PC
0RO8WfSmOu0tIoW/yHbwr63y/wefbn9nVECE4C7Tft75a1CEyHHI3DLesXC2
yEf/7L/mXx2ZX+Gx0wun59QKFdwvZ/XDCnUVH/lZv23cOuzoYzN9kONwtnoX
j4OPTR2jZ88ccELpiZxTF5r7Dn+rcOxGu+gPvj1xYZEpDkpP8DczfAv3ds0S
/wFfti0vqHMXhev6g7cN7GFRZWmYrKOYx3nvGFW58Ke21bLEz5GPHPAFda49
un7zoeB5Q4OHuq9UfLu5Hb1L1E6WdR3yP+/3OnbHLVHmffBKblOKlWqULOs3
XR/4xGfaBT8cXMo137JowTuXcn0Z+vih8LEbfMYXdvOOq5qX8fWR4MgBL9N2
7pLIFqrd23mryy5q9cTMzm5Hrj36bmWYyCHOYH/mHcY7+EirqHdXl0aJP8yY
/LB1zk+h4m/EN/g8V4uKNY+mNVJxDxw/RH/GBfLBf2zSfkFT63DxT+yjjyP4
6IN/wgdHvuDGOI1+Om7/gsMKx27jPp0eOfUvJR+826XacWtyFB+/Qg58cPJm
jBfyfqw/wXfv7pp/0FOFe4aVWVZsVpjwybdgZ3DyBuCL5+0rOjhR4cQH+MEr
Gm50uazazX/8Uljbr89lXQHud/Tyd808FH77e9O+90dChd++4fzl43qmyvPq
eVHwotvsJ3WslWiamdXuWvDxRInbrKsZ78Rt5Mh7lsGP7/D7kanHkuT9Dn7R
VuWi52YmCX9w6Vmrn6fFihz4y/+p8iouKFbaPbzdo7J31nORAz7k4/QRK62e
y3wBzvsU/PI7gtdsv5csOHzySPKea+jP+4vkDXguI/8GXmxKsdpRY2KFL++/
Bv/8336jNu1KNnX8u+Hn8w0TpV39ecHX973WcWSDJNPYsj3qj7VLlThPP+Jv
4KMfDtvatZ/qR/Ddn+Zvr1ZW8Xd51WzmUPexyDlevGXAzC2p4ofDHuwtWuVr
gvDBR9sFVW1xSflVSNn9Xzt3ixQ+OPyws83LFhuXYKo+vdpku/Epog/Py/sa
fPTBDh7eSzfsD4oWe3ZJH+Q82z9B+hGc92vwaUPn1j+zOUXwN+3nZhf2jBM+
/mb/uc3Nw0Wfip+037nF7nFSougD/5Ln1dL+tokSD3U58L2smh1yz1Q4fK9V
2xuu6pds2h5p36ODc7zoSV6x7s95Dv1i4qXfkU8+Abx95UYtfTxSBM/rNWDA
uzQlR/JUhr9lB49p8ywzVeXHDJz8JHwZj44z/e/YK36ew8Ynd/xiRP75dV7D
nXooOeD0F89LPhMc+5BXP1Ng/r8H/Z8LjpyVCbaFV1g+FzngjC9w9gXAXZwu
bnSra85HfrnW23JDN6s8LXEyNPdWyvy8JMHxT/e68XOcp6o8g8RD73nDx/RL
MiUWHt7lw3EV3/Bn8rHg7R1/jul7TOH4G/wef2Zb2Y5KEfn4IfqAk4cB/35v
2O4yaWHCdwlO/6lgdpL0I+OIdsEDXWI7t85UOHEVvvvSbu3qBys+45r5Cz+8
+u+Sdnlf4iXPDA4fPaXdMcf7lr2kcMYjcrxn91qS2DBJ5KAP4wg57NOBw8+e
fnBGpwbKzuDEvaMvaljV3K36BfmyD2XgRS3Pvmu0RuHkMeD/+v2YyHIDksUP
9XkcfHeZk6vsOiscffyKvNn3NjpecOYL7La/5IzjmX8mSb/jz9Zf7eMLf04S
vyU+8Lzwy1k7FTw+Uu37wGf/Dj7+o8cx1i36Ppf4vxEf2LcC1/Wh3Wmhz0/v
yUs2bag00ennzwrHbwevHepRZX6yjDtw5DB+2XcA9wrcOc8x6rEZHzm1kvr3
cJ2bbKo8qNj1F9OSBNefFzwv/9XvvMep52XdBZ99GfSh3b3n352dcTxB8pzk
sYmTvAeBy/6FwWc/Ahx+u6HXvqvXIkPmBdaryCFuwyefDA6/3KuNvVusVfI9
RixdOPpkiMjxHNo6bF0LlWfW8/DgcdvLOJdyTpe4KvvXtn2f1fik8vzgTu0d
enxnq/hJxY40Weh6U+TLvgz73Q2TTv8QoPg8l6tN1QVllqaL/jyX/dGu96ol
pZuWBDZxaGYVL3L0PDw4+0Hgy1pb/vsiJ8ik74Mg333hQVPRFummZxn2Wz18
lD7sC/C84OV6B6V8uJkmeGxG/6sZJ4KEX+tocOrGHkq+Lge86Jyj3i/nKjmS
b6+TVr2AZbq859IvyBnxtMbdK/2V/fX9C/iLwh2Dcz3UPojs5xrtvs4bvfaM
pWrXbD/FwOMWJ8xJa5NmqlZt36yH/omyf6E/F/jA1yFrrNyUHPCPjWtkf7yX
ZppUfNPAbc5qHwQ/Yb2Envo+GnjAOveRLQ8q/wf3fLfuub1tpinh5POeSz8p
PvKxG3FAX8+wTgZnv4k4pvPB17v1Kxd1KVVwiUvLqp0L6pwq+1/wyUvw/gIf
XMaLsd4Gxw7ML+yrgjMfcT6EfStwXQ75B3DsSV4dvOCrCaHjnBMkHur71LJf
mRI5OrlWmjrfwr5tEZfhSZUVLvv4v93v/7y48n/eW5E/oUvevnPWiTLvgHu/
cf+88ES2tEuepNqO7H/Ht1c4eQze99EHfveF/ludf1E4/EvWJdYOupUluORb
jDwk+oOTr4Df6EtmSqncaMHhs2/S3KtY+rytCkefmaPXtB7XWOHogxye692l
3a9LF3pquncsr8wR1xwZR+Q9Vp/9fvaO9gonr9Jn+JgvB2bkSHyA//0/8x23
1FE4/NZrfHufjVRyyJNk/fQqzvuc4oNjN/TEPgW/eKzb7ZAjz4X8gbP32a3P
r/DJzT9HjA6PEJx2M/LXmD/IUeG02+bp/FedfFTeCVy3G/i7Q875M8MVHtyh
YlRr98vC33m0wtW+e7KkXb1/wdl3WzvrSNM5yxVOP36u8r726PIKR35Pu36/
93RReiKf/KH0r7E/dcblrnOn9soPweNG7fi+4y/KD8HJH8JPP+NZeGPyM8Hh
r5ntFr/aV+G0e3bSkLKbc5+ZXmSt2Ob6RfkhebzpB94sXp2ingv8J1PTMstu
KTuDm8olXp3mpHDsMzre/WxVp0yZT9GffQHmR3DynPAnJS77e++AOMHh7wio
vH/hqGem3eNPzGieovjYmX0K+OD4FXZjXwN81YO21pd9PeW5wCX+HP6p5rQW
kabH5SPS9/yl5ODnNwpdeL2+sMKRs6VaRq+NJZUccLu3rj8dO6zGBePUJ6Lb
qPM5CtfHI3LgezUp3GWfk8LRp1Kpa0uOn/jP8xr8IUWOVb34RfGRvyJn9nW/
t4oP3jR5SjP333NknkUO9gFnfw281Aj7rfMn3BT77A1oOPHoVsVHftvePYq6
VcuRdYguH/x9jS5D8vmEyvOCI+fjH8MnLA/JFpx2k7vYzZo5Q+HYn/iM/8Bn
vgCHP8Jhou2fkVmC4+fEDfA2ReLDNlgpfFcfr4ozJ6o8ef2Ct++MKqn00eWc
3nRqYHZIkODr27VPGxySJXbT4xhy9HgI3+VahbGhVgoX/t9/+/m2iJJ9NPiM
F+ZZ6V9Dn1YtWg5sX0e1Cz9x0YlrWxvniB3oF/oR/KHV7y1DO6v+/fijnUOR
UnfN+n3md/GVxj4IETns7xCX9HgITnwAn7Ag90Av9ytmfOJVt8h1bSYlx0o8
5HnxB+Ih+qNn4Zut7Vz2KD79y/gi/jDOGF/gJ6wCZz3avdcUsPnmvYv5X5gm
fSh0ZvZ6xQe/7fn7gmm9FP/y3DVLQ2a8UOeFSr0otSj9vGlSxdtl7zgovM+b
4DErMq6a7qQ4DrnV5YU6F2Twe7k/6nKjscLhZ4wYXDd4gsLRp3z3evfvOSkc
fWr65ve4+csLsQ98HYdPfMMOk/r/OCH34Umxw4OLdVMd14cIXjyuV27YVvVc
yGl5q9qOUFeFw+/c7P3Eu38pPcGfvVvYJ2KP4qPnsnqJxaJOvBB/0PlyHtKw
2wY3//gHLgrHbnOX7Mu4Vkc9L3Ii+rT/+Up5hSMHfwBHDusxOe9k8In/4PCx
G3LqPTrYr1n3y4KfXtqqd7cmwSIHvPPJJ/1q9FLtYgfmHXDsDH7COTL+Vu5N
sQ/jDj7+CQ4ff2B+udTH99fgt/fEbsgHR0/4m9wXRf/a9YHg8Cudb9ipxooQ
6Xf6hXbB4dvE2ZXo/va2jAv0BEc+/nFxc7cSnVY8UOPC0Ac+OHxwnhec58If
aBec8Yj+uj7glvXLnDjXRdnH+tWwQzZ/XjazG/J7Jf5m+75LsKnBELsb0Vf+
Yx9jHOm4Hq/AkS/nQAx7ci6Lcyy0C+4ZtaJng3OZYjfwCn4d17T8kqnW7UZ8
bv0huFT1CQqHz3qJcY0+Lt1aHtg/QY0j8BIHU477PFN87Ikc+ODoyfPTLusN
xh185jtw2mX+kv3oE6+n1bsdIueyaBf5rG/JX4EzT8EvMyZ2lPWWp6Ymrm9a
/bQnU54Lu/V9sPByyZIKRw7nr9BHly/rIuP8HviMigNrlpp4V+b3t216XGka
mSnxk3Z/mB/VqWIXhevywUc6u/sPsYuVcSHx3BinjX+MmX2psMKxM7jMOwZf
4oOB36lYvt+TZQGCL+u29KOba4DIIa4iXx8vgpeq6TTQKUj4Mn8Z7bKOlXlc
06fFrt1rkycECR728eqvvzmp8zC0i32WTxo4/cz2p4KzroOP/qy72NcAl/c+
A/8SNOjTDqe78h4KTnxmvQeOnshhvx4+uM1d7zUR3WKFzzqWfBH6sM4En7W4
xxnHW0GC17ns3c25leLz/gifdll/gtMucvJPPBK4NuiJ8MFf92syx6XiE+Gz
fsae4KznkY/9bfd+3+SXt5mSr2Ndx/k98nush4l78MGrFyl85klEuvAlHhrn
38AL/p0+y2O6wiuc8i5UoG6Y2TjinCd2I4/Ec7HeIC8BzryPfdj/gg/OuU34
5D1kf0STg3zWG+SF8CviaFrxmCYDr/zH34x5h3wI+4DwyYeAwyf/Q7v0O+9r
0r8GHz2H13Odcei9wnnv47mwg+T9DD3BGY9yTsawA+8jcl7FwOkv8NcHV/QZ
vPqK4JxrhV+85xgfU2PFp13p93D7ia/9zPHkWgUOvH+v7Cbn64zzAzwv51rx
T+I550XBief44cdxdk4d6yqcc7b4rc5HzuFSHsNnlHsm/k8eWz8fixzeWzlv
jBxw5kf4hao6HGqcrM7FwSdfxzlh+Po5ugOXPm3vMkbJZ17Df3i/45w2+rt4
pcw6lvTYNDJgRYGg8QonPiCHPDbyOR8LrutT517tPqWjwgRHPs9FHEAftx3d
7oxKe2y2fkD+jhMZJwfZqHzaxNE///Hw/EPpL9Yh8ME5jw2OfN6L0Qc/ZJ0D
Htt/q3eRDUcFH9MtPqV1VITwyQfi58Rb9BxeufwEi0FxgpPPl/hv+LPkDQz/
BNf5jAv4SabXZzq1ihQcO9CPuj7gzF+su9CfOMy6Cz44+UniBvJ5j8PO6EO+
DpznYv2JP8MnDwkOn/UtcrA/+whyLsWIP+wXgBNXyecjHznkQ2R/35BDfhgc
Odg/3/zqIc3GRAgf/PXwI4tr+YULn/US6y753sRYn2Nn7BBx1eFVvRMKxw68
X9BfyGecyvxirAdYx4ocA+d9BBw5vAeBYx/WA3Je0Xhe8qjSv4Z85i/shp8w
f4HXqZj8ut1odQ78dOS0pP4VHwufPCr9pdsffPO1rRN8Rt0UnPiDPshBT/y5
TGOrKjMmKH3AybsiH5x5Flx/Ls5N0Y+s94jD+vhFn04OTU6tK3xX9PeM/r1Y
TNdHZu9fp5Oysj6cDxV92C+T8ypGv5C357lk3jTinowvwz7k8+GjJ/lAkWPw
GS/oj56cP7HbtWxYo3xpog/fs4PTj+yzN0pv9G+7YMUHd/xj7pnWhxSffVjk
eBSePKLMKh/hWx75OdmUnCZ+C9/mY5HBjUsofIuHe8TrtUofyecYcnYFBk1p
OV/hnB+Djxz4mY4tozp+Vt9t066Vn2XPprUVDv/tnPhmHXPTpF/gVw/xPdyk
qsI597KiYoe3Dt/WI9iBfXZw/B/cweb280G1FZ/vEeR5Dfl8dwCOnteaZy+c
H55gSnkyokGnb/Mz6wfkg5P3Zl/eO7nUqf7J6ZLfhr/37jbHLjYKh1/5hlfT
37co+ZxHQj7rK+TQv7o+9Bf85rvDG9kfjxc5rGdoV54r1Nba/k244K2+Rtq3
C0wz46M/8qmbgd0kP2b0L3iQe9uPNw7fE/z19NIdfm6n+Jyboh+xT7W1fi3b
9lc4z8s5B3C+MwK/WXrEyH4RSk85/9P0/cvu39Zfuv+s9bDycPicLn4Of9Ue
u9Nd7RROv9Au4x37gHv/vGFI7SMhgncoNr3JEBvF51wQ9kcfzreA0y56Pmnn
U75vYLrYTc4jtUq27lxC4ZyzqvtH1evj8mUKjn3ALb+cvDcmJUj0fD0h4tLf
394DdP5Ep7QVo4OV/iW3nX61+I16XsmfGOfrwJGD/MPhNt0cDyk+8kMbRp8Y
vkz1O3jFc3svOpdQ+nO+C/ugD+e1wPVx1yznU2KPZYqP3eD3WrNswZ/Lg+Q8
FTjt8t0E/qzLYbzo/QsffeSckjFOJQ6EnX5w/Fvcv77ve5vo/40bI/5f/cM/
/+FDCsdPeF+oFtPoZLh/ovDBhw2zvvNwbaLwB1ezSzqVrOQQt+H/u2RVt8cx
iYLzveqPI5qPDbRQ8nl/AUc+74lv17td8XN8LnzwVlZrony+xW/4fKeMHNqF
f7VG1y+X1j4X/KD/lN0RlxWf+KzjMl8YcvbE2b+6/J+6BeCeuW+6X3Z/LnyL
3kfcz+Yq+4Bjn0cdXdv8r57B/4cjn/MPz5Jmhe/6Tx0I3n/BkSPvrZkOo/f+
p96DvPfls7i+x1rxF5zrNbxEYSUH+xRy9u9RLCdDcOzPexA49kd+wTPdXHck
qXUseJdfTEe3+MSb8UM65wW7W6p2wZG/0tbia1TQGdOBd0+T30z/FpdrOew9
9Z96FeQZwHmuut7dHr0cqnDkEweIn8R/xhHrBH1eIM4zf4EzrnnfB2fdQn6P
eBX729W1zXsqnHN0jGtw4gz4+5FPGs+wjRScdRf6cK4PPu9BtAvO94boSdyA
z/lD+Mjn+3T8GfsjBz7fs3O+EVyfN+V5Hd1+/+oRKuf6wLE/9btol/jG92vg
8Plew6fgiB8zAhQf/Pdf9xdJ6K/4fH8xIi77a45FsuCczwd/33Jmj7pJYarO
j82SwHfOis93gujD8/LdEzj2RM7osTeO53xSfPCaCZ/2JU5TfPRHzuQiu15X
mhYm59sLVLt3t8C338FnXQTOd8TgE6cN22A5XvH5vgA++sC/W29Wr/LJCue7
Lewj52qoE9Vo68av9xXOdxOiv+FvrM/BOccITn/B5zsU+IwX+FMWjiuc80bh
+Gez1Gt/z/FV+3WMi/yrexaZUDXTzJ/hE0/gl9j3dtj4cgrnOyD0IS+H3cA5
NwIe0WVoo7Tjis/7HfZE/5Bc294Z/RWOHbAz8vX+hY895XuQmS6huf2VHPB6
mTuX5ktONrMncnyyWjh7hj+W7zjA8Qe+B8F/GBfIAWccgRf13DuzwGclB9yv
WLMyH+Yli39ST4Z4jt2wA/i71K8Rf4+KFZx5Hz515OBjB8YXeMbg5I651tGC
T1wctf20peLznRTPhZ/zPn7wz6NbKv6vTp6B04/g2Af7++XPXVfHW/HB2xZ/
fr1aT3M+cogD2G3O6mIZxUeZ2//toirnygYqPfnuhn7EztR9knW44ed8DwvO
fMp8xDofPviXpS7l/h6l+MwLyGHcwU8b2HDEsOkK3/3vsE9bHBWfdQX86rdn
1xzaU+Gcz2depl2+UwCHz3zE+7KOf1xwslZvbyWH7xF43+G9g/kXnHUOcYP3
HXDijJv3meXTxmea4fcqW3SdbKfk53VveLZ/kpKPnvJ+/X7n7bG5GWY4/NNt
bjdLKHpW5I8ZUPLHmeuUHPCuZcuWnX0oU54XObw3gVNPDPn0F/XcxD6GP1DP
DRw51PWS91ODr+PIp1+S+g2d1Ofy/48jh+9KWM/znR3+Az5tQ69n9cY9F3xb
yORVwY6KjxziA98Dwgdv5lrG47eRiYJnzs50vOCs+NiZ9a3+vQY49a/glwp6
lbo9Rn0XXKzE0sXXv+lHu+iJHcB5LnD0gU9+ADvwPSZxBjnWFepZFO6n5MPP
CY+2LDoyQfgVQtffO/ftvVmXI/wrnpUTfo6X79+Zv9g/Qj44fOQkjSn9Oejb
73S+98ebbe/3V/rjh/L+YnyvJ/k04z0InPwGzwuO/cGpDwDu6NzEdMZK8R/V
fXPrlxbx8rx8H0q7yGn/4m5/p85KPny+94ePPZGz+vDTy6P7Kzng+BvPi3zw
cfOLHTnw7Xc6v+aLaZ4rrVSdhGZR7WaMdUwQffBb2qVf8B/0BI+3ygqobf9c
2dnoF+SAI596BfQveurjFPn4IXYG18cXON8Fg+M/2AH/x256/QFw9AQf0Of8
aw/HBLPvlOFjB/JI6IN/gsPX6z+83fqw05oW8Wb1NMBpl/UwchgX1I8Fp13W
RcQT+D8FPN+Waqv0x/7g+BtyWFdIHIstG/21ZoL6HtkYX/p34sihXfjggzt3
yR9bRsnHP9GH91PWLcjBT8CRA9617u29L63M+Y6jXl+Ms1X9gv2XHcm5HdtQ
xSW+T8dvdf2JA+BW39nt7LlbffcNTpxBT30cgWNPcPSEjz+zbkd/+G3LVOvy
qorCZX437IAc8uSsY9ETPjjfrSOfdnU++vPdvXxva9hTH6c1o69VKX1ItUvc
Rg76x5asXPH+snTxE/Kiu8o3dblio3DWt+TTVp790O6qj+KDE1fhz4rw+BAZ
qOSQp52zs/Xp8yVUPhAcOeDke7euzV/q8yGVH2P9Rl7L81PTB+ud1X4xcr6/
7jvylqWSb3lp4dRjgWkiH/07ddv0y3W7/+QnNTnEW/C7N7Y82T1dyeF5qdNC
vhH54AO6z534yE3xC5Rr39+tncr/oCd8cPZlqB+FHZBPvhScfQ3wH57t7Lg9
XNX9I78Hn3axJ/FBzuUacmZsPmNxoId5u5/3TajjeVDJoY4W/a7nn8HZBwRf
HxB26OQb1b8nRvj6Z9kpPutq7C95YINvWpLnEv9Z+Rt4YKsxY2OS0+V5scPy
QlYrT8amCZ/3O9/TsxNdq6r+1c8jwWc/kfGCfN674YOzfweOPeFLvSmXiw5B
1qpd6l7Srs5HT/J+4OTV4eP/6MP7aamFFRqsLaHkg3t12We5rafi6/Uz+/RI
y7fluDp/RbvIIb8q9XLblNx50FnJkTqfhnzyqODkt/V6p3fbN4xZ11/Vq4TP
fKE/F3GP9yP44OzLg5Pvwt/wB/i8B0k9qE/Tsl5Zm+N920/68MLSvF3yqIyL
VXe9TBtqK/lSp1mTD86+j/iV5p+Xqsyy9A5PMLNPvr353JLXqvECPqhX9+Hx
PVT8YV7g/A/zGuOIc9fMI/g/OHz6CzmmVg8/FLRXOHUzkAOOHOZH4iTnzFm/
4c/IZx7EDlJv+WOHoe2LJwperPOH2mmuQWZ85Cx2mlih+dnnso/GdxDwmS84
r67LkTrtxj0X4PBZ9xKvwHW7IafZrITTNZs/F5zvOuEzz/K8uhzwPK+PdqWP
Jcj8C47+7EPRLv1CPAdHPvMy+uv9CF5s0Q8LfnidIPMLckzeLRe9OhMvOPxm
jyt0SxsbL/MUeiJf9rkMnHUpcRL/0fsFnPeIvMDZjf4dlSHf0fBci+amVMzp
mSHf0ej2lLrrRl0jcPjrT799XHfkc9ETfHdKjyPvnsfLvg/jGX8mDoDz/si+
J9/vwCcugcOPWpp99Lu3Sh/dbuhfvmOx25++U/3yc5NCy4dVPit8zlXCl/Ww
sQ+OfPRhH5z+Badf6F9w9ruRD07cBue5GO+c70If+OD0F/MX51Hh4w/wB4c8
m/PSS8UxzpvpfHDiGPiu03/51n2v+PQL583wQ54XHD2xD/LBkc/5Or0eIHVF
aBec83uML6lLU2dwiUafU83Wb+izuHUJm+S+8bLOJB4in3kHvm4f8GmFzo8q
H6bqbsl3EFpdKfDsNRGj/xmSJPuPnAvl/YX9AqlXZsQHcM7bw+feE879oqfc
X2Pg9KPIMerywWd/BD7257wZz0t9Hs4d0Y/gkrcx+NTtAYdPfSTeo+FznwI4
fOoLcf4Kvl7PCpz6V+B856LXj8Lf0B++1D27kxNQNSZd7iuhH7Hb9Sr9Li7P
VnamX9gngo89uRcGXK/DCe5XtfamqsUVTn1C5HR4VbZ9jy2qPh76SL19I54g
H38mjunzBXjRmklp/S+peRw51KflfAtxGzngxGddvtybY9Tfk3UL9/K07lvu
z9eJMk7hU4dW5neDH3bHsWDTXc/lOw5ws3nTwMmHcA4E+dhT5l+DD44c+F7+
zvEWDRKkrgi4nj8h3lLXS859GTh1iuATtz07bF6RYa9w4q1eFws/pw4S5yqR
r/szOHXYwGmXe0lkX8n47kOXg38yHtnXI8/DPil1OGWf0XivQX/41C/CPvDZ
P4V/+r2DV9Fv4wY5kn/76/wvJaardqkLihzevyQvauxj6udk3C7VX1+pRKqZ
/Ce2L3dab1FyqBss++PG9yxS1844twBOu7IPPrh+TedAxccO7DvDX3t67bE8
92R5LuonixwD5xygnH/Q2p2/1WpYdpbCqf/MezTvy8QZzt2BU7cWPbEPdW7B
sQ91gHkvBidvnDo+Pud/vwNnP5T+knpEhv+Dd7v2Z/fffGPUfmXhsg9LfYt/
8p2RMR/Bxz7w13r1/qlecKrZuaahPWNDqtgoPn4+rO/xaw2yzXH203U9scOI
7V/2eB5S+Uz0oW4S9Yel3w05zC+856In8zs4+tBf5FXAmRfgIx8++WT0oV/g
o7/UITfyjboc+PQL9VHxK/Rh/SO44f/gLYouHBF2XPE5FyHnMYx24bepNPju
zSyFM//yXMhhnqVd/dwLOPGH80iSXzL8k+edv7t30lV/c3++Waf8y7u25vJj
/ppa6Zi/sj/rPfQEpy437erntUTPwI3xm6yVPuRp4VO/Fz7yWQ/fapCc8OST
wrnnEf8k/4P+4FVsV1+9Veyi4MRJ+NwXBp/8j9Sln91kceXaCmddhP8jh+cC
p13w1/N6BhQsofjc2wgf+fBDW/c9X7i2wrnXD77UvTHGFzh5LeQw78j9Zgbu
X9KiYFEbxR94+1ZmGxtlB3DsQJwB57wf7ZIfg895OXDuVRT5Rl6Lc1Pg5LWk
XmLjrh1r71Z88Mp3Unx+HKX47AMiR/+uh/ip4/Cp+wHusj7q6Q9V1fsXz8Xz
7nv02LPo7WDBKwRUuFnaO0X0BGd+159rQNsCoxvmKj/k/lbmQb3dvi1bTK/6
n3sduceQ+RQ5xGFwnpd+Z98KnDiDHfTzJAciD0T/9G2+ZT7lfBF8cMYR9tH1
x5/BeV+Dj33Yj5Z1lBEf0KdrjTWVq9mZ4/CJM9wTJ3lgo18utjnSt7e3ahdc
5qNlrd9/Op5shnPeFT25Pw754Ow7ow/Py71v8MGRz36ljsPHP9s7PphW02ev
qW9lW8ewz6peTszAHe53Yk6axnTdWiE0W+HwhzbLvhya+0LGr84H53fI13H4
xCXk6zh8l6lpdx/GvhD/hL9q1UbrhxEKRx/4yNlR6UqjGzNj5P2U9XzLQ7G3
vL8+FTz0xr8/F7ZWOPe+wc8Z2rjwl8ex8r5J3dSS0bXCCn77W+S0HHzx3zVp
Igc+OHzuTUOObjf+Rg73o8Gf1eTU/l5+cdIuePCCUV+vvTgv9pG6Q/1cmlZ9
ddXkdW9ts5DLCofvtre1y4NgZTf41949S7rvrXD42Bk9dfm6XyGf/kKOb4LN
mmBf836kXeIM/Mhazbbf261weS812gXHT3S88tly/4wZHS39Qv+ubNPnxNcv
jwUnb/P3pG0XHb4+ETw7cUfDQlUUn3vlkAOfuhPgQYG1Vu0//1TWP/QXfHDe
K8Glrr5x72eB2BGXZt2OlvdQ8jnw5T3aOfefVsczxA/BuQcTPnLIF8HnPkHk
P7Md2L7KkSjRBxw7IId2weHr7XIviS4HO/A+Dv7TSZsOt7erdp0DIu/+kRYn
zyV1wjNNd8p+szv6gDPu4NO/4JKfNPo3dd7iPbe3xQifduHXOTc5YMeYaLN4
IvkBo7/sNt871fbDTfFb/DX30x93Mj7cNlU8+tOZ2+MVDj/h1+hXd7eocarz
pf6Awc/qtcT+7jrz8Uu7jC/4JTa5DAyarnDkNw6fPerWUCVn3JuMR74bLpuO
99mUdSXfC5lfGI/gUvfMaNf/31KvL+fmmPHTuvsMuhSRI/vy8IutO+l04bI5
jnzqsCHH1uJ+xcCeL2TehD9p4KQFNxopHP7GnePWXiun9J9R+rNL43EPRD72
PHR5RHSJYyGCY4d+Dyd97JL3QJ4LPvjtohd6XM7OUfNX1LJhvx5T8ulf+Kdj
nHZc+azqws6xPZ47p/s94ROvDjolJWz/+B88aNzyX1dfFhx9dP7ghtXu32yn
2gUf1el27Zs26nnB506o9OR6bfW8+AN2xk+wc/55EV+C5is98Sv8Bxw59Ise
t8V/Sh2v0+XIA4nb4NRhgI/d5Dsmg48ddFzGkbEeY35hvIDDZ3zhP/B5LnD0
wc74FXKwMzh8XT444xR98FvGKTj2Rx/9ubAb54LAsT/6gOO32K3M3Myil2dE
ShzjvoBThYsfOPolQuIh93QTn+WeoHn173S1VnzkcM84fA+fa1bTtkeZySeu
6jjzyMcHGQ42bhmmdc23xTSsEybzBfE5326XVR8/P5L5ul3awCVt72eYoh4F
bOnzJUxw7umGjxzmQfjc44n8v1Y0W9QzJUz0QU/kyHzna3rRs7/CqecGH/nY
J6vUp5L95imce051vszjHaJGD89SOO2615jg2elThunRYouJJ+tEyvOiP/YE
D8hfMLOWpcLzD29yObWu4k8r7PRLUMRD0fPU+HPvRlpkSdxDn3arambPcMuS
5wW3D/f0drZVfOQ8mp29bnQVxWd/E/k8F/3CPhR6gpPPL/Hq8o68FLV+YF5e
v7pcxP7ICMn/6/Jln2LTkIsT+iuc+2t0PvtijwouLzzXJ0v0AUcOOHWZkMPz
YocAj+D+f4VnmqbUt/F7efixyIG/b0GVykN+CVf1grqH3lhqkS3ywbNqN7KY
c1zpOczOZcWLlqHCxw5Sz9bA4YOfmzBz2fr+Cpd9ye1/9FhumS3jV/ZfjP4F
d5k7oZrl9jDRHz2R/zGvx69L3ig+OP5Tx2N/4A3fh+Kf+D/+g587jfVrPPCg
wuE33f3oRpcqCscfuMcH3OtUyousMUp+lfVdUk1b1fjS/Zx7VMGbOFTaV/zb
OMF/9PUh9bLAWR/CJ47BB2c8wpf9YmNcw5f9WSOO3a1yYFH5b8+DPXku+ODY
B5x6ZTpf9pGN+Bk75qdrtrPipF2eq1XZt8sqbYsSuyFnTPnoJ+NXREu72I31
PzhxAJz7YeFfKnD/QouWT0Qf8MuDu5/xTFX2oV3kwGd8YU9w4jN85BCH4XPP
ly5/7Xqv5K6zIgXHn5FDfAanf5k3kQPO/Ei72Ac/L7334urkrrGiP+3yPosc
8A5LMy9VzAwxFS/rW8Mrn5rfWe+Bc64VP69z9+mio9nZZvxm8UufHknOlnOG
8FdtCD564JDCr90K+PJb/bsiH5x1IDj3C4D3rbkw7VBwtuQDaXevf/U/929R
+MXkitvKZgSZxoY/dtiSL1v2I+CDk8cDPxz84ebGiCzhSzxxHlPPfYCSzzq2
Q96nOue2KLuh5+IFrzucGaVw+B7Xc3qe6mn+vMl2yaOPV1X4uZZVDtdbdVPs
oLcr9jG+82W959xv/7qz05Uc8OgmbUt611ZywJFTaEeTL7YB4WKHB5U2+3g3
UvrzHoTdyIvCr3hy5C872ymc57pnFXBjz3RzfHDzwb23lsg2szPyuXcYfM70
AUPdcrNEDviX+Z02rt2i+ot+5/tHzpmgp3wXadxjAu7Y29R4TESGGf/Olo9r
FubLMsXUXj+lzqGn0i4491bDT+pRI8slO1P21+DzvSe4+HM9f+dZuzNlv0n8
+eaQ+KmjFC7v9cb3oVK39mXpPoNX3xV9dPng1JGm30N+fNBq4WclH78qtL7K
h3kRCofP97NS99vg8/0sOHza5Xt8+OCN6v9+Z+gAJX9oq3qdDgUqP4FP3ACH
n9Ch/Izdo5T/wMcPdfz7PatCPD+r8Uu/UJeA5wXHT7i3Qt7fyzcbMGKd8hPW
afUfeE09fyjHLA9AHoP3Yvj2pQ8v9F1njle/kO8HP2+VN2B9RTzR8e3H7N6c
GqDaBb+Q3SHfyXZKPvqQP+H9mnaJG+AWXmdtG6Y9k/0Fnpd5n30l7AbOvj98
8s/UG8E/4YO7VIxpPCEiVvSx8hh4zc9X5T10O4CzbqR/pd6jMZ8yL4DDZ57C
PpKfTJtcat8yhVs0cbrr6hQhcRJ8XvsNW6feChccuyEffwb/xX/muoMpSo6u
D/iD6h2etfreS/DCK+OneRVS/Y6e+L/ebt7klpWPlTC3G/Ef/kyfET+d+SVS
2oXP+yC43q7LHOteHt7qPjRwxqm+j1D9Wrs9q+eruMR4dGi85q8VA8xx4n83
lzszwq2fSBwD534c8Nejd7RctztLzhUQPzvk//XYylEKh7/9zKJZS2qrdtGT
+QU++pxOPFB1Y7DC4aMP95qRt8ef8X/WaeCNHE4dO+arcM7PwGf/CL4elzyC
6ocurmr+XMQf8jbYYeY/3VPPjFc4/NgWxS38Y3MkvwQfOeC0iz9E1PvDtVFq
iOCsE5APzjhFzqNL92wLrA5SeVQjH4U+R25dNl0tZI7DH+o22zn2UIDoSVyF
T7usx8DrlBxeJXmXl+jPPEJeC7zNqxPP/0lSOPEEPv4On3vHyOPJOta4v0z2
JY3xwnwk+5LGeAGHT9xj/QZfx2W/7PCM/Ad2m8tnnuX8Enxw7qGDTx0e/BA+
6xZw9EQO99bJuVVNzpSIrb9mPbwi7cr5OiNvCc48C07dDH29IXlpo3/7zP43
X2j3YPET4jN+Qj4ffKJvgd2DPQOEL/ePGPLxQx3H3/BzcMlLG9+lSp75g/3M
DYEqzmDP0Np76q/3VTj8mZOWj1vWTtkH/uLlTQKX2igcOzsPji293M6cL+81
xnkt7Clx1ajHDk781PWBz32atCtxz6h3JPlqY90l5x7Jk2s4/P/PPo2f+qZv
b6T46Enc43kLX5p69trDy2pe0Pi9qp5+u7WcOc78ro8X5lnGOzhxjHUjerLu
Akc+6wrkgEv8Me7TRA7xlnGNffR2wZnfdfms93R9WGciH5z8g+eJle282+bI
vAb+sbRLfS/rHOFTJ/x1nZx1hywUP9ZmwAProHDBeS7kDLTf3PtUf4X3reLa
vG2akoOdyb81rTu2zWCfTOFLXtfIb8Dn+w7yPMI37mUAx266fHDua9DlkCdZ
eP76d4c+Zav+NfBHP5x/tz9J4eRbdo3MN//8WmUfybveevuPzzSFI6fd3n7P
dgcoObI/cnTtsS1Ls4UPvrBhvU0bHbNFT/AA221Xtrtni31kf7/Wy4AdBxVO
PrlIqPOUtW2VHNnft7o0anVDtb7T+VJHyqgTTn4Y+dzrAY587jfR+eRpd91o
WXZ+gLI/OPlz5hHyt/QX9pF9nC+rpo38lCk49+bAx874A3k2cPK9uv/oeiIf
OTX7ds/fx/k/9e0M+7vm/+3ezuPKbviD1ZXL7v4+yv91HD7jqGYxu6FnHBVf
x2V/0MgH1nSLjQj8pPiSP/dd+iDgjRqPtNvdwnLDxYMKhz8wssGdm1k5sh7j
+0rXinP8r8fkyDwLjhzJbxjfi4HDBy+StnvkWeccyUPSLvGBdZ3sO3wo9eVA
Vrbg9mfanHV+EWLGR37cy8imxxqqdpEDjp5iN8OeyOG5wP/cNSXuY+VjMn71
OAY+ausPpQ8XVDh5fvhyTslo1/PXGueuhav4IPsg7uU9Lvur/uVecuTIusto
t/v0qRWOWOZI/hA/gc+6BT7xATtInjkjes/madnCx5+JA/Alzhj7PuR18Sva
xf7gxE/kiD+7HE/acz9b+OBxo9r7bXNT/F1+O3/Nux1qJp/v1PTnlXy+c+vu
J3uofgcv17y2tWcVxSefr8uhXxZ2GrzEz03h6Ml8QR5S7s8y4h56gjstTK++
IDxL8F1eNZs51H1sxqdfsD/5WLnXw+Djt+jDPh04+4w6X/abjH03cNnXM/xE
1lHGvOA681TfFVYK574q5IMTP2uOmft6pnuWrN/k3iiDj/9ndRpQxjXqiRkO
Hz3xf+I/+4yMO9nHz+19ZFxbNb+ALyr/ft/YFmpeAGe/iXbR3zWrQvTUeUo+
cWbUcfv8wS1eqHWOgS8M/jfvXsMXwufeYbcC3w26ZaH41D3Qcb6Pbtehareo
tS9ET3BXjzI2EdMUn3j1rHDRmqF/Kj641W8O5R72UHy+y350aeHwmOOKD17k
S0j/aHd1Pgg5ngEXGoc7q+fScTmnSvxfc7BoSFvFR/+a1Wf8/sRN8W33D7ef
d1LZBz9BDrjksY12sTP6w3/UNC0tyErxK/xhk11rorkc+MyPyFnW0C29e69g
Mz76Y2dw7DZ18bg2kfPU8/J96IczXd2SspT9wZvkblnxPEbx+c60e/l2ixLC
FR98VMukOfH3ld3AkQOOPrtm/zzhmb+Sr+PIl3rohp7YARz54m/Gd6A6Hxz9
xX8MPGDSh30pn/7jPwb+bOO+nclvFF+3G7h8l6LJ0XH0wT7ndj4ZHeuj+gsc
P5d4ZbSLnSUOGDjjhfbwB+TA5/+xs/it8bzg5CXwZ/yN+QX5xBnmL2l36i8x
twoqPnLA4Q96Gbd524kAM/nUP9FxxgXrE/It2A0+8xQ44w58+oYH33WIuSx8
5hf4yIePfzIe4YOzLkJPcMYjzwtOfCAPid10/cHR5/aRSU4Lxyp9dP3h6+sB
/IS4jT7g6AkfOxDP4YMTt8HlXgQj3qK/+KMRb2XdbvibzgfHr8R/DJz4DI58
/Bw5PBd25nwsuG43cN4vOAcr3x0ZfNY56KPLkXuJjPcdWbcbfPynptv1h3uO
PBV/5v1OvuMwcM5jgNtfO3up9Pq7wvd7WKVz2h+x0u/gHex/TAlYESPjDpx9
LvicMwGHv2jN33X/cM80ua3fcMXi2/sq/qbLkXFhvOfK9ynEJeN9Wb43MXDW
OfDxK9Zj8GX8Gusf9gGxJ/pYlltX2dpPydf1hM+6i3NHyNf55R8cj+gfc8Ws
X3he1l3rC43sZRoYJ/2ln0eSeXzqq7xejpmm9m/2Z/d6/ETdC2+sJ61C/8n3
809PpF/AOW8jccZYZ4LLeN+/oZLL/SzTHo9M9yVFVB4UOe8nr0pa+C5a7KDL
l3FkrOfB4YNjB5lHjPwDuMwjBs53H3JfvNauxCUjz8P+ncQHY50v32UYfPJL
4HJPmJHf4HyR3DuvtSvxzXhfAGdegH/kabnPjf9zf6ruJ5J/0s4TIp+8GbjE
fyNvJvu/xvvOwOrNJox4o87fSh6v58M1G/7MFlzypcZ7Lri8vxt2Y7yQF1pZ
rYHFta8por9853X8ese41+q7MPmux3Gm/x37VFNQ98iSBX8JVfcGGvahXfTn
PCf4gRutqlZqpfi90o82L9YySuIMuPQ763bt3Cb3nuv9KPkQI27AZ9zxPgtf
8jC9Stye5PgfvzXknBvYxW2MtZIj6xnN/8E5NwuO3bKDx7R5lpkq8xHvibTL
ORne4/Ar5kf4PJfM1wYfPZE/ybbwjbNHn5rJ4T5ocFkPGHLQH7z6niFRkQNj
zfjoQ5xBPvd06/7AOCXPJue9mWeNPDx8xgv5aviyHjP2BeAzjshjV0sJiPPp
ovY5yZNwfoB4Ao58iavG/gLnItATvpznZ11h5FXA53iv7B9jc0z46Em75FHB
ZX/VwNFH1g9Gfg9c1j8GLusczu0b6wT6S87JG/M7/SV5BmN+h4/fer5b99ze
VvFlvyOu+jlby0xpV/LbxryGnNifYm8tqKvyJOSdkMP8iBzu89VxyWPfPr2q
Xbj6rkHmO83+sk424p7Yjfhg5PHgg5NX5PwM/qD3OzhykJ9U7EiTha43zfpd
3veNvCJ8iT9G/vBQse6rq9wKFX3M/Cdo34tiTe6a4wafPKHX5pkfYgeoduG3
210rN7qOiof6OXzyPzou+XAj7h0ZFrR444wIGY+6fWSdZjwvuKz/jTyw2J/3
cQPn+xT6UX9ecPKlfHdA3QDuRyBug3tZNTvknqlw6tjAJ25Qt4TvW+GDl2u9
LTd0s8KpEwuf/qVdpzJv/vFPTJHnBc/Lf/U773EpwqduD/OyfB9h1AkBhy/3
Bbj1Kxd1KVX44LWWVTsX1FnpQ31d9IRPHVpw3lPQMyByf9HIY6lif3DWA/K+
2SK0XKh7osiBT7198BETPnRd43VP3TNr1FEkzoDXCqk1ZLR9kjpPZdzvCf+P
w8sqVTgcKs+L/AcNFs9oPUPZH7uBc24QOdgHnDpp4NTxgM/zoue0wwsf9N6V
KM8LXnSb/aSOtRSf+32QA59zifpzIYc6bOhDPQodh0+9NcY79sEO+C146NYN
vf1uKpw6OfCrV9/gW9QrSO5hkXpxRnymXerC0V/wqWcLn3stdTnwqWcr+1/G
PaTwwbm3lDpvsh9h3Msp96EY+03cHyR1/Ix8Fzh1a8G55xc+8xrnb6nriD7g
1Hclz4B86suhJzh1HWVfw7jnFz449+SiD+0ih3q58MGpSyznD417D5HPc0k/
HuzsNmlzkuDcD4h/Yh/xf//T12beSxKce6X18YIc+hGcfqfOrYx34z4p9MTP
qQcyLfT56T15yRLHwGsl9e/hOjdZ+NyvR5yHX+Fev65J8xTOeCQOUOcTOdxT
Rl1Q5HBPmdSzNfjUVwnNvZUyP0/xwRcX+XXR+LlJYgfwvJl1Nu0IU/qAD6rj
YVo7Lln41MGjXfjc/wUOn+daHzvw4oybSTLPSh0n7bm4H5B+5H2QuMp4B6c+
FXzmZeSDk0dCDvjoq0MS3kc+VvV8DH2IS1LnXMPhZ5efED/vtcKrRbyqnz87
WeQTD7EDfghf+mXevqKDExPFDvCpgw0f++tyhG8XVLXFpecih7o98FlvMI4Y
1/DBuUcD+dQzhA8OP+xs87LFxqk4gH2I8/gJeDlrp4LHR6YI31Qhu6VFRLLZ
uKD+Dzh86sMzX8DvXOu9d8KfCsffaBc5rAfwB+Zx4gB43OKEOWlt0tR+gVEH
Hj7xStYnRh0S8LcrB7ZOcUsyq1cjcdKYN9mvAadOKXzuF6Mf4es4fOIb4wU+
OHVT4XNvLH4Ln3vtwYnnzOPUKaVfwLEDfO5D4fti+NyHAs68jxxw7C/rzDpp
1QtYKpx7TOAzL8h6+OzlsLfH0gT3zPG7lXFf9Qt6st52tam6oMxSpSc49Yfh
E3/0/mVepu4r9gSnrqzUwzW+u2Hegc+9n+DsM/Ldk44jn7rlyGFeY/zC555E
HcdPWJeCWx75OdmUrPwB/bk/UZeDP1MHHpz7DfFbxgv969Teocd3tqoODO8j
uj/QL+cbJp3+IUDh/64OvO95PEG+t6W/qHsJzjoNOeD4CTh1eMAbfUlw8W2r
+OgJ/6Nt32c1Pik/5Ln47h4+9TAD1rmPbHkwQ/SX+/iM75ThLz1Rv8epTwlm
enJvDvZhHYgc3Q7g1G3Az7mfCz44fPujXe9VS1J25h4c8ifoSb/n/D11WeU8
tY5d62Hl4fBZrSfZX2YeYT4Fb5Te6N92webrQPyT+yOQD868if9zvzbzOH7I
fdbgUk+IdWmTGMulDZJFDniP3ksKL6ml7hux8rPs2bS2kvN487XYzqV8ha+3
C869fjwX93Xq6+TD4TbdHA8pHD7jnTr2cn7DuDdcH1+r9tid7mqncOyM3ajj
Dc79pDqf/uWeR3D0WRx4yPt9Rrzg3BOK/uDco4o/7Kxd4Oy738+KHPjkl9AT
PvM+OHX1wdEfOeDoTz1/6qKA850F62q/PL9i/WPTzXDej/T3BfThPYt2iZ/o
D5/3FHC+32fc6XkhcOp+s7/AfUB6vkXukTTqh6MP72X695uMF/p9cti5q3Pf
hstz8bzIB+eeCHDeu/V+RB/iFe2CU88fnPhJ3XJw7jnS69hgH+qVYWdw5nH4
3AeEPvDRh/UMOPMIfJ4X+ayLwLkHCj72hC9x+1BU5LPIF+q+EupHDbG7EX1F
4Xy3GLr2yJzYkBfqHhCD/+PLcZnPcxSf7ytnXynWPP6Z4oPDB5e6XoY+5Ffl
/iajXfD/Tw7xkXbhg9+qEeKR/EXpKfsnRXd3TXqrcNqFDw+cdsH155W4rtlT
9qkNez57t7BPxJ7/yDe+qyoe1ys3bOt/9DHwgZ2snJ6cU8+FfPqd+YVxTb0d
xgvjTvLeRtwGJw4wXzCOGO/gxH/iA+t55MAnzoDDj/3t6trmPZV86tyyz8J3
Rrr9+bdrw/s9827HyjhlvuM9Xd4LWpWLnpupcOpyyz22n3um9zgaJ+OC9zX4
4NOGzq1/ZrPaR6ZuNnz2Q+V+2A6/H5l6LElw6ofT7l/5F+RljI6V8a63C15+
R/Ca7feUfJ7r/N9+ozbtUjj3vyOnRXyXUsHnY0R/3k/hIz8+oULpE1MVTpzR
+cgZdNvZ81ZztW9O3XX4nMeQe9yMdRRywNs7/hzT95jCI7oMbZR2XOVJ8B/y
FbvLnFxl11nhL2a6hOb2V/I5dwGfeQT53FOg4/B5X0AOdsaetCv7LKu2N1zV
T+HUV4ePHeDT7/DFnn0L1Yy+p+qLSr84n1p1vXiqaWHW2hVDf4oWHDvDR0/3
O55Jh9sofOLiqO2nLRUfP+d5GXf0I/kc8r3g3F8AH7+CD449wVmHgFNXXG8X
fQLHHO9b9lKC4HI/rEts59aZz9U5LuPeCuIbOPdH0L+ML+TDRx/qdYNjN8mz
GXlRqXdk5Hn0fqTuOu2CYwfux6EfwfV2qVev49Qzx27EPfTU90dYTxb8O32W
x3QV58EnBfefMKv2M8lTse7lO1DWJ+Ajnd39h9ipuhC+L7w3Txmg+Jw3QD5x
mzgPTv0TcNbJOp95as36wEenk+Okzhj6wEcf3l/AsQP5Bx1v9PzV+HGfM0R/
6igin+9V0Qe8UeiqgjfcolS9OOP7aL5jlfNaUw96T6itcPjkVZAPjvwyfY9P
++wYLXJ2XVmb4+idYcb3t1iZN2KL0h8++zjg8GfOvPHijxLmdqDdQlUdDjVO
fqr29436OegP7rJoWNj0+Up/6rDx/bjOB3c4W72Lx8HHcj4TnO+7GY/gX4IG
fdrhdFdw6kXATxt4tsreWxGqro7xHS7PC079IvAnv8zatCA3U/jk7YVvfLeL
PcELL/liWc1N4dgHPuda4fN9OuOX77vRH5z6GPA5J8b31PBpF9zyy8l7Y1KC
BKeOk9QpNeqPoQ/rRuxJ3Q9w6r/Bp96U1H82vvsGZ18DPutY5FNvBJy6lPDx
H8Yv9Y50HD73z/K8jDv6UernGN/j44esY5HD99c8F+3qOH5O/4Ij57ekyc9u
hj0UP6eeAHz8DTuDwwfX/Ta2Tdelrt5KT56X5wKnnh7jF/nTFp09NeqPaMGR
T78Q9+CDE0/gUycQOdgTO4A77M7pP29apODEN+TI+t+IY8gRPzTilY5T7wJ/
k3rdxryDHcDRhzps+AP1PZAj5/GMOnLg8LMcrj5wH6rq48FnfIFzLlTqpGn9
K3hzv9yXzUNFPviPTdovaGodLjj9rvsz7SL/Q8+LIwbWCRc56EM8BOe55Jye
UVcHHL+ibpvcI2/sGyKHuIQccOo8I4d6fTqfuhM6Tj064hW41C8y4hLykQMu
eTCjrhTy5byZUZ9Qn1+I2/A5D8+45j2a9ST464Mr+gxefUWdqzfqthHfwIkn
6Mk5auTw3sr5ZInPWj0x6lTUbftxhd+ym3LOHz55hgIjynV8avdI+DwX/gMe
+WjTnY117qpzy0Z9DPisA6XelKH/l8epjyqdCxUce6In9XngI586ivDBqbsI
H7tRdwU7gFN3hecFJx7q924wz+r9yPwFDp+4jfyhxywKzDgfLX4OTlwFRw7x
jXop8MGpf6LzkUN9eHDGqT6fUqcF++g4dpD3EaNeFnYev6/Ib00qqHaljrrx
XYboY7TL9x3EVX28gBM3sDP1EuGDs8+o86m7iJ/wvYboaTwvz1Ur0HLDDhtz
nPiAHXjvRo5+jwPvX5wzYX8K3GlyfYvFlZNlv4n7p3jvg8+9UTrOfb7kJSL+
CbLJzgiW91DyA3tjzk15PDZY3Wumyblt7Tm0SCNzPu99vNfDJ89wfs0P3eLz
1P4yfK/6I7berKzOG/D+i3z4cp6n+PvHBxso+dxbRLvYlTwG9YrZt5L9O6Ne
LvwDmQ6j9zZMkP07qb+Rz+L6HmuFwyfvwb4kfNlfmN64ZVPnDNnnkn3zrRFN
mzgqPKRzXrC7pZIPLvuexnlv7IMdyI+xn4U9P1Z8mRe2S9kT/LzF4gf3R6pz
Gtwzhd3ke0DjnAk4fMlHPXnW+dzZFNlfIw+An8h3gsa9aeDw8atAm6g9uxKT
hQ++qOrYKW7H1D4g5z/xB/iWJyb8U8ZX4fB5XvJX4OjPeWBw7iPT/Qc5TVMi
RyfXSpP+BWf/BX6dlHub/m2YLPtNUvfj07SsV9bJZuciGBfcUwMffOqqWEuL
N2niD7TLvpXUYat7e+9LKyUfHDnsH7HPCP6xcY3sj/cUXi2m0clwf7VvDk4e
j/0j8MzZmY4XnNW+Pzh+nv3hbtWGPZSfkwfW9+vZp9P3zcnfgsNnXPA9AvvL
2Ee/x4pza3q/yPnbnmuOVfJPFz0lP2/cvwP/UUfXNk/eKPvA59w4OHzP3Dfd
L7ur55V5wDgHruO6PrIvZJyr0fsFO5zvVM6j4xtl/w+79rbYmaXsxj4yfL3u
N3kt8jDMX+Ahhce6uQx4pu6lstw82baq4jPvw69+Z0uFjtNjhM/5FvI/8t70
Nr2CXW2Fcz8UeTlw5IA/CIi8ViwwWuUrjH1b3tORv2zHjKut1qk6mdzjhp56
vVlw6uAhB/2RDx87gJNHQk/9/RH8/fo2pQMORokc8o3wuZcKfcC5lwpc14fn
5bnYL6Bd+GPHDwx93jJW1ku8r0k9fyNvqePkLXnvA0eO75iSgVfPPhScdql7
Sf1/cORwD4LkY433TVmHG3lCva6d3F+pnSfhvlTmBbmfzshjg6979n5o3d4X
Zd7R+XJu0/geE/nMI+uLXXIPqKXijMzLxv4I8sGZX+DTbvsNblf2FVc497TC
p105F91w7yOPWgpnPabPX/DZfyEu6bjUYzHu98QOcm+jsT8CDp/nan848OTt
NiquynlpYz9O7l0y9iPQE76O/x+St8GV
     "], {{
       {GrayLevel[0.67], Opacity[0.8], EdgeForm[None], 
        StyleBox[GraphicsGroup3DBox[
          TagBox[
           TagBox[{Polygon3DBox[CompressedData["
1:eJxN2WV4FUcXwPG9lptbvJQWd4IHt1KgSHH34oXSB4pDgQKFUtwdQoAAwSWB
hASCuwYo7l68uEuR93+ecz68H36Znd3Z2fHZvcnWvkfD7m7HcSL44yHMH+Q4
BUTAcR4EO85D/IsL+Bt7cRt3cCtY02QkbXq0dTlOK/yMXMRLIyc6Es9E3n58
w3FfDEIv/Ik+eEU+L/ECQ4iXJG0p1Oe4IbrhH67dxA0kYjSGownX6qAmmqE5
mqKGna+Glla2FmjraJ51cY37r+MqruAiLuOVj/LgMMf7cCRYj3fL89AYpbi/
DHqiN3qgO1LhM8/wESZHEgTjLuc8hLcJ0xB+ja/gghsO8tFeqWn/pEHahiF4
xrOeO5rnE9zDv3iAZNyTAikRhCrwojz3VUCVgOafwspwh36+hx84n4/4ffK4
42j6ciiLDMhkffql1Ss1+lk5A3jEPc8cLXN/DMDveOpovaQ8FfA9frB2zkF+
dwmP4wyOBWu/v7E2L8e9KaVOKEM8hvSVCL20xTKOPUF670n4iK9GdVTF/ICm
iUBG7k+PLJhFfB6mYw7mYrmlX4ilOEh+5xAe0LHtEL6V8gbpvbmCdG74tLpO
POdGYxS6oQfikNzKnwaLiAcQia+Ip0JSK89sK2du4nkQgnRW5rT4j2c/xROc
xilrK6nvSqwIaP4LrC5BCA5om8gY/mRzRPJ5F6x1+ZJrHwhTEV7iGZdx0dHz
KfE1blDBkCCdg3twHgeQmmtpAnqvzMGPNvelPcMC2m5SBj/c0ifkWw1VpM7E
k1iZo7AWa9CZa13QCRUtfQVH0yy2drvAOL2IaOujQ1aebNZutZGBjsmIJQF9
lkfGu9SFa//gOq7iGq44Oj6f2Twa49X1Z6jMY46/R3k0og1aoxX8Lp2zP3K+
ORqgHipY+orIjCzIh/wydlGV41DkRi5UIa+WqIyslj4TshHPYs8a5dV5JGvj
CI5HYyw641d08uoaInM2g5QJXTjXmnAc4QRLPxEDbT5ep0//wV10tDw7YKRX
1+HfUIpnt0UxFCFeSNY0rj/invs+LXNhFEIomnCtFv0yCB9kLSVeAzVRB9Xs
uD/X+6ERx3+RbgAqk19NVMImWYu4tp6wGvEqdv4M8cacf0HYkHgjNEBxnl3C
ylnc+iItbllf1/Xq/rWLtDt8Wua8qBGk+VQnrIaipMtK3jlQm3hNSxNi/VUA
b2QeojrH6ZAeTdHR1oGMHNe2+tbCCU6+wHHsxG7sRShtWQw/kaYkYWmUlfVY
xhaSYw4b41yEo6KtmeVR2dbzSkjn0jH8Edk5zoFsyIKsyIyMss+6dGyktfPl
UBR5ZE+2/aUICgW0DCmRBgWJhwZ035f1Py2+Cei+I3uN7Fnv8RafHO13aZ93
eG3nX+E7q2MJl+ZZFIVlL3HpmnMT39q+WRy5rX1yurStZOwVlDpQpgu030G0
pe3aoQ2uEr+GK9iHY9bOF3EJZ3EI5+y4lcwPtEQLr7ZPYZemSbT8T+PU//Xd
GRs/v3h1frXHUPpmFGb4NU8pTx+sxSnZHCjvPe7JHKRzTfYsV5DuHbKP5ER2
9KYt+iBB9nbui/LqvpbR+rSgtYn0l+TfC73Rw6vtIMcylmROybzrho3ktc72
oA3YZPl/a2tRaUxh3ZyH2bKuk/cFnMMs4mFYil3Ez2AnDkobYT9WcS1a9h9M
w3SsQBSW271jqMs4TOZ4ruwN9qyZmIoZqOfXMtQhPONo/icdLYPkOQHrEIdY
rIU7SNt2CceLsUj2aSuz5LmNPLbjEuYTX4AI2TetLpcxF+GIsHodxgGXPmsT
tmMlWqEFZlmek3HM0ieiDetFWYTjGXV4ikd4gud2/Bqv8AKP8RB3sRGbkCDj
iPuHYiQuEI9DtLQJzuGjX+s4x9r8LfH3dv4abuCmX+t4Fqdwm/gd3ENG7skg
7S3vtMRvWRnO4hLu4wH+teNclCMEJ2VuEIYiPyK4dh6zsBQfECXlJ9+dGIn1
SJCxg3hswEY0Q1O0k3dqG29pyPMl9w8L1vZZ7dJ1OAvCiM+2Z/3E9fZ2byzx
tpI3YTYrZzT3NeJcG3sPH8YQGY5xHIf4tB9zEQ51dN/p7tV+GWtlTkoeyZAK
2xmz+7ENb8n3PV659PgdXsra6tZ2Pk9eBa190rn1uBgKuLVNxgTrHJfyjwjW
b5P1tv4cIP+WwbrOyxhrLePZ1vwGHDdHfWxGpI3hZdhic+1ndEYHa+cYrLE5
EmPzZbaN8zAsJL7V5st8mzvSR9uww8b8Ehv/G21ey9yR8TPF5qzM5YmYZHOz
o8x36Tf0k/WReB9ZO4kn+rX8Y4h3IxxLuIFz6/3adzMoUwyWohPXu6C7pKdN
R2G7rKWWJk7GCteSW327Bmuekv4O7XgT90kfSb4LbE7Nw3wbnz3Jrxf+RD/0
R1/8Zue7OzpmRtl5STMSIxwdM8Pt3p52bw9MlnUKKxEu6ylW2Hk5noQJmIh5
co71dyqmyXcJ8aVYLM9nrIwjHGv5RCBM6i/roTzTrekln/GYJt8SmIMC1L8w
8mIQ8SHohhk8Y6Z940j66Zhq5fkDAyUd+fZAF9QjXQM0xhHLP9LKsAPb5J2Z
dnyHRvLuTTwRB/Cro+/tXVHC0e/04viZdB2svikc/d7JgWbybUF5P5HXFjSU
bwHCvVzbhz2IxVGslvdaR38r2Io1iEM0Blt9D6MFeTQJaNkGWR2PoTnxlmgq
3yk847pf6/iG8D+/no8n3VpEYYu1+WacsDKcsvKsQwxWYQk6026d8As6YqA8
274Bo4ivkX5DJBJIv8HR89GIxxLMxGKUxyL5Brf0crwQgzEEf6AybVY+WL9/
M1s+mfBZfkSx9qwte6mt85eJX7R9QfIZhhisJL7Kr21emngJjJXnEV9kc3k7
tmEz9ss+Yu9XBzk+igM4gkN2vBU7LL3UaylisUf6Fbuln4lXQjO3HtdHXbfu
oW3RWtZOyp0HRRHFnB/AuVXy3ULYF7+59VjOD3TrOJQx04fjfNyT3+aC/D6z
P1h/mzrG2nDYo2ujjG0Z83/LWCVe3J4lY0n6sTdhEuLJkELWMke/WX63sSFj
b4HMH+pTUu4jLEVYOljrKP1YAeWk/4mvtX083uZLNc7XdOu3Ug10tXrJD27S
F7VRCinJL5WVYY2Nz6qcP8Iadxk3kNz2rC/k24hnNJG5iVrS1rL2YifpmlH3
TfKtQriXcKtXv6fO4rR8r7E/fUKA9BPp4xk+vXcz6bbhEMLs/DRZw+X9krw2
YArxURiGDPZN9I18M3NtC2FVwklcm4ypOMC53diFjzzzM97jHencnPvs0f0x
AfvwI/E4wiaENfyazzgs4p7FiAzSPA9iv5TLq+nXebXue7AD97j/Ie56tPzS
DvFefe572eelLsSnYRHmyu888h0GH/EgxOILaXcEMJhyTECkT9/fHpDHGLe2
m9Rd2nwT18Kt7k/kmwCPPVrOBCtDK+r1pU/fT2QvkHboLSHnPXBhKNf+wp+Y
w/UFmI0hxP/A71hOfDVWerXMXrik/3jeEZz26LdJNJYhG/cUtTyl7vMwSb5h
SVcdERyPsP6VOhZBDp/u4yOlD6zfx3v1d4ZiHK8hXIEYDCeP0fI7DGphKee+
92j55VmS/yjii7AQ4609pX/ncm26lUfWWz/hTNmvuTYQ8zAfC+14uT1X6uWx
ui/BaK719+k7SQmeEcm5IoQDLB9pN3nfkP4dTfiGa+dxFh/xScom31rSN+jq
0/yD4Xg1zX94janEZ2GyjBOX/sYr3zVJXfrbS2rurUs8JWEyaSvG1jpEYxM2
YyPykFc65MV00vdCN3mXsfQyJq8xPhJxDntxGfcxmnTjMEHWHNLFWv7NbH2Y
iAgb25JGvjdzIBt2cW439sozKN8krs8kbEfYHm0w3vIfK+9UVrYefi3PdVx1
6+/Jj3AbUeT1i1/r1U/e4y0f+Z1ni7xrS2h134pn8j2Axzgh3x84jkOyZst6
L2ulX7+7R/j198C00meW/hSOIgvnsiIndpDvdstf2mqf7EtufdYtPLf8D+OJ
W38/TO/R52YnzITM+AqpkEK+af3aPtKeWZAVmeVbimvncE3GvEv/71DEzl/F
RdRDRVnPPDomCyI/CqEwQlEKpVHSo+vGU7xAQ/yEBuhLfbrbGijvwGkYd7c9
uma2QHO0Q1u09uj6L3tBE8unEcrYc4uhvkfXyft4iVUYIfPWo+t5BZTz6PpQ
BzURQt0Kyfci+hPvJ+VCZeJVUEneHyjfPhtXP1pbZZfvA+Lj5DdOJGA9ViCf
5RlqeQ7EYGv/1Ehu60lxFJU1hnvGWD7DrczDpG2tDMXwK9e6Wv7S/o3RAdVs
rZN9agUWYB7+5J4hft3fI4kvRpj1S12JS1vjOZ55tZ2/lX7ieAbhLKyTfpXf
HJEHs2yflf3uJctHvPSpo2M1zKtj7DNhAcKymCZrCiahO/f3lDUDEVZOWTOz
E8+JrDhB/CgOYhnxJVjs0zomku98WR/l2Po0FiuxCVMw0dothU/3I1mjtsj8
sTSSfj3WIB/XCqAUdhHf49H9RdbP1DznlUfb5zvClnjsaBs+dHRtlN+F5H9G
12iLq7gUpPWajXBcIX7dzt8kn/aca4U5mGtp8vLsjdYmU6zNpa2icBKrPVr+
rUjABKvjeBlDPl2HZU0+Qf6PcMmr50vjC5/uTbJ/jUQBl7ZDiEv76JOs/V69
9ySOy35se/06nz4rxu6V8bAX021O7bGxIb/BynuU/A4w2fp6s0f360Trx/Xk
lYBtKGllKy57H9eibayG2tiQvUneD4/isFfXrlVeXdsnW19L3ZdbnnE+bdtb
+CDvIsRjrfwyF5Z7dO+OIr7aytDVq/93iOY4v0vHQ16X/may1co/1fZueQ/Z
Yn203afjeSb2efQ9KgkeeHW/e0KY26PvD8cJ/0Yhez8pKHu3jWcZb8usbNK/
ZWwcyvxaa20u4zO3zTu5N8bqtdanc1neN+I8mj7ejpNwLan1ewo7ljk11sak
zP3XMq7xUt5JrE1W2rtKuL3zSJqZsgbIO5i9vyXx6zfIKauXzJfd2In/Ac5A
LY0=
              "]], Polygon3DBox[CompressedData["
1:eJxNnAnYjmUWx9/v3b+yZJclWSpFoSzZd8kuSyT7ThEplGSdtCdU06I9UzPT
riYl0mSmTQuyhJBWkUK0z+/f+bum6/K7nvs9z32fc+5zn3t5nvf9VB028YIJ
yUQi8Ug6keBfojsfesDFMABWIlsFDSjXh9nQD/4Oc+EJ6A+9oRf0hG7QFS7y
tbvr9DP93U460qlEIg+FkIK7CxKJe2AB/AWOR1YUisBx8ChtnoS/wTPwFCyG
mbAQlkFzaA3PwX1QLBV67qJcASrB2VDPepa5rvTdDE/Ds3ATzKLdbBgBY2AV
Pq2BctyrA7XhHPgJ2WcF0XYOzLMO2S7lPsiHYzHp51g+Z19bwSIoQZ2ScAIU
T0WsunssFOPH3H/F4X74FX6EX6BAMeR6BnyKL9/D45QfcB/V19/kq9v86hgo
Fkeoe7gg2qpP6ot0PM7Y3wGzkF3rfp7jdqpfyT7dbz1F3NeyUAaykEyFbxpr
9bUttHGfJZfved//3nZ3w3dG5X1wAEZQ91K4BJS4e5AdgoOwHzYjK4+eb7hu
SoZ8L+yCrwoiz2QrB6ekou2PrqO6X7jel/A5XImOMdAJzk9GPdX/Ab62zYNu
c6ytbO20jl3WrbqfuB/7XfcbeBed6+Ed+C+sg/eSIdfnAkhqgsLvGlP1GbbD
bsdB8RgP45QH1PkNfoWfHbs9tinbo6kzMhlxVPweQfWjMJnyWOeF8uOocsI6
pbsjnJcMn79wbL6FUsg2c30YSiYDlR+C0pSPh1rOyZTz9Efr/ll9Ut9SkZfK
R60dPZzzmicDYTAMhSHOG+VPO7jQ5ZbQ0LK+MByGQR/Pmb4ua31SLv5uW8o9
tWkCja1Pc7qu8hhKJGPeDbEO6XopEWui1sL2ttvIOqTrYViSjDVJa1NRz/9y
nhNag473WnZnMtbZgbYhW6cjPxF+0Pxy3o3xmGnsFhbEGlTH/mlcHsSfB6CD
9Qx1DORzxnMw7fVVvnaBZva5ictNHYO856PGRnOkueOrOGvu3uY+qm+3Qnmo
nIx1QGur1oD7XU9ryiK4GW6C5fBvWAtvwOtwL/wNlsFj8Dw8B8/Cv+BFeAle
hhWWPWuZ7pVi0/pJPsNh+ADZW7azXfNRc506JeGQ9hmuxaAoFEmHT/LtNnhB
84s6pZEXT8cc+EzrWDpkuvcKdVZ7D9A4KEbSc0I61pN3kK2Du+DOgrgnWyVc
Z7t9U98/hrnwFDwDs2EpvF8QetT+XXjPOiV7HJ6AJ+GfBeGjfD0+/f85Vei+
ybeV1HnNPsv3v8M/rONxx/0OWOL4H01FPEs5Zs/Yv+c8Njok5OE3x/wGZPd5
HK+H++EBmA+3e6wWeew1ZvMKos317vt1BbHX3+B7H6FzM2yCjalos9xj87L9
lL+3Oq9utA61nQOPeO15wL485LXpQcsWW8fNf8pN6brFeXCL46SxXei2Wt82
WccP+PQz7IHdqZDpns4tf3EMl9jOowWR5xsI20ewrSBy/QPnpmK/T3uV+7ol
FXG513oedZ5o/FY6X475uNA5+4D9+otjrlje4zG5wbLrHCeNx5JEzAfNi8WJ
yLUPnWfKry/sj/z6OhV5p/x7y35rH7uFHLsxGfuZUPkG2EF5J212pWIP+c31
dKa6yXWWJeJMobPE9XDAttT3g6k4N+n8pLORzpdlvX5lfJ6Q7h2pmJff284u
lzUXpGdrKvyQPp1bdH5RX+cnY96uL4h1q5wp77XrRNifiv1Ie8R3qeB37xta
w7Xva91TDBQLnVV0VtIeq712qPerpck4e+oct996dJ67PRlnZJ0DZ0A1OEXr
PpxmvQsdM8VupveS211fa+ptXnvli/bYh5z3FSnfm4zzo86RS91W+9Ei67jV
a/dC2yrn81nW+5PqtbKPt9sv+accUa6UpVzTvpZxubr7IdnWgmijulrL7qD8
OiFdC/9xni5wTio3ayRjPdK6VCUZ56Zdzivl0wJke/FrO9yTjOte5+a2VKyz
65ybmlvat7V/68yhs8cw74Xad7XfVoV/J8KnO+zz6fa7jPdB7Yd3w1/humT4
cI9lWnfVXnq0/u72WvApfOLc2+E83fknnzUm91p3F+u922O13X1Rrug5S89b
mifXu849Hlf587XnywG3Ud+GOtfUx01eP3fbn23M9c+178AuWEGdF+FS7l0C
Gyh/BCvhFeiGrCs8RN2H4TKYpD0Wf36DavS5NpyqsdMYIatXEPV0/22u78J7
sA6y3MtBf8rttaZxfR2aY6MVNIFzdQ5HdgBewId/2cflcAZtaimnoKrmLZwI
v2JrK4yDCpqHcUT+o578q+b6JxXEfdW7BOoWhL/yezvcj81/Y3+1conyaciq
uJ3qN+LaFtpAA2gJF6VDj9qrX/osufo3SDnL51lat7nfnvJUuBqawXc6R8AX
cNAy3bsKmkAbuNJt1HY6XAMzYBo0kC24FmanI26H4VvHbxD9GJyKc6TOj1cg
OxcawRQYASNhOAzzdTSM8ue2UN0+yJe3YInWBa0nlMdYRx/616kg8kL5MRF+
pNwF2VjX6+S4tYZmjl816jThWl9jSbmFx1Pj2hwOJmK8Ne6fU+7I9Xw4DzrA
G6nwR369CSthbSrk+pxxvinv0tobkf0XzuZ+vVScW3R+WQsP6IxDnRIF0U71
17r+g74/weOvPLgMBniMNbavwBjKw+A4PRPAFMqTYRJcDv2QzeR6DVyoZ4dU
+Cu/X9G4+t5q7q1JRN40cZxko7T9k5+l4Btkh+BL2AvltG4VRD3db1oQ+as8
PjURz47F4LhkTBDFvaFinoj434oPd8CdsDgd8obWo/bNPH4tPD6aJ2vgr+mY
L8oLzR/NI+XHFtr8KxHvHZ6Hw5SPwC7YmYi1UuenWnBGKubxD/Cx5/M+2J+I
fqp/mtd74tj5x/zWunS7ctLr01WeP9M9Pz62vsO296XjpbxSPq3RfMXuKq6v
ed5o/tRAdloqztI66x+Bb6AHdIF+0B32Kc/hqGylwy/5143CObAbPknHWqq1
rKLminxMxl63y/HoaN2fey3YkY41Wm13pmNdlo5+tt8ZLjTSJ73l4HSNGfSF
elAH6qZjX9ZePQxbI6ESsna+d3Y69mzVaZaIOu089+WL1qdf7JNioeefnx2T
I+7/PsfnmM/q9y632WmZ7um5R88/H8FGl/X8td4yPbcUt669sFl9T8fesQW+
tO4XvB9Irr1lq+9vchuV90PvdKyBWvsOJkOuul/7/qfer5V7X6Vj7Zufjnmr
+brE+XWr58NW23sVXWuT4duH6djn5Mv7/rzhT33abL822q50qO1/khHXPY6R
YpVybit3KsNZHlON5ZnpWPe1/mutn5WOPeML581Ry7UXzPF91dVa38D3ajkn
GkOLdOwFp0JtaGhqu57uN4Xm6diXtB/NhZnpOGfqfDnH9mb63lH7onOG5kNV
65cd7T3aR6pbrs9T7J/8nG5d2s9aW+dMl/UeSTY1t6e6neorj0+CGunI2TOJ
3RmJ8PmY7x3SsXc2cz3VPwOqOaZ1HRP1+Vf4DX5KR46fDPWhPJRNx7jUt7yy
x+Vs65Au2a6VCJvNbUO2asIp1indmjNHHIsarlfVfahheVu3O915oPZNEjFH
da+Nx1G+a27r3Vsjx7qhx3yqY34s1urDidZZ037In4Meu0PJeNf0LezXepOK
9VHrpL4T6K2zGwzUuQfq6rwHdeAsnb+oOx5Gw8hUyM+Bs33/dI+Pxql2IuaI
5ormiObKBNp8rGeEZOgqqT3NOqTrU+QHYIfOvsnYZ4+HBt5v9V5+FIxNxfv5
1favrvfTRlDKMt2TnTeS4bPsvejz5i6fibXnau+t6P39ffgANsKHiagnf+X3
pUbliT5P17O9kvZf+9yZUNtrjvpWDMpA2US0UVt9xzDT5Qn2TfG8EibDJLhC
/iXjDH+J69dAxylQHKonol/q32S3ber8UR6dC6uSoUNtr9VzH7K8Y6rYFrF/
5dyHmfZtluvnkBW6TdZ9qOUx1lifBCfbpxqORWnrLel2ha6n+3vx5Qv4DC5D
/3JkKxLxnvUFeBqehRcTca54OBHvqx+Bu2A6TIHLYVoi9syVHlPtGathjfus
vr+VjHft+p5A3w/Mo818uAFutB7pmwCTLdf96+D6ROwDL1vnWrPGdrS+6x2U
3kXp3Zbe5w2HkQURN8VrjduvsE/DXCfr+N8Hi+AeuDMR73UXwlK43+VFrrfU
9R52LFRf8/htzxnN58Oe34e8HyrGU+By59Qfz+XOc+X3bOegcm+Ec2+v26m+
xmlfMnRIti0Zc1Rz86tkjJPGa7nHb6Pnz/pEvAfTOevkVHzHofPWBt/blIh3
ZPpOY7vn2C6PpZ5P9b3Hbo/rSpd3ue4e+7DNfiif9tqfGdhoD23h6lTYkC2d
UzcnYl3Z6TZqq7O4zuuNvF6M8tp2TSp0VUFW1TmuHO5bEM8o4/WM6WtHP6tc
CqOhOwyBUX+qM5C2A2Cgn9d0ZrlYV2SDoZueo/TskQiZyj20Xug5oiDsjnMd
2bggEfe7QRvoDr2gTyKeOy6C/u77055LisEQP7+MsX+d/Pyv9wDnp8KP7rYh
Wz0TYauvdctWW9uWzYZ+ntdzfWPoCUNhGAyAc6A+DIce0Audg6VX/fM+M8jP
WdpvdE7X+wK9N9B5fajnyzDHdJKftyb4+Ux91RjquUp91jj0sm6Nx8WOoWKn
+Pe0/REFobslC1QrWMUi9WphxGSMn+P6uu+jHSt97m7fh9qfEZ7vwy3Tc2tv
+yBfmtHnuo6L4tELeqciboqXYqgY9/b4yUY/j2Efy3u6rPEc6/1vhvN7FLKh
0ByKylcYYZnuaS5cBdOhnef5aOvQfNc+corrFnXbsTAGhidi3Hrbb43fkEQ8
P2iPaeo6Iy3TPZ0DtJdrb6jtsvaWspYNtY3hrn+N/WvvPrVC1hpaQotE7B2V
EjEPNf8meS2b5v3xFM/N0e5Dc9sYYv9O9vzt4jotnMOaN12dxxc4xhqL9rYv
PzrDWR4/jWNT6JCInFIutUvEe4b6znO9b/hjjkNH36/t88BZbt/JulvYfkvP
pzaW6T1ZS2idivdlXTweI+x/W8dKY9nG9VS/k+fvMM+/gV5ftM9rD9beW919
kn35cb591fozyD7rmZtp98dzSkEi5kZbeKYw5oi+g9D7Bb1n0Hc03djIekB3
6AqtoTm0hDYut4BWlnW3TPV6wgXQC3pnQ9cIGApDoCmMz4RM5UGZuOreSGgC
g6ERNIRR0BneoV4HaAf1+TwchkED+9IO2tunhm7fGM6Fi2hTh2sH6E+5E9cu
cB7l8zNx7WI70t8L6lE+S/3JRBu1HcO1H5xN+Uw4Ixv1frNMZbXVvdpQ03Wk
p479kL5jfVZfB1q3fJIvsjHEMRjlmHyIbD2Mlg+KmdpJHzRznAd4zLpZrjHo
A/18r53j1MNte7nORfZRvp4Gp8N+bH0Je+BrOBXZLq47obLrbqT8biba9LDu
5s6F0R6f+h73PrbVzfnU1fWUK/2zMa7qo/rWPhOMcd4oVxq7Hxd6PIc5Bs08
/rK1gXrfZuJeX9vsav3N3M9+zgnV+y4TOlRfsVX74fa9n9v3tU31UX1VDipH
+nLtqHtcWyt/svFZ8i5QCBUgD1moqLhBJcvLWlbBdZtCc2gGTXxtAeWgjNsN
gcFQBYZq/shfGAktnZeVrbecZRVtK+92J0HObS+GAdZR2vXkSwpOtF3Jy2u+
wc0sIDfqWZpyA2houT7XU45ADajuazWo6s/lrUu6CyABSUhDCdsqZx9KO2Z5
+5pxu0LLk45bJffpWN8Um1Hu42DHaKRlmlOaWx01h6BPJsaqtePeA7pqbKG7
y908lpK1ysQa0M9x7W0dzT120nOh67Vw26OZyIsu1tPXbTqbPtbT3W1aWXc5
621t+Z9zoozHRrYusk+tPJZjMzFXBrmP6uuwTORNP8dA8sqWDXOMFKt9mZjz
mutf+d64TOSJ6nSCtrYh+QDblK2B1jnaeivZdifXHeZ2at/ePo6z7GLbkN1v
YK/tH4DvMzFHNVfbsEd9yX71tfYtyp2hGeSJb7lslJvDcdmQ1afcABpDK2jq
+6rXxPfOhUauI73fwMmFof97yvvzYbclNCwMndLVGrrYB9kuC19R9wCciKwS
dICOcB60dxu17QRd4XTrk96aUMs+1fe96uoLfIvOL/LxnKbntfORnWa9HV2n
umW6t4O6+/LRp0budxPTzD7Lh8v9/Kh2p1rW2f2Sf218Fjnd/ikGbRybdhqL
ZPw2r4P7p37rUPc7tssXBiqXVYygKBSH1xnL12ArlOJzafg4E9cj1N+Wic9q
dwIUc/ufuJfj+gPXzyFFOQ1JKIAyhaFPet+GzdR5HdbAu84ZjW2JbPhf3G1U
Vz59QJ318DFszcdYNXbcFBvlws585KDiUMP508Bjt8/5orz5Lh/jpnz4yuO3
w+33e3xkawNssc2P8uGzfF2Xj35+mA+/PnW9Da6n+9N9Vq5h++38LFDL+XOq
c2Kf/alEv0+CE+HkbMytClyrZmOO/QK/wo9wJBPyCq5bBYon4zeD+q3gCcnQ
9aXXDOn82TrU9qdMjKPODDorvGVbFbPhh3Qesa2jXiu3ZOJ+Bfv2H9ikcYS1
HqO3LV+j8YI3fO8gHILDsAM+y8Q+vS4TZ4oOluv+D/CJ9W7xGnPAeja7LH3a
69+zDunSuUfnn09ht6+HbGu3675hv9Qmk404aB/R3pJ1jH7yPfX990ycGxWD
qs51zZOzoC6cDedAHV/1WedKnTPV9g9ZNnRUoXwSVIN6ppr11PG9yoVhp5rn
gtY7yat4XpzsclHKZeAEKAml4fhs5IfGuBjlIlDKMt27PpdIzIFZsBgKs6Gn
iNtqTdbaLHnOsTnisVeMynodL2N7Ond+7j1Be0PObaWrmO2WchwUS50JdDbQ
WUFnCtkqYR8K3Y8TPAZZzwPlrva98pRf4PoyvArPwd/gMXgY/gmP+rPky+BS
2oyFqbAYboZr4GF4zNeHYJk/q940eBQegYXZ0KG2t8Itvi6C2+EquBqmw5Uw
wzKVr4DbrONY28W2Id1L7Ns425zqeot9Tzbuh6XwV7hL85sxOwGKQVGNHxwH
GTge7qTOAxpPy9WPF0AvRD/Jhkz3sm5THk6EylAxF3busw7pukHrArwJk+2T
fHsP1tmnv7ruHcofdPySDb/kzxWOxXiY4LJidYll6vdz9vFR25G912G+bUr2
X5gEL8JT8Awstx/vwjv2Z77broG5rve8bSz39XnHVTYfhyes80XbkK3/wBS4
HCZaPsVy3Z8HN7r8pu3Os81rYSbMMSrPgtkuX+s8ucbymS4rN5WHDzlnbrON
edaj9n+Hf9hn+X4ZXO9xmuy68+3HHNt6LRs5KZvb4Ff4GXZlIyeUG79z3WH5
Lx7HHHxDeR/sha9hC7wPG+Ar+Ag2WX4EvrT8M/jC189hD3yajTmzyGO1FTZ7
7Db9SdeHtrHF9961bJN9+RGO2ifV+wA22ifZOex637j8g9vs+5NP8uUAfOt6
6tv3lu+xTPf2+6p737nNp3+6J7u74RAcdAy2OAZfWnbIPhy2fINj8pnLG13v
c8flHcdF8dFc01qxM/v/XN8O6x0TrQPloDSUMiqXhBIul/M81/wugLTn/DGZ
5n4lqJALnesd0/edI8oJ5YL6qTmjuXOX82a372ldUj9L2mZF65PtpO2W99qV
tPzYGlbMfpfJhe1ttvuB+73d/X7PMTroWO5xnV0eA8VRa7HmiOaG1hnl9a/W
ucNjUdx2f7DveftV3LKi9uVH543KZXORc2XsawnLNA9fhqezsYZo3dF807yb
a/lKWA1Pwtlqw770ONSjXCMX3y/oHXl1ym3gdDgNmudCdonfo59K+VLaTYAV
cH4udHfm2ikXNjpyvQjqwznQF/rDAGjoe72hl+u8kgl/5FcVy/u6bn2jcgPr
qwlnwFlQGzrAmVAL2tvvmpY1g/OgLbSAVtDEZfXtXKN6TaERNHadc/25qmOg
vp/i2JxhG6fZTk37Ih8UV/0mrnNBxPcePj8N/RRn90WxqOs+DXB8qtnWTOpO
hkkwA66GiZmI+zWWT7Rc92fDLLgCpvo6yzqk6zpY4HpTfU65Ic2YpuO88qrP
LMt8nlnh843OOS/BIrgrE/24G+6AO+F2WJKJd296D6Z3d3oHp31V5wmdK7S/
DqRP86k3V/qy0e8B7qviqbgoPk/BSZRXUacn1wvg1WyMVVvnZXPnmHKti2Kb
DT8W2Tf5M962dWaa4Lp32u8u1tvZeSv98mteJmzKdjE/Txb3GbuZx7iDc0R5
18HfE2jMh8EQGA4jYDSMgStgMkyHq2AaTHU91R8MI91GsrexvQAeykS8FLeh
mm/QElprHubi3DQexuZiHdV1nG3K9tps6J0Bb2TDB/kyBS63neG2rboPYGup
8km55zys4ZzXGGlcNEc1NzU+Ootoz9derzPJddnol/qxwOVpjotkV8J9meiX
+jMqF+cHrZEz7OffvW7K35uyETPpuc59Gex2M/7UZ/VVe4j8lv+yIVuVHXf1
VXvK7FysOVqX5jtvlAsLpB/mWb4QboO5uVifLnJb1bvVcj23aMzb+3sUzXet
KcrRJh6nli439pipTmd/16L1aQncmIvnoMUeuwn24zYjXy5TrD2u4yzX52vh
/kyM20zHYLT7XNm5McFtxtrnue6Lnrk0h7RuKa/PdW4sgtudI/Mdq/PsRxH7
PN65p3P5jZYVcTu1V55e4jbnOS7qg9675PxeRu9f9EyvZyo9S+l9wdXIroIr
YCrcBvNhLiyEOTAMhsJNMAOugZlwI1wP18Is1/0em9/Ck7DcV33eo1yGjfAR
bIZN8AIcykU71Z9pfddb/y/IHoVH4Ge4AdkCuAVuhdlwRj58lu/6O0z9Tav+
jnV2PvqhnNYZWf35CR1H4Qj86Ks+/2L9091H2ZatWvnQP9t9bJiP9URzZB6f
n+b6DDwHz0Ip7pfMR4yug3uR3aecgaXKX+6dCqdBXbgWZsFlMBPqwZn5iMFM
j8VZ+bClvugq2+rTXMdK9eXnLI9NSeuZ6XG9yn2a7j7M9phqvOTXg8or+/cW
rIdX4bVcjLnGfgjcDDuQfZKLOCp+t3g8bvL9wTAQLoZBbjfU8kEuy/ZwyzRG
Giv9rfGV+cgLxete50c36nSHPtC/MPJoO2xzPn0G/0ixl8LnlJeh4x/wL8p3
af7lI7+UZ/0pv891neYKusbDOBgJY2GMr6NhlD9Lj/T9E16i/A70onwBvEl5
Uj76IN8vz4efF1mn/FVebIHdzo8Fzu05jlkuyZqajL8jPpYH+jti6Z2YjziN
cEwVr8tt6wq9a4ZpHtcbPB+meMwlm+Y5fYXlVxaGH/JnF+yEHoUR4wmFEZOP
PT81T7c6L5QfD8NDuRhX+aJ9SM/G2zweH7v+LufHDusfaP+1Z6mN/NY7Sr2b
nJb//xqywH1QrtfJxzxTrnfW+2GtaVw75ePaFM7355OgGqShsuam4zJV716h
ius20XcGrqO6Kaiaj+8xOnDtko/vpCvqHazejUMFvdfNRc40tg7VfYPP7bm2
gyzkIQcZt6tkv2SrlXVKl75/z9sn+XKcfe/svlSHctZR2f7Jxr81D7h2tZ8d
LNdn/bjgd+4XcE1abwtobv0znVPKpWss128K9Lub1o5NU/dT/WsEb1Nerf3J
utq6TXP7ovGQz91so7l1FTp3f/XaO8n9Ot99Vv8me55M8Vh1c/+rOWbypRm8
lwufZriN6l7tsatmXVnrUU5N85grxor1ifn4/cPVbqtcuDEf7yrX5mIM9c7y
FGQ18rGG1nPf/+u1b7Xrqf4Gj7nWbeWn8lTrt9by0lDT956g3uNeY97zOqr1
9ENYmYvvOfR9xzzo436uc46pv1q7NZan2B/5doLtaO+QHu05L1vfu/b3bfu4
wWWNY3v7dY59Ps05MNExVWyLQRn3oSg8RtsiXI+Hss7b8s5LxXQV91/JxRh1
tK5JHlPpTHmMNDaaD5oXeedJofUWsd2izln1V/3W3qkxUcyV45qbHZ0PygvN
/Ud8HliWC1/VVvlfwjHTmMlHtTvXeVLFPsinEo5nDdfXuv4E3J2L9V221L8n
PH4jvZ4P8N7wGiwvjHOT1taVsAJehtcL43c6KyzX73VWu81Ur78vu/1rrr8K
eyvhO2wdzoXsNbdbUxh7QyYZ/8eE9gj95ke//dH/U6G/z5Zf/bxnyb9XbPt1
t78Z3UvZG++BWyi/hOwF+yBfpEO6ssn4e/9ntee5D8f6os8vuf5+7QnoeVBj
Rfl5ZJMKY+x03vnJv+//zr9574v8QuiZjz1T66hyXXvv04Xh192wJB/+PYHs
qcL4zlDfHer/4Eh4j9ReWZgMmcr5ZOz76p/6qf2/EuXq8ChtHymMfhW4jdpK
/gA87PvjaTcGRsNYWIJsMbxF+c18nEv0/3joOzXtW0/aP/n5z8LYFwdSb1w+
9kfl5UjnuPJzK20qpKKd6vf0eUZ7bg/bkb0Fil8+xlp/R5vymPd0/HR26ZeP
WBznnFBMLiyMOSFbmq+j4MpMPKPU1xxCvoLry/B1LvJM+faK+pYLG7L1vdft
5cg/wN8P4UWP8wrr0XhLrvOWzl26/24q6qvdCzA4H+fhp73mNXBs5Zf8GeFY
jXe85YfySXklf+TnY3BnLvwdlI/zls5d+k5Qv0lJ+Xsk/TZllfNdea/fj+oM
pXmifUj73ijPjYTXmrzzSPV09u7vs5rOgZf5zDfKOX15YayzT/vsdgGfL/VZ
SXUnFoaf8lfnzrt8rpzgeuNdT7onu/467w89fN6aZHtJr3+TXX+M7V/pHFTu
aZ+b4Nzpb93/Awn8E8s=
              "]], Polygon3DBox[CompressedData["
1:eJxN2QeUFEUex/GenpmdWeAARYIgSJDgkkFEzjMcEhYwEQROCYqACixRMpgQ
FlAQJC85KDkuQSUnyXFBQMAAiCDGM8vJ3fd3//97d+/t53VPd3VVdeXqLdWh
R7PuYRAESyJBEOfYJhkEizEdbRJBUJaLWf5b15dgKSKxIIghigD/jgbBRMJO
QWOea4LH8SHx7sNJgp3Abs4PkmAOPsYZnMZ0wmYlLH6l8yTqozZ2cH0X6nHe
Gc/heWSSVh/sIv31Qh42YxPnL3i4WiiIZ3GWdM7jHHZhJzoTb3u0xfspQfAe
9pPHA9gbsfzvwnGUI3wpTMYhfgek9R1+xGe4wfXWpNMex4kvR2XA+ZvkcSgy
0IhrozlOIuwCrEY2JuAJ7rVCa7REc/yD59dzXJuweBX/bt5vA97DGmxBbvKT
F48S7jE8gpvjVof6ret/4XcB8nkL8uEHFMbNPF8Av3L+EX7CNtUZTiAHOxBS
NitJfzWycQe/L5HvH/AtvsdFvERagzEAgzAUzQjfNGnlsZ/f+xLWfuJYjdak
uYDj1xyveB6Ul5NoRtimeIP8j4lbu7qHeNLREDsT1kZSeH5kYOWxxuMdTR5H
4U1kYgTKkMeSWMo7LUZpzudhLtbz/Puor7rR+2IVVmA5anK9Mm5FUVRHL/LU
G1VRBd3wHnFsCCzOOViMDPI6Mm7tVu23O/pz3hcvop+35xmkMxPTMAtZygP5
XIlhGIV3ItZnniKObmiLafx+i+fHejmpvNTW5mC2x690ZsStn5fjWD1ucai/
PYGWSaur5miBBGW4hPd4gfz/5m1lKRbiXSzHMgwhnsEYh4EYgAM8sw97Q+vz
+zGC669jGIbjNUzm+fFY7HEvQXHCLscyvIvbUMPLWGX9Cl6O29iifrpHfZV8
Hg+sv+nd1WaU1ty4pTvO8zjUrw3y8lD5v+R53kg672MdNuADdKUcungZd/N6
m831d7wPz8c4TOP5qZjgdTAe2RGru4mYgDX4K8/XQV3cj5JJaxuKW3WhOhmF
ibzLVe8PX2I4aVzjOCK0c137CvMIO9PLfZyX6XzazFAMQV/MxTnCfu9j1rfI
H7W2qbZ/P+7DwtDKZaDHOcvby7yElUFHdNIcwO/xHCchi3hG4q2k9bts/CNq
fVp98HTUxpaf8QsuoArpVENVFPb+NNHb7Vgvw7fRnXxnYDzm+Xv0JmxIvL9H
rU2qbZbUWOnjpsbPEsgft3FP42IeFOD3Gu9Ts7HW+3RVwpRDG8q7Aapwfobw
p/UMcRdCQTzj84Tmi6fRDr0wAX3xPHrgZcK+Elo9jURmaOlqDNmG6d6nP0ix
OUd9YSvHTRjE+/RHXwzAQGzh+mYfhzZ6uHqkUwvVcCfq4mHSuQejQstDppdT
L10LbM7WPH2D5ydjCnLxXGrC8qK4l2CZz4Ov8dxQDMGTeDW0dB9CQ6SjJkZR
779w/BGvcd5Bc5TPsVfVZtGbdD/lPQ8R5oTWBTivfsmxO7piEibiOcJ2RT8v
i6E4ThzFOd6GYjjK79GEzcRIpat84Ijagoc/pnk6tLn8SMTmbM3dGis0Vx3w
MelTfIJTEav3jzELWdiiZ7AQ53EWv6i9ksZhH9++C22O/AglQhu7ioQ2jquu
H/Z8vomZhJmGqViEGRF7r9IohTL+joq/AspH7Z0O+/qgBYZpnMcYjPVzlcFk
rSsQ5Tyu+VBzLCIJq/N/4Tr+xB8pll/N7+eUd9rH6cDiyyKO6XFbiyiNHC9L
lXnRqK3bVPZvYI7PVXo3rRe2Y2fE1nmKdwRxvobRvm7R3PxH1Pqu2qLWjv/i
2I04BmIxNmARRvLMCAxPWhvLVDsjXwdJa0/C2pLalNYIp3BWecMZrce8Xk/h
a1wJbW7U+usDju/7+Lyd31t0DVuxLWH1M93rX+1gCiqGNmZp7q+ENDxF3tti
XczeTe+od7mBP32s05g3I2lrMK3FtI6emrQ2ejtKRK3+1V7zcj2Pj68dfc06
i+s3+ZotL2ZqbqJssjEAXbysDnDvENbzzFqs0PpZbU9poxge5HdR8nkrCqEI
CsdsLaY1mcpir5fteK3jvP+vwpjQ1nta923zeimtOlLa2Kl1s6+v2hO2neZD
9YHQ3kHPbMXPCRsrVKcad9N8/NI4VtbH0554EA8gI2FjxCt4Vc9pTk/YGKOx
RuvjVngab3l/3YxNGIu7SLuWj4u1cTc6+NpUa9R+Po7rvdZgi+dT+f2VsLkp
n1xIxfXQ+laouQVJ5Nba099f5fAhdmE3Bms8x3a/Nozm/gq6x6ztqL1o3rod
NXAHSmusCGwtq7WxxmyN3Tuo2+04gYMa/7QmCK2dq21fxhdozTu3ilhcirO6
yot0nvEyaunrvEzvUx383jCtpUnn71r7+jxYDyuxFg2JOx0NfJ2j/rMeazWn
at2byv4C2zmvyLtW4jzQHoxja7TCDeWJY+VUu1+JcJVRmvNSqRaH7lVTXFy/
nWN1pCEPv28iyltQC7lRBl/wrn/gN/yES1jO9WxsxAdYF9gaVWvVCPHEEFWd
aT+KvdgT2PpRYVZqT5ti+x2Fz498yKsxlPe7rncmyGosDSy9dZ7WPu0/sNn3
EcXJezEURl5/z68pl2sommr3S6AgYfPjPtyLe4TrZfEDYf+pvTDng7EO67EW
I/CN1399zhuiEerwfEUUCixuxTeV65MxAZMwBb972f2MXzW34T3aVg2OZbEh
avvqZoRtisexmHpcpDmb8wxkYw1WpdqapQ/Ked7vQIEUq8OqqIl/U353ez2q
PgugNvKR3l98raY1WxIVUF7tWftvz1Nh4ksi4fVSECeJc5u+BeCI1hlasxLn
QRzGEWThANc/xkc4hT14levNqfMMtItZ/9S9fdiLMziNZpqrCPs7enj4w1w/
hqPIwXG1DcrmguZqLzOV3Rdc/yRua57LuISzOIf9npbytNr71Dpswkp0IZ1u
6ISOeB5dtcamLJ6I2LUOyjf56oWeyh8y9L54CYO9DFQWh3AMR9UvvA1HvL1r
jC+DsiiOz0j/S5Tg/LYUG3c0/mi+OaI1UNT6zn4fJ5Z5vAqzD3t9XvpveK4P
0f4MM7w+tMfTmklrjzOKI7TyKO7pFUuxOlC9PI02Pnaqjlb4/lDPaH+9KLR6
6Y32Xpeqo+vUxYKEjUEai1pqfNF8q30b5TceN4XWb9R/yuBT+tsn6MN5L+9r
6nMbEBK+H74lv98EKjzaC2H3Yg9O4yN9xyLsEkQ1fmER8uNm3KQ+j3zqD4T9
U2uHpN0rhCJR+za23ONQXFrH6LrOl6KB+i/P/IHL+AK/Ja1fq3/v8zxN4/xD
rb9wAD9RnhfVnsl3e7LfFl05z8Bh7h/CQQ+/CyeT9n56pxM4guM46uc5OJa0
+B5HUzymb1H6ZkHayzAXqYhhdqqNRcpnFhYi3d9JZZQbuVJtPkpHOzyEB5Dg
egriqZaHX5IWp+JO+r3Q41CZR1KtfH738r2BWzQmeR2o3C/gc7+nML9qnYIf
US7F+ih/QSc8i+etyknUyvyS15/qUfe6ogtCD3cb4W5VnfpcoHE/x/uh5pBV
OIVHvD+rX7dAw4jN503QCOloGbG6aedr4Z/jVqeDfNzU+NkfAyI2X2jeeIDj
/bg31dJo5HE+jMYRK7t5Xg/TvRxX+Zi+Gg8l7VtFcfJYTO9jrx7Qpf47P2zS
HtW/vWquuM/Tq6cy1h4T3/P8dW+fgZdHIdIu6PlVvvNHLH21CbXZU972BnoY
hS2MwT4XbCWtjVHLg+aFop435bE0iuAKz19NWh1ozv0qaXPPSypb1aXWiBwv
ehv+GOe9PSS9PE56W1ebu+xt7qK3m0veX3Yk7XtZO+87Z3HG+4/63k9oo/6G
5l6/T0YsvbN+X23unJ/rGfXRz+PWDm94vs55+1Qbno853p/meR/T71mY6X1M
93KFNt7l0XoWca0bkzbGfenlo3LKZKx8HcPxHJ7Fj6T/Pb7DCZ/nlvm6cIWv
fTR/aD7qrO+vGnd5r7bac3N+CFdi9k1tCzqhs/YVPjd11DcF4myA+ngIdeP2
3EF8jgsex9f4BsdwFNeQ19fn1/xajr5xpFjjnOrfObTXvcT1i5o/aCvt0ILz
u5L2XfRlfcfgvIbaBqom7beu69t1tr+r1r5zOM7WWOTfzPSd+C7fVzyIumiG
R9FU5a660jiC/MiXtLlSa84+3O8S2tr6Ub0n1z7H45w/hkfwcMx+p6Mhdvia
5UPs9vWO1tw743ZPa6CtcavLTr5uGK09hP5fwPU7kYZ3sCVu//cZSPoD8CJW
ROzYF908f8pnI8I29LppjHRU8HfT/1dqefnNj9q8qPlxFOdT0ChmayetsQZy
bwA+i1mdqB5OEv8J7auJs47WhqiF2vrN9Xt9P9kWbbBUbRAvxGwMWxy3+SK3
z4caZ77DAq6/6++a5vFpfbXKv29M9b3LBl9vrfU9TbZfW4hFntbmuKW7xNdl
6/yaynRj3L4pdMcKjPbvoXp/lUOqvvnEbA+n9dMKzlf5d+6l/v28nH//mRKz
7+G6V9q/D2j9p3dd5vlZjmooj9xeZhXQM27/f6jo9ay83OPlWcfD5sJn9IcF
eAef4qzW0MR/mbSucvxTaya1O2/LrUKrB5V9GmEq6duNh1P434jzBpprTaF2
kmLf6kuhtOezctzqN83zVvH/8qxy0//GesTtfyd5PK/l/fmScWuPaqOD8Bz0
T8tqHo/euaqn8Qj1/ihKaMxP2rePpurrqBmzfqa+1cT7V2P0U/tGRcJWxh2o
hDsxlba6ILD/gUzCWCzCOLyFxViI8an2f6ae6Mj526m2xh2DdzEf0zE3sH3J
23omsPHkQfLwAGrhbtyvNuDxj/V09b+AWZiJaZ6HnqHtobXfVp/XHqhCivXn
ZdozcRzsZTbOn5sS2Dsp3r/HLO06MfvOfTOe4fm7UFPfcfC09uEoghZojjYp
tr/or36O1zEIL0ds/O/s80cffn+i9RNycN7bmubzEdx/A2NitlZ503+P8DlI
49WFuO2btFe6Erd9yNbA9td690Ve9trfaD7pHdgeSPse5fcbzSccn/K8j/G9
xyDP8xvoG7H57nVPW2sL7VEGezw9PPyz1GcHvIpxXr8/qI17ebRFO9TC31AH
tb0cJ3h9Z/m+R+3gKs9ei9s3unopls/dXN8V/G8M7uP11wSNvd2rLqsSthoa
oTEaoLzGEJTSuIGy6B9a+9a8oTFY426DmH0b+Cvqcl4fd+p5NNH3Qo9XaT7B
vVbeV9Q/0lOsfzfFk2gVt/+j1uB+dbTE7aEd9Z2xWMzaoK7pW6P6YWuPU98d
e3A9I7Q1gNYC2ptWo89VwXDKN837oOa+64HtvRv5+1SK2TtXQWVURJrSR8mY
fd+sELPvMRt9zp7l7Waqj80ao/W/q2n6f0No+TnofVTfuvT//rKh/X9Y/yde
jkzyNRRDMCjVvr9U1/eNFCtH1UsV/AdRbVNm
              "]], 
             Polygon3DBox[CompressedData["
1:eJxN1mdQVUcUwPF93odgBTVjEhsiFoyxIvaaXjQmtoxtLCmTTDKK2Cb5goot
KgrSlf54FOlNqi0aWzLJaKJJRMUEsRsBQY2K5r+zZyZ++M093Lvl7Nm97+K1
ZNn0pS2UUt+gJTZYSgUhBWlIhRMJiEMM9iAesTiGAyhHKHbhBxShkfFuw0Gc
hEIcxKs2pfqjmDgfZZaJB3DvnjJ9c5GDDGmj4zxsxzaZa6fEwQjBDmzGJiRK
zumylgjJTbeJRDjCcErWmIkzOI0T0kaPud4yNdmLAlSiQnLOkBzKJbdcWWOy
5LARR6SvU+Y6id9wVHIokDaHcUhqni61zUaW5BYsa98oawyS3JKltlGIlj3S
a1+IRaizK3UXPsT9dU3cqAPSUYFyxMGX2g/CQHijF3pjEX0XYrHdtOmHFcQB
WA5/DJa+us0CzLebNj7cG4bjlhmzG7riBnv8ClcvXCDuwrUHeuIlnOfev65K
PcDsVkrNw1zMwCiej8BwjMZI+NlMDkMxBN1lLr2WjYy1GquwCVuwGWvgj0AE
Yb20WY6V8j6sw1ppc4b1nEYVLuAn/IgG1GIea1yCGuIn8HBRqj1aoy3c0Q67
eBaCHQhDKHbic17CL7Aaa7CCOQPQmb1pA3d0wDNq8tTVrHEu/ebAIr6mTG2d
XFOxDVv1ehgrAJ6064FuIA1Fqqo7cTXXl+k3AZMwEReV2QtPjLWZmo/DeDzj
WQeuL6Az6vj7Lh7jAZrwEI/0Huo58BntPsV8zEMl97xJoC8sfnRS2dd4OFuZ
PR2DtQjEcvjDhz5e8NTnReeMvniDZ69jKZahI+yIZSxvxu6FLdQtnL/DcJna
XXI1Z2kWpmEmupBLV/1bQexAFnJwkr6nEIQNOILjbiZnO2P3aWnmikQcvmXu
YOo6nCKPkjPQycXkFoCVWIUX0UlqPhmv2cxaWuJNm6nhfTQrs0eX8BR/4wpq
lHl3qnAZX+FLTFGmVv3wtTLvmj4btbiJ67gqcYPsXT3u4BaWsYYAlKAMpShE
C3KywQ1t0BqtbKavPgMexO7SRtnMmXSFi5yZBsnBA+3RVp8juKOdXh+1r0K1
fodwFbXoKO9OT/RGX/RBEzW+j3BEwZO2vXGbvb2FG6jCRVxDLi6gBn/hT2Tj
JqIQiT9wTvqe4505i3toRD0aUMezf2TMK7iLO/gdscjCEzxEM87jrMSPUC05
FCNHcihEPorQhHoZswGNuIcwzlwknEjT509+w0MRgmjsRow+69iBCImjpO92
7EMxDsOBFJTiKnMES5sw+UZc514e1yJpU4YC5Eus+yajEvtxACWodTV99bcm
Xub6lb35RX/H3cyYuW7mH46tljlLU3X9ZC07Jbd4+TYlIVHmipI1ZiIbWVKT
MvrvRgwcSEIJBjK+H4bCF4MxCPE8S0Qm0uCUvYtGqfRNQJycDW/OnBcCsQ5b
8B0eM1az/uZyBpPsZq4BKCEutptvXyn2ERfhHeK39fzECdiNOMRKHI0Y7Hnu
G6HjPKQjDRkS5+Bny9Q2lzgV27EVDnJLgR98MZU2U6z/59LfoGSc0DniMJx4
nzbDMAoj4eBehLxrjXDT3xuk4HvpewxHcAhlqMAE+o7HcMuMOQmTMQ2fYKJl
2rxlmZro3N7DfmpdgXTsRSXKsZhn0zEaY+R/mwUYInv6IWZIm48wU+Z6Fx/I
WkZYJrdynMQpu9kLncNczMEsfGyZtRxEIUpl745i9nNtdFzJvf0ypl77UzzD
WJ6Ns8z/BvX4Dwz7lQE=
              "]]},
            Annotation[#, "{}#1"]& ],
           Annotation[#, "Charting`Private`Tag$652894#1"]& ]],
         Lighting->{{"Ambient", 
            GrayLevel[0.67]}, {"Directional", 
            GrayLevel[0.75], 
            ImageScaled[{0, 0, 2}]}}]}, {}, {}, {}, {}}, 
      {GrayLevel[0.5], Line3DBox[CompressedData["
1:eJwt0r9L1HEYB/DHzu+dFw0qZlkROAQNFeGg5Q1xRkGR/dIKK0MMxSBq8Kgr
rzq1qUuLWxpboqCmIigiTFz8C/pBQzSVGFi21NhLaHjxgQ/P++HzeXhaBy8f
v1QTETNsYzu52ohOrlOkRJkJJtm4KuKR0EOqVJhgnOe85DWveENafZY6btVF
3OQGJcaocI2rFKlX91PuGwt85Qt33N/lBbeZ5BlP6eEEgzxgdSpiDWtJSJFl
C/X+0MB7PrLEIvNys7xbeae6MiNcYIy9dLE1G9FOnm4O0ZyOaKKRNAlHk4gj
9JKjkxbWU0PQQC0JGTYzzBDnOUP/Sla/IYZpZxenOEkfx8jTRYsZrqOVFAkZ
suTZw4w3v2WOWa5QoMg9ppligHOcZVTvAvNUGKfMFI95wn2mqfKZT3zgDwt8
5xdLLPObRX7wl+aMmdDIBjYxSoEqF8mzmw5y7GcfB4z0IN0cpode+jhNyQ7N
OXeyg7b/O/8PJwtUMg==
        "]]}},
     VertexNormals->CompressedData["
1:eJwUXHc81/8TNyoiWYnKyhaSiNQXoTIzQiSVrLIjFNFGwx4VKZkNSnZZV/ZI
svf2MT6DMrI/vuev7+N333Pve90973nP+6rffhv3s/Z0NDQ0FdtpaOjxn+G9
GvMn1iaAMEw5+WW9Afg0C3/qUUeh2uDkX0rGBFS8Y2ZzXG8CWYP34Sxof53r
wz+8MQHPzG4uqKG/ykaX+eryKOSmV3zZSz8Jj21aLH/S/IbFytvOz2NGocpc
Ovgk7SScjDjV1/W5AV7/u5wqvDEKdZVv//hGj8HcYWoPz3oFpO3TjBCjToC6
icqnIv0xoAqmfk+j1oB9awnXR/xezJk/z0/TEeCOxPuVrxsV0HzzRcyx1xNQ
xPlmqwMNAWJmLKeE0d+1+xGFx3YCLrBEmFk0jEG8ukvhyDLAt+9O3svrE+DF
GOAShnGeGOd7AxXghJn1v5jGCdj79bbo6x3jIFlxLE5wtRDurOve3b8xDnfT
3zf+GRuHEp7I292rABeK32sf2yAAlaaeN4dmAgR1XrFyoP82a7Ubq0zjIDf5
PbyHZhy+m8iEkdDf69aImfXoOJS5fl/SoJ0ADa7YV50XimCwvLj2EcYh+bOn
iNGOw0vNWatJtKvcq6Dm4HdrBmqqVsXGQZbmvV3dUhbcVin4E40/n7Ld0OIg
3TiscuftzFzMgntbXDp+ikzAgCnnVkv8rjj1mUH3SiG8G+tSGGCaAMPiLxOu
OyZA8r2LeR3am2MNIwqpBOhzNpCzEpuAH2eUm2Mwjkrh/NWn+PMtPF5sYvRY
J92zQ4X43Qy3+P2WouNwKeiJpmTlGLjrvt/+H7UJcqtMRNqp4xAi+oWaivVc
22tlvIZ9/xoifu1W1Tic/Gjy9SEtAVTKK6WXDBuhZPjQghbW64KxOGkV+3+f
GD23gPgRJAhHta5MgFGD/N7X2Mcj06JFSdQG+DFTdtNg3wQ4/o3b2UYzBnT+
xrv5sxrgzZ3vyp2Ih+SGWT0mVwKUWZ5eqMe+9x6NPp6Fdat3XGuu4SOAq4eV
ugTNT1Ay7lYLwe86HzDVdcP3lbgV9G5F/3lXLi2C5ziYJfPRbqEfB4JNgthd
2p9wYHQo9ia+N+7A/QffME82QjdrDuLfQvy2yp2PEyBNPnBJdYwAWtuUv7Bg
f68uVs9VYB1kHkmaZ34iwNWHvgbbEJ+Dyry/DfG73Kwtq4nY55ITqfT7EOd2
XCz2u3PGYWnOrzqklQCh1PkWIYz/Msrv+Po6AeAXJSkM/bnlmBwE0F4c3ha0
1EyAfRWXVRsw/3F2vfT66UZIOnjeQQn9rjzXvvtOcQJiae0pCaREuFbiHfUL
/dZSfDXEce4ej9PbX5lKBPYPJxelhAlwWCXhNxfNJNi1GtsZzmeBYz3L3mMc
BLBwKcs0VZkA3dxDyR55PGr8C//EQjC+6Uq9ihT6Q9VJCl8uj9rTh32vDQ5g
v02Y9YNUxwEiuR7P5/Oo6eZNqe9CfJaKawSWHx8HuzsPzlRNJMLCrXz9o1gf
+uMqlnKIc45Lk9yBGP+9Ym1f1fEJ6Hop73oD8bx+otQtH/N3cDzpwXNkAnbc
Yc9/RzcBIi6MXpMYn1vj9ezYf+Ow7dzDiAbsc+Arzm/5GJ82y8Fm/7FxcJYs
iXo+PwYxx4+TT+M8Ch1oKLuCOEmMVFo3RRzasH09w79WCCvXLoYrzU8ApfXA
Uxm0q59ZfvuxNw/WvX7L7cB33rOtlSJxEuDs4/8anmJ9lu2vycYhL9k1vLyZ
uzABWv9dNPyL8SXsItxSN8bALUagPBjrbN5H6n6AceZKdcz90b7N8URcH8ZL
9eAL5EF/FhVaN8LsGET+vL2No2kCHghfLQlC/okLfzk9iLjv5NzKYYH8WSbe
/a0V7bcT4k9vqxqDkdhZ/bOII2LSHtnFFQDOX/1mCSMESNrOMB4rMgx5ihbz
OsRE0Io6U/yShgTtot+oW1iG4YGLUZ8/zjVHZegbQ1oSXM9zyKqjHYaPQimM
L8mJQF69ejxiNwkGli/e2rIxBAu2Lcxlc1nw5mPCUTEmErCqTF49RTcCbdEJ
tRvof2yqzLbcjQhPFZTyVDeGgaGxu2EV/ZkvO/Ya2RDBZprlnCNpCPb/2XDw
QZ6xrp/2q6MSIfJp9HHqxiDIiY9FDi9kgRTZV58hlQTfw+5vv0AzBAzydAHb
sS9D76Z+JIeQ4ELJB3kPmmGYKfz0/d6FXAiJkB++hu/SV2zwk8Q86e7Lse/B
+PX2W/IuzxLhl76NxU7aIdhH+ypwGHESLa1aN5BPgjL9b936GOfQ77h8L8Sb
i6rqu8O8JHh6V0pTiDoITwpUazMRP//4ave65pAg9t9WUWZxxKGq3Wd/5AEH
eMbqhnjdm3nhuIv0MIRMJJ5+gXEyZQ9QTDGfL4ZHv9fRjIBj2/erBLRLJfXo
PvcigqHz6TNLr0dglGV8hwLWrfXYjZ1b6IigRSf51D5kBILu6Y4PYh2qotb/
tG1MwdEDY64/N0ag70hLnf0k5sMjXj9WNAUHRarPG9OMwt2OLqZE9NeOecr2
ImMKSizzHsWkjUAY082pOnyvTLH5IR9aIpi/VTWXpBuFV6fGZq8X8KgZJxfT
8JRNgf7l0izF+VFgvvb80yDGb3/6kO7IxiQIbX0UvX1gFBw156QOIs/nWK+3
PqKdApM9KsJ2tGNQzfV2uRRxdb88uf3D/CTkFktFZaO92KVRd3Nf7KnbV8BA
mITtGT28saujEOgT0zCXw6P2zDToiSN1EkoP5V1bRv504tAQcUfe8GxT3Dq+
Mgm1KpciRfKGIH+Q/ovAGsBJc6cIOqwn1XGqch/iQSK8elIL7Vqa7oNyLiT4
YC8WFUsdgsv5pB17cY9bCCW7eTUTQTqld4MfcXjAOH1+crkQdi7zS+3XJUIL
NaClmXYE2MvJCcU4R0VsmUZMYkSoHjIb+vpmAq4JRNO+RH5efG1WFI9zV/hN
UqgXeeuo3LmHC9QK8HxcC9szCTBmC/E3cR5VXAi6IjSVkP+vbogrdAye+twL
eGmHeqEnpXVjvQZoAtTOl1LHgHnee1kR41AmVvlycb80bn14/qozAe6vksP2
IT+82nd22hXtnc4Ph7frjcFBc+lX73LH4WbtmiAH7oWVM7GedLiXK80SQm56
jUO5JQ39ZvzxvYKH29Ae0vfscxMv8vMJD/DH/ZjlbK2+hN/9MMP0nhV5chvX
390MuO9YB7Q9RXgJkHukPMsEeSOP+9YTVtzX1hn7WwLLx+BJRUBr3aYOGfV7
1Ip7ma+iWGsI+cpb2T18tXocusJ2FhBxj8cP2Lzdgvwo2D0dO5E5BZcNP+1I
2eiGP5HHVeXWeuGH4oXCx/umIGt/2S89ajesJxgltK30A+OVQZY+kSkQ/ZFR
+2OjF1xmy74eRf8pYYYqRbop8D509I4ebR+oPshhaPPug7YIm9l4tF86pMb8
9HwP7FMp1Qui9kPMu4rSuy+mwDmtvH+dtgsuFOVVum30gy2PeGQC+qfIPL50
Cu3F0t1WXeODMOPDGetNg3YTkQcnMU/mCwtnV0wGoFDfOOti2CQ4xy+Q6mgH
wCLcDhiovaBwpts4DOOMSJbcmER7eL5v2KBZD1wIqxI/gvYz9563mPn2gRkD
k9v39V4Q+mQ1emltEhxEdh0W2OiE30ZL69TVQdDfvv/409uTEDrg63kB69Bs
d/bL2sogvJVwEB3CusU5mxzKwTrs/5rgs7LaDTSpC+wVyAeTKo+kbtD2wEHv
3Z9m8nuAqU1J9/umfUfpvcBvPSAhMLmrab0b0h7MLGWg/biy5pgQvjfoLv2T
/UF9oBF1XVQA5z4+sd2p9F0XeLQMTVhjnd8Onjtmh+996nDg3kuss5HRx7fW
WE/e+1K3XOkmwc+ezFOJ9s5nAYudBYNwGDj6S3FPDcw/l6kr7IVwD/+s1LVB
2LozMG4FcftbKITVA+tzi1dvYbm9H0I91Xetol1JbC3TtbsfOsi9jjQYf7dr
Rrkf4oHL3rRFAf931rzp3YSVbngMMS8dsC91v1i3mZkPwJ83mZRorMPaJY5t
NpjPNfvfgaJFg8AW0+gug33hKi365IP19LozwPgf8nSZonRLGsbpPBiS8wXz
bFGdkifjPmE+wP1UJq8XpKY79mpiX4IOcDopoN13auKJ3monbDXXpruPfbSo
yktkJQ4C5U5Mgsd6J9R6Gfo5Iq7E0sU4qukGQHJhLkyW2gmur7MVOLCejX5z
LH3YLzUv0bmNlC5Qsg26Eo/1P/ktQyzySR9EzulePI9xfg7VyX78SQRat32R
VxCXoZa3+mlXm0E/tVZaF/etNmnAdgcNvrdv5ZZW7m+IzWIOb6UjQbgZzbUM
5X7Io8mWd1trBo+puyNJ3CTYLv1yGyddD4Tf1uHOXW+H5weTf3xE/77chABJ
xEnws16TdbsO4DjX15aD9gsUtuBjOC/ru07Iz6+1Q/oi6EwEE2HXtiGuHNyH
Yn4ptWnLTfCh4/6vg4pEWCqeY8xGfk3KO7nGg9993PyFkEBPgjDSjNEnywEY
v32M7QD6n59OmHRbI4KwprTpTqyDcV7H/eWVVmgye2/T704E/ineGDb6AQh6
cbzm9XornDJ4YNyB+dRknp57hrja/plwqqitFfIDSawlGUTQt1dLv4hz8emH
W3j6Sic8YOpopz4ngmC0mU4j+n8cG7U5ie/1/y/ltpw4EUqaLjzkpeuDkrEG
j/7Nfn3jd6TD+LLRFWc/T/bC1nmrcuG1VtD5c/Zz0m3cG5mLJHmMv01zlN0S
8/Sd20V/apoExqphad40XRDu2TiviP7cAa/440OxntPM8jM4v45i355RV9th
/qHxQIEgCY7+zjUAui4YiDP9sRX/PSnm63Yifnd3EXPH8SddIOwWIHgD85lX
U2J7wkwEsWMBbLKIc+X/TNuur7SDNWtQoDHipPXMr9WnvoMQrSqUdx+/GxYq
dn8U7UkHH9ux7x2AiRRTCy18b95p9eY+xJvRfUWfQcRJ2j/vy24iHRC8nfdo
P+ojF0/1M85Y/y+V/+k3LzTBrpWDpx+ZIX727wgSpOkDjpYXKUGIt+KU6FQR
PhK84aS5NYA4DBKm/qf8rwmSF2x2A8ZXk5Jk88S+S2rdev1PuBWu3r3mcCOf
DHFjx0R9NlqhMXeAI3S1FejSB8/0niNDaHj88wCaNrh0s/XaEOLKPsqGpxnt
cRxx3z/QdMCj2Md8ofguhWUtUwc6MhjTtl+0QbtBDtObJ5Xt0DEc63AV7dMJ
kbqXatsh1XkrNRLj1JHM900wUuBW8w7nJto2mJq+Qr253gwv9nIEstNTwMH8
wOUQ/G51nmD0BZEWOHanwucuHQVEhyM4pCTaIO3s9OIKvvf2P3d6Y1oy+HZd
0Xv9rhPywvPsgzD/T9atczZof/WA47Q/vqtj9zXVmZROYDSxbfuQiXmmifH9
o7aDa5RNav9KM/zdqxfit0iGyxu1/py0HRCwYHExaKkJFrerCxnhd3l+kAYP
YP5JgoJ1xxaboCRjt+AlUwqk+xbOfaC2gjr/+c4d2JeumZJvRRFksGi5U+6O
+Pmi0rG6ZaUJ+EcSdPefIsPvUkMRD8RT/75rW+Qwfyc6A4osPRnueUvS/Id8
PkLof1n7qBWeXpxPyEAd5aZfLB2Ed7FA9AFuL7w7tv5X6U0SIMNFPearAsgP
Gx9ma5VxTmX65Q9vYJ3768jbdZEfqG0SxKOVv4HE28+ySEOGCnstXpfgHnCJ
zO0exjxX/bbz9ovg3f/qWPArvAd7jrhlfMD7yJH2r9zp56Pgq9VusIR7f7e2
wsFc5Pfi1RMZG1IEYOv1uK6L+u3QaVXVT5jPL41hIX5BMtgclZRqRf980t/2
TJy/DKuWL1JY/6n8V3RGqDfYBZz16R/1wH9HCbvPof3Sfwzzup2/QZd5jxH/
WjcI/dtQI2DdEsp0+uRpf0Pmr7nlbuRhzrO+bWpYtzLD1YBTG80A317StSCf
D5zc6bsb4+jtXqw6hHZn7iffm+W7QSpp/ucsvjfXIZLZSqkbJubm2nmwzme7
rhBPYZ0/vroxUv24FYJrch7G4vzGvNDVVEeecf+jeCYN689UYM+cintH1UPg
PBnnfXJo2v8g2utP2tM8C+yCe6PLP/YhPsvo5e2vSLTATM+a8EfE//BquGMl
8luXkOisA+ZtFq8zUYl76tqQmIfrISJc2Gdcxk7fA6rNO45cRz1y2EtADBCH
54ifVknUZgg6+M//CPLPqvQh92eIN6MCajw9TQtkvJZl0RdpA8WRx4RXiE/X
/RXzblhnz6CSmxeQN856NZ2YxTlyKffwvEfbAgkCfeEU5OEq0sQZb8Qnw02t
GfP1JvDO9mj9jXz4KULa8TrG17H3KI/YQHxTs3XccU7/c9Y/EZhOge9nY3sf
o1397NbDFKxbCifdyW0XKVB7mF2BGeusv7hNgQntHhLOkVdnKLD+uqFVEfNR
P9Gw7TjOi5z9uYO+GCckqZFtAv0PmvJ66uC8WBx8qbk+Ng5PfKqzK3AeKy9/
KN+B98BI1dFTWahXI0+7qCsjD9R7nom73TcK8j9VbqSgLt3RZl6reasVvIHn
Ztzm/WAXvpNpggBqhgoqHjhfy8O/BNjwDkkmePH24n1mEDNAL4D94uwkj/8d
xXuJ5d1rfrTL3RV6rvu+E5yftG3VwzjUimPKO0omQPvStYg+nF9DExq/XdQR
2C33yjIOdQjv5fLH/5B/8oRaE+hT8b76ZO+4jHrD1ZtN8vG7Ftj51c+gHv15
AxQ88s9MgPS9Mk4R7BeZrpnlNcYfDbcWoGCcgJEf4gtov1Up4WElMgpCu2y3
p2eOgpdY7JUHyNsEJk8GU9Tb5TudfuXivHtpL3RJIG87DW9QjlBH4cE5hXum
dGMQHHCQUod70Luq68NS5hgY03HvlaEdhVCqhuIH1GMZ/XRbtpLHQOVwHvc7
rIdzw4QkB7EfrhsIJkrQjMGvFNcXkugfPcBU9LquH/62sShuwXuHfU0yyoU8
AvahPVJ3cO9QojV/KWI+ChtmuU27RiBvkUGiGveFoom4SjPak0Yq0yXwzp3j
3ojTRX/rC8QfEg3Yjxf6d8vw/qqj7FP4hLqrTZL64iUHAQoy7Obu4J0rLCDR
H4rvLelpa7m9QYDbz5hW2TGO7WEVeka0y/tUJfPfGIc/5zjTVjFOpXR69eLV
frD4Vm+9iPeOiaWq1Cu8f1d2BXu/Qn+trwv7/V4RYGfq4/YXMljXdze61FHn
VNnocWjhe+fe9Y+WoT9N1JpoNOZfsz0i0FNqDGy11cMZtSbg3W5BShXy/JM1
D95w9OsUdPksiThslImyokG7SdAfmVmTUaA1C5MPR/7jutb9UwP3mqKmpZMQ
5whMaN14XI/31KlgXpEf4p3wXpM7rHwTP/MWRw7HTsA9YJwVRL0xIec5P04d
BuG0N2fpEM/ZRce8GdDedLxyZbJoBMofGNzJRFydmZLR8tHqAF3O5GFv9D9W
eJTFE/FDyi1/bYh4TjRTsMx2HgbN9Pv3El3HwWZw/73nmM+8USv5E+LNh/sn
DxXvNdRj1yVwLgbp7y0l4rti4xWX6zbwOwnUJKuaHqBvXDSJwXr6xi2/8iwd
hrTH0dueou59zd18uo1mHNpNgoVKaYah+niIXQzi6rOoSbBizDicqNm5XZ12
GEp2/ZQq+DgIpCb57nr0XxSp3ncT8bac+d781vZeYFIOkt+PuLpZceXeYwLO
a4hiuArmX/C8UNYW/SMk5sckTo7CyxiHgnrkwZvnuA5u9tfb2vLzUXxHIhtE
XEf+FJoS2tc8RYDx+AUlMvZzPMrBKp2mBzpTz7vFmxBgC9staHMZAltiY84c
5slb1j8Wjv2YO2qxrbh3CFjzRBc274JAkqVfF8YX/eyztXV9EB6XikkF4h2x
YiIgO5WEdXx72+8B4mMPOSM9fmoAuMOWHylv/nfaio+ssvjz+lnsn3NRdz09
eOnyOnEC9kxQtcOxDgMhekrfcB5pf3AFuB6ZALNgPpM3GCc4s/Z4IeYz0TVy
0VV/At6Dt3nXxhCI7mP4OlPYBzfFt5qxb4yDROi+yHG9YXh24cYGCeMnNFew
7Ub77md/JdKxX+eZTvWLYH0c/t456X5sHHTin/Sq0o3CM06BoUvY35KJmsDY
qnEwZFnvflIyAtsotdtOIa74BhpL32zGqeN8zcMyAtqWGmy2qAdKnnY+8sV3
afHIWDDi3PmeVdXtx/jser+W9zNPgEXC0EEDtN/OU/pzUqIHHrkMrvliHF6m
Yr4QtNdoBqp6YPy52Xr9vugJyEyePD6Jc/y+cW/vBPJn9OKGi8bKGGiLjHDl
0o2DKdtx7jKcowutry81e42BnkzfkCj9BNxP9ZUzxD1lWvXs7YrpGDywCjnk
83kMclxfNpVhPTUZopl+Yb+p/V+zfyKOzv/YcHXZ5IdywdJ9GaNg4/cf8TUt
AfwEFXSuId7WjA5WkxE3t5Y1tpY4jENjw5b9ezB+vdTrsQH8eR/ZJ+T9yP/S
zHdn+3AfjcifDbntTADChnZHJuLxzSFH6biJVkj+OGxIpY7BPpF6ijdlDDiX
D74Jxj5mR8/zpmI/qktuPUjHeCxdnX3nkfeqeg17RogjILNPZ8QL8znjemzZ
D3n1zie9/ET0fymvZ/r0JwEuBRo7M6L/Rs5Bxpc410HRrZmnxgggsnvf1iLE
l43Az/TT1CGQFbpmsM5JgMTKyCIvtLNElXYfQX+rZdGvclhPL3GebDWcU9JW
5vtDxcOwz+TFdwG0W6ldvHEB5/GLVgpTDuLss3PIYYL0GGSOp15+jHhUWa51
VMV8eItyOfKwTt86tkVv7petd11vHlkZBRknHYYSnN8kD5Vjx5A/TWl+8u2R
HgWe03BYCd/128rfLAPjpOoMvdBC3vuQzx02mUCAj/nZ1texL1uDo04yYfz3
x3f/GcF61vW2EE03ed5Fzo34dAR21tv/OoN5HtfXfLH4rQdO7ambPIS8dIhh
Q2a3GQF47RpKInGu+x3n/lzE/LRIaYJXMY4r74LRW8QnvWz2RpQG8rMBJVcK
7bSxZ+nDsT6kyocj0j3I94Xyo+ZoL/LvOpSL+4Kv8mLlNazb+oYCm+2FMZCg
/zwTjvoqoachYgt1HOZDShy6VseAYSjJdB5x2+AL0jbIDzs5QpT96Ajg/u1S
kgTix/rWPiEl+3EI/jr/5jPisfimkeQE6paIqydvPB4dBxPCFZMYxANTlMy1
NMRPmZ1JoBjOg/BBmfr/sJ55vDLZV1G3MOk9V5PFuWNZf/LfSbRb3zICbdQD
/mrd3JrID5EPC4bZXAkQ01BnO4r4/HVpgxKLcZ6OO2ZQNvewh5YYI363RaE9
4+YKAf5e3UJDXSUASWVw5xrmLztbPmWOuLVYklf4E0CAl4U3ynfj3BH5t4md
wfx0JWiEMvCf4U/VBKh4d3Qyvs0SnBuDalohb0e039J3p8nuxPuW7YTV0Cb+
a/8L7cO+T7z1VufDOAq9n0Sv+RNAIseL8ZrPGOxROtzegnYmJs0ueZyrVfaL
PTr4LuGd//0pwH30/sQxIQmXcfj+iDl+GOvWVtImfRV1V488q1kavqun4PzY
h/kxiPXe07iZz00bxwQhfOe3y2KlKRnD4C7cta1svQZk/Iu2kqlT8FZnvb8H
ebL12N+WM9QG8Exq+Wy0MQUX2T785KQbBvmqhQp92lpQWBzOHHQjQk7/Jz4y
zpOtej21fa0B5me0ZhfkiHA0VHHuC+4Fnu61VwZ4jxzLv/BPHOPMhptP8eNe
KKtRtrdEf+FP3uFBzUQwZVx6KIv2uxa9j86tNYHDcrRD1BMiNBV6fXiI+7Hu
RUxGbtYvWBTOJNnQEME6aaXm95ER6GEgp6VQAQZVjyTO4L39t0Lk0UHkbbmZ
i//NoL1J8J7fTrcpoLW3fTqBOkfWWNOpZ70CrkoHvlJdnYIKse+6b3Gehh+l
9TmhvXmy1OqtxhS0XLMNeYA8HLXryNOAsAowkW3v48fvviix7U9G+4cYRu0t
GzWQ8+Gyz6nKKVh5ajqkgvbV2BnGH1g3y21u+Z8eToF/7crPdNxffNQIrlXU
7cxexW57x6cg7txZbxauIeCVMJoXoamFhYOqLXm0JDBNzD20ivM/PKaryYZ2
Sqjep0QWEkj/e/LaCO2uehxrojO1sH6rNzuAhgTbfdokDtAhH8i9yVfCO05c
W2fCTHEKRomFxwh5IyB+JX4gcqMBjAR8jM/TYP2JZ9JYsT5F17/NK9D+hI6c
H0EVVZMg2KL0SB15IkP/YbTl51owZv4T4b4xCQwfrS2n9Edgq4lIDwvmr2SZ
sdMX45zv/2JqjnX7ZlwVpoL3zva199PyfpPwBeLTN/cp1Ym9LARxpdodkpfK
NAUmy4O2tdGjIPphdr5mBeBXYeG+b9RJoCcTzILNRmHQODnfYqMC7uct/t1C
OwVckvMvPqEOPzcakmm6AdAY3qcjnz4JBs4ud6yRt5Jd3xFZsF/Jk84Cgvhd
y8G4L9QdyHMqZKv/sC+LDeoP7TFPZ8qv5nMYR6XgWEcy1rP/veqVXJVJSFF3
ujteOgrpLT1fudcLYZ/sbOkV/K4T99f+fsxfzM6HsWSlEL6pa9AvR03BhQyX
HT04X48D9z2oWC2EKqFXN5caJkFE9ztdoPMISM2zVFujv8adpeOJOEd6EdlM
FaiXSFP3vCXwXSf68/bvxf6yl9uqVyOe819MH9uO9v2RQYPDqUQIsVurdUKd
FNb8Ku8svuvNqo95qgYJ7q7mHTZfHYbULJGIY2gv8kvndcf4u2nfxMZg3fie
G/nKIT9kipZYlSHv2dgDnx328dmJdp5l1Mlv5rc9s0Vd0cioMcA/MAo/lZwb
L+Pd11wTNv4f6uOFn0tcgO8VDdhxazfy3lb3sdCPRRNQ7ZstrIA4EdQ6/Ze6
yUtc77VTTk1Albd+zJe0EQiiirIexTgCO/qiVFGvOxbtof7E++VC40xyJPLS
N0e+/uOos8t8SrcK4lwcV9vBWIN626z40GHLjQnwdW4824b7s8yE8G074tp8
SP3InxECvPrIxpmE9rf6ssY3cR99dyhk6aqfAP/7hneU8oagpdAp/Drur/bF
uLByjFMUxiCojvUsdp5ctjraDUVcgh5laK8Wd+8Zwr0V8fF1gO7XXmhKY37y
CO0nA/6WWbgOw3jtw32fUSd/uHtWePP39ClPFsgqyMNRyh9Xq/N41F7uTBsT
FpmEg0cagl/gnlpPbg09SU4EV22N21l8k6C1p7gnCe28T855Zi1lQW5SAOtX
lkloud1ncQvrf+btoYAfeLc+lLrZH4ff5blxaRez2ChkLltxS+G+ywu1efUM
v1umUp93KYMCFw/UaJCyedTKjwbJiq10AsPyns4TqhR4MjdCtsZ8YoDKXLvW
DcOp2nZheO8XBU4Xzk8lAm/9toCitU7QIZLWdZUpsJZmLMxASYRPAx9vBWD9
/jHs07hYQYYiQp5U7Hgi5EeandFd6YW+m/ohD/LJwFasVH92IQuCFjrrbNZ6
Ye93WbYkWgrcpY19txPjL66LrlvO98D1WE6uGToKNFVKJXT9y4La9LWV4Pwe
8JPIOyUVR4GTcyrBIstZwK25vtqD90S+GCf/FhkKtEB1Rf58FhxdqDL+stoN
LdwTdDIYR8p73skC31VQyLw0sKUXNDQeWChHTMPlt3JvaHEe35QkPelYawZP
xrsSx05MQ7najCEb2jPldhaorreCYcTxWMsb07Ah4t+0vASQrPQxfXm5Ga4w
LDyQFZ6GKUGqXTPaUzi9aonLrdBZ0E6W6ZyGNwu1KqJrhfC+8ntA02IT9Lmz
Snd/m4ZAjQdC35BnEsSbahJWmmBkp2Hyn2oyHB279Z0xH/si6v65cr0X2D59
OZRmNg27D6ZfV8a6fW7SqgxebYXxnYmdL+gxH+9rgxaLWaDzukpHor0deoLT
N57TTcNzpzrWn8gbonQCG5fs2uHLNpa1APQ3Pibz3mkdYPzoruSJvDZIpmN+
lrJIBmsy3Yem9c0/v1RAZKN2g4mBZu9+7MvFwzsMtq8CvGl/bv2ztRvkr85Y
7MJ67vl38+fUq1KwmH9J8wFx0mGUodz3hgyRx0P2KON7JUWI0l8x/yryonsP
+vc8ukwvgfb9rQdErpr1wJUhmVeWjyjAkPPPdAfy2FjlIco84pBUVtCcv5sC
Mgs137eh/8OKIWfF9W6QuD1ZaHmXDGdbkj7EY553zipePEbtBeod6Y9Kp8gg
ru9WnpDLo7Zjfjfp3Fo/HDTk4/6rRgYrT7JPAykRkt3GXv2HutiA/uvbl/Jk
4GByVfxvLguCWf+uJq70w74T/57+oCXDaSXD+IuIw/rH7vt2EgZA2ER39Qra
/5rPJOhi/dM7/FcS8waA6X2Ybg/a2U6NyCggrkzlTdSkFgZg76Uj27+sUWCH
QqCoOuJQI2hReudqO7w69VaGZoICs3nJJ0XwXUZPd9+uWGsHPcuSxwW1FLA6
43a5BvUD1597T5mp7XCfw94x354Cpaf0WROw/t/DBK9z4NydD2sIO2VHgj1T
FdJn1hsgk5XlodtqP2R8cn9qx0cCvm667wWof/bqdLDnYR0On8zx8aDDfV56
lPMl7uWUq8pau84NAm2L+aEPuM+PN9x42Y/7dCDo58M/tgOwleR3fG2SBKMK
7iMruK9tpV/VruH9elTCe2N3GglCO6OkT2P8f0/9qnhxfnv+xIr+oZ2GrNIn
CcexbvRK7J/WhDuAul1t7AbikMx1NCst/wMkevmPW+B7c3z5H7IjDnuPqp+Y
xbqVmey616bQAfbx9Gebr0wD63h+1wnkExZeyZlTqH/dPRLExhinYdeB3EeX
kA8j3GIC92N9KnPDPaJZpkHyTdfFAuz7u8xQjVyss1Afx5xt2jR82WpAmML6
j+770Si52gw0eeE7+MjTUP/VOyoM+15hfbMucb4Jgl81LKzmT0OYog15EeP8
/nU44T76F82UjV1xmIbridzmppinkVfkRbq1VljIDUoNzp6G/1CW9mM+ld31
Js/Xm0GD1ak+am0a9rrmP2/K4VG75iXcyL3QBCz8ofuPLk2D77uHi+6Iw0yd
w7J9S03wojI1WPXMNCxP7IxPxj0bsdtUfy9+18ch15oO66Ot92+pnVoB9yhw
xrOtFX7EyMVdxnruZBosvORWAexf6N8yYz7utOv+X2OmIe2r8L5TGGfyjzS/
Ln73pn/Hb39+5DHOtvk6ag2I3LhP7sX49sE0Sk4YR8bmbksZ2iVfkjSIuS3g
p6Rjtvne3Bba6o9oF4zvVNqJfHV+qjXev5ECObb1N7ahneVPk7Av8o9P8yk7
+RsUaOfYFyi/VgMez86xrC+3Q/YtY3avWAosRNlsPYK6dIXJ0v8W+o+e1oo0
wH1x9Lr66Czi6o/HP+uX2EeXK/lXW9vIYMixcSQH8Vxsv6vi6monvPWUHvWi
p4DzIa9jSjQ/IVHQRsSJqxN8yVsWu5CXAn4S84bcmuD9tf5qesTV4Krk6R07
KcDa5xYchXm2ch5Lt8N56fsxak1B/nnQUMhs21QLbip3zguud0KJwQzvtyYy
uNzRs/JHXSS/02SXNPLeuelLqwPIY775i4xnN/X2tWI/d+QfobflkfsxH0c/
M74d6F/L5fvYh6sbvmW8m7LE+FxNsyLt+N0LbTvPf1boAvLN4g3iOTIsqtGf
X8c+0nUmy7UhH74LENQ0wD1L5NV/cwPtxTQGYTGYJ0vtEM1NUTLc0SYGHcY4
enHFD51xvtIC0gLPyk7DQuven/04vxds75/kRvzkmTKdFMc+3nYZfPEL6xxr
cePKc81mKO/qrf+LdrfJbyNWrPUQtBTZKoJ77eHdr05miKs3b0OCj/z+Bafu
PPYWxjhJd8R54njJ8C9ao/Qy8rDTiwSfXOSTXJds/gQaMmTa4SmD9u21l+x+
ID8oufC369ORoX68VcIhoQwKwqIvP1nvh8ka/qL7aD/XUnTg+xrAcR63L2WE
ftAZu/h7kw+XhBIbdBGf0m9dGCkrrfBtTff2wjgF2Kz310bju4gXSAIHME8j
T3NqSRLyHtNJ1iKaSvgseyWuHXFysJa+kRPni3X+blA13mtxs0pcDeHKat1+
pQ8bFqdhfs30oiHeCwkPqrcS3yQCndeDqZ30MyDq8PRMU3gT+N96tv1ElLLa
2oL6Qy60cxSpcf82bILL5nMLMugv+Z3+/IGbM9AdcjClAvty991Md/VUIbwb
WdSOtJyBqbDmjVnMJ/udnyfSFOzT+RYiqjsDpWwuuZ54n45Ms9FxkQvBWyBE
sUxmBpx1LU13YR91goKPBUwBlJygPVHpNgOZxmzvNnFiEfDcbS5SWc3fiFUz
zWkGVLrV7zZiHJvDjp+zkxJhXSnt0H3lGdBzuzuQivOiaVptoxyjrLYxaUDN
PjIDvaSsg8ew76HOifolCYlQwClrVU6ahgtGFz7dwPqc2L6lktiYBVFeQjJ1
dDMQVs3MeSP8FxTp7Jfd0pwFnYde7r71Ygb46IWk/uJ7RfQvl3ljHSIkCM33
n83AAuuPR+5rFWCWz5v3GuMYX+888u7SDFhzVd//gfnvP9OQ2/w7C85Ejr4L
fDUD4udTdTzQ/9jNBoUz2JfSeFJra9YMVIx5u2zqjQKt01qz+F3OquDlGvQf
pBp3my0DON/YJXd4Au8hA7udF+/OgPrH+PhVxM9z8zO+u0kAHW/lI7QkZ0Ak
VaXOC+vwNrVn6ElrFhCp0+HbuWbAwEzBKR15oylIUFlushAKbnLaMCHffr28
QrBG3jCe7ncexThy4q/0xzqmoZFH8E3+RhPYf9djfof9NT8hP5aIemzclSil
i/fs47nvs88pAGFJDmGPsG6cf93fUbHO8/xNPFSdUijuvj9ti/hpY/EKmJBt
BNFtZ2/TEwshzclMaIN2BjTbO9n8DRqg71HyyWrsu6LC0q8FrENNuNqVy6jT
ZGuUtd9hPkKZEQ65WGelcPuPXLiP1goq7RrnKqD6q+CTLqwPvemF3/eXUTem
vvV9OAEwxCCeoIv4NJdp893UD51dnnFc/yqgUbXoH7viDFzsKpCWxf2bcZuZ
5eC/Bvj+T/19LNZtloE/Wwx1smAj32/z5QYQmFfZeg/zJ5Rp/cwiJsIv7tc1
NNpN0Gj37bYA2p/8qBhIR7291NJi/Sj4FyjSd7XNIv7thE4a3Ud9626vsd0M
89w9ofB4AvFw3rarxAr9lb7EnLb+VwMZla9fmeJcTIYJj96lFkLcuXZX+uUa
UFDkygrB+N4Ot1QPor695fjcg/sx7pdTSsHqzjPYaEljPbwXQr+eE3k+VwMS
DAmWku4zYDHJfbcJ9y/cIZhFYPxdqj+G53Auams5OVkKedQO98X7v8d3Palv
tzyNePhGG/c3BflqhYZO8vZCA/R2m+f34TzKWhqV3UMdNbPDJDVuoQbCaVmk
JbG/RxJTt3agXWiw9IXi6QbgV89XLkA729uXxnJWpWB5On5vHdZTuD30xiD2
92+KmBov6uqiS8MHJU83gt2f1jZi8Qz0fBGJ90E8J1a0xo3FJwKtod9CHcxA
DMcWlYuI/1NhrOeLkX8qZf1+KCI+Q6/c7/iH9kGzISWxpQZQWuMuZkV9taeS
xX0FdcsK79yM+9og2GrFVWaGksDHQyrzIn73sP+TEcn1QSghJd/1yiUBod0p
oxLrdsC+uz5qZRAqy3JC362RQFuU72DKCpaVj7W2Gvn8x96oVRVXEkTee1ph
j++t5iDbfsb4Qhqn+c+hXvK81XWzeb0GtF8SuZ5j3VJfuU7mu03D43OypzWQ
ny9NrfUMYh3WqHq/HvVOQ3RN8kkb3PsjR15+/439Ao3RI9oYR1zugBMJ51FC
+FikAtY53SuHd7yABCY65tEy2Hfv9COhIdRBkMpU9TyNemPNolNVBOfRS3Fa
jR77+1XpUNAp3HeylseY+JHPJ6ztxN0XG8D0gt47Y9xfDlGPtkmivenOzt9/
an4B030lzWO/iUBuYlba/PP8O9kjPKTxvr/4NTYxgpYE6tdtHAKma+GP1zfy
fqybR9yIqhU9GRhllQNNkB94v4msaD7vxffY7XyVSIKTjWmPBGhq4X2O0y4G
vBe8N2K6s3eSoM1Qht8V9UCR3LEKb8yfKcrbSPoxEZZvnd22G3njkLAQjSx+
18rSK7YF96BfKnOONfo/8oo+OxTYB4UN94oU0P5Joamd2b0erjeJHzuIekCR
vUk1p5UEwxdYM8qQP6+cyHGqwHvE42YAc64mCcLzoaQG7ezpA68J2F/V3Vm5
VzD/pcyllIuoQ+7tWn4TdbofNu40zNIgD7QtUqJ2bOrGWeoV3YUKsB5ZIb1n
nIHxZ4dO16D/lHW+aM1iDZTESe6JR/ujHyWvDfC9HBdo6leQT+I0XR51IP65
notM/EWeZzj0LoMUWAkyD4IPj6L9WklxeVZYJdi8kzrliP1aEVv9otc6DT5/
xA6YYp5utk7dBXMN4FOb4amD835kq4QGAfP56TeVUutQC1GS12ll0T/J77gW
dbUB6Mz4JO8hn9jdM+kLQx2b63bA0wjvkeNfgPvafAXqPTs2ZYxD68u5Xce9
FkLZU8V4ME+Nny9di+3IsE/j3F7RjW6Q7hEKPoW4zRYtluPG+ujrZImGxfVC
LPFQZwbi5/F4NV8U6jpKUSahnqYHBu64897F/JNGC7WFUXdJDN02TsI7Z1ln
hec84vaPEeOxKbzvFvpSyM6bv+/IXg00dKiHd422DMQ7ZDDaKTxtStsHgctX
FxSRz3XXpUSeoN7b5ufwYw39JfXLfi9g/TOXGfuZse8azVZSuZP9UMpwsM+U
CPB077M9a2g3Kae3SNbpB5WBxzfP4rvoRV9Z1bBQ4AD9/YGxjU6wD01yqMF8
KMN3tDNQZw5t20JOpukCCR6V+qTqWtDvcOLkQrsj7ZW4A0e7IOGECft2fNcC
y/e/Z/F+TIUrorcxTl7TcKM+7iMXN9s/KyoUkK95b74d43gelLpyC/MUuNRm
lYb6luOwWuLHum648IH3xBS+a+hZWFsdxj8fm1zXwdMNjecG+FgwTyGZ4IWL
qJ/1abQlbtP2AD97n7XfZv7FjwUTUM8nnY8om6V2wpGKpXd7sS99GY+N5RdJ
YM6ReHYrbQe8tFbakF9vh90ZLn4W0yRgZOvhOUjTBurp9QcaUQ8nU3zsU5D3
7MPC2Ts32oH1XKGEKtqX/lCrGbqmYMcrqfhK2jZIJBgsy+PcPfviv3SHjgiP
XsxNhWKczG0tFjY+g6DwyVBrlpYIwW8i3rBKtIJ6vfV0HfKAnoDxoQCs/5Bw
45EdT/pAQ/I+SyDWjf/Bdno/aQrc35t0qgPvgXuxR407f2XBuwGgHt9NgW2C
sWVOiB+yn87zi6gf7h/Wi7XB+twgS8olfu2B2nJO8XnURWvu969fRnsnkSks
xqIHhHb/eBCA/qd05g0mH1Lg29j4tBHWh3Dr9wkX1D9yMV47bqN/1+2PCpu/
B0831e7R1i2Fwat2XqrVZDA2OfD0LeLqB93l+BHUjVnEbXKHf5DhbbH6ngf0
feDQPHZ9/m0inCT/lL5/kgzDKmIm25C/1D7ZHbCNUFYrYtqw11Mjw/Yhn5V1
2gFwGv3OvYJ6j1mLy1Z5kQw1B6Lnz2If75xI4PLGvifx+//MOkqBTLG7QzF0
PeD7UdbiJMYnCUxsocf7K8aN/PDiYg/M+TYzGaP+DFrt0X3/kgJ5nrEaB+i6
4LQLY6ou6rTPVoFGs3lkmJWJl7+M87WD8Zq1U1MWvPkhw2qF8yi1Er6lEt/l
9HK+8zHWZ9f2mJ+ceI8Ynbit+JzaDxY23xM/Yn3YR6sOtOE8Mh6KN/ClGYDb
Ts+VKE/KgMOxefAazvvU5R/fjlgOwOHhQPFA1GNnvm8oKcuRwcaPqsG6ZQAo
AQRZ47Ys+NfQbNCAd83rORNJ28IBqDHcNnkO8yk138othPGn7VnZqxYHYFup
TPka1o3BtPHIXrQH2AtnF08MQJpS7eswfC+rVWA79wsibHki4XgA8Tz6rUL7
ErUXnmX4e79nJsLZz72yVni3SP55ajqCfJ4JebdXEYd2pVNN5hIdkL49JDUS
7yarOz4t264TYbbXNSEd8fxeWv/AL+zb4xUPeXp6IgT2292Vx/jzsZ/6q3YP
gGNx/lpX5xS0Xgj4VkE7BAHO90YK1lthsG7MpfQ2CYSDBLnNqa1gxOOl+2ml
G3ZZTt/L5SbBgJPt7yiMo25w4/EDxLX/yXtSonQk8KX9kSW2OS/l10hahF4o
oI2srUJ78vdmUhtNB5zQMerNMuuBqaal5cg1IsRfkL+x+XtJJR0o/LDaC/3T
9M5F6P+Q8t+3jmsd4O5wU/cF3sux+jvKg3CvnRAx0tqF33stnSgrt9IMd2h7
TExppyCbLF6ujXMrcl/qtsEY3unhebwn3KeAj0O+4Aa+S3TCQzgH+YF8cMuj
Txjn6EMWVj1qMwjsc0p8ge/65aKim2NGglmNWeb0jWZY/uMXXI338kehiWMr
mM9HE9NO6GoF/7W2IXHsyyEXk3U7jB+3DbxSsA6njl7wKNkYhC3vWYOuYz46
Y6w5wpOdkL33sLcV8gPf3KsHW+lJ0KtyqTGCpgUKCdmVDor9cLu4oyEQdcXO
mIJ2/8LfcD+N7UH/Wj/IEAmuAz+JEHvn4R9RzCc6nYZOCu0zuyh61xSJcE38
aa46xmEuH9lqiPrBX6E29gjexdpWAYaBiBMTmRniTeSZ6bqc+s94v1/jl9Ew
w/on6S357o94D/L/6Oj4Uf/otnM0Jne1A4tY048QvKfoPIxUl21RPzQvjj3D
eZmmSni9nm8A6S/LWfuxDn6fROp5zg/CztH38yOo3/55259bSaOAaaxMxyru
hVUNTnPN14mga++faEs7DTmzCxJ24h0wp6hcG4s4X9AZ7X/5gQKiQ97dUzjX
H99ylafjHcpTEPjDE/O8Kt8fK3O0Ayw6H13Z5KX/HM3nJ5uIcPHQXNJ77KPh
a6EzNahvFd5m0wdiPgOFn8/+wr7HRB5ka8X9dcNmzE8ddVfkW8393HQD0Ho8
dFYV9Ukcs2aYCequELOzpVnofzR8P00w8vNzrp6m/EkSPDEoTlFD3vu7vJvd
GPW/fXx8mEf+NNztcYiXw/rf6ZoyncP5fV0a7sWaPQ2stQK2xpu/9+e/Qq+F
PDbzMVip0X4aTh/5W/BkoxXmzQIkdDD/h2OhnwzwwP9i8PJeN86joeoh39fo
rz94Imo9FXXpf23504hDkz3yj5SQN46+dyGOhk/DT4n012nY3z+iQTS+yD+1
/WZBXDem4cZr5YTm9Wa4q8Ad9Wsc4LGTlaKCGcZ/Vmspht+VUU7x98M4pnU1
1s/HKTBm2Dx8Gvt+3fB86FPkw6tvjIusainAONjyLh5xW38gbfkeGaAk4vc/
Waz/1tCSZsrVdnjU3MZ/BP2rr/taHUCcVCXQPw/72gYdPNfPSyOf041fqFhB
vfRoi8gEAfW515QeR9lqN2jf7rOVRn0e5mf6MRjrTH7h+XkV67DNL0yi7gsJ
8sPesjPTDcFin5vQb6yDtLbwQzm8L4T4SSe+Id6cT4vXHJ0EEMwfa9fFOZ2e
Y2+vRF7rNz46noO6ThhE9mmhjuVmF+0CnCvBCx/3FaK9LvFaYoULCaw4ruXe
wjkMETQWm8M4h68G1vqkksCowWOWG+1dzQtqdFif6cujNsKoB97/cvEcRfvH
G0l/kvDevzCtOct4Zhp+Z7AGrGJfluuszpSibpwbsjUWVMY9q6/Cp0XXAalN
y7a2iJMNDu7BfNxfIWvzWkWoK9jZpIvuOzRByZXHEeqof26fdfXfuqcT2p9n
7EhB3Ti5pJiyuB/ruUM5y5SuDTJ8Wir5pwHydwjM8GL9H9VculiLfTyfoh3s
ZF8BLSo+qeVoP6zMoyOP/JM6ksI8hfrqtsljohn+4BFXtr4qxOdjk3PJPIhn
fZ7Rh6UeOF/ne5KyMc9zTWo3F5Zq4HhxerZuIwWS9tTnncD4ypJjyvqoAw9U
McwZxlLgRX6QoA7arfiWar6gvrJ/nOsSgO/6zdgi8JuhF0IPLr2XxT6GvhDW
iUG9Fx8yU9uEOvl0a+qF/9BeqzQj3IJ5Jm2/u5sTcZtDV/CpZls9UMz2e3Cg
3f7Rd/EYrWZwWu2csEDe6DM5o6KG9v9YbWlrC1sgLn1JlGlT/680r3erTYNY
hWbgJO4RhjR63zuI/wZfsSMWjNMQfvzRzRDELeO5jPHsxERo/zSpdx15b9n7
xL+PuEfEPgXTXMJ+kYfVMxd2TENZuXAnG/bFyfikfwLO77D2OV/PJNRR/Us9
7lifDdrDfpWLFVDx/ZdbH84LbU6PHi/mT7U617kH+2V8xp2Ne34MivylT/DS
TMK5wj9r1xEnc+GpS5rVY5BtsnsgnW4S2reGGwXgHJmTHSsv04yB0vClwZSf
k3BHafghGf2vCTJUqNCNwZ/PjQ+n0yeBIHD9ZzH6O/+zbOSiJYBCld97FdpJ
6F9nMhJ8kgcbwcnK0rRj8Dz4cm4KYRJ6bBlXvZCf0ysErHZv/v8Y7FX0tNs5
CbpTr5LDW7KAmHp/7VLYGFTZvotox3w07HVfiuO7auYUVleoo0AY9wok+k1C
t6bhwDjOy6hziONlTgI4MO+PPL0xAW+kXeWv47448Op3j9XGKATLPJGwXZ2E
0+6c/WxYt3Pbri3H0RAgODXBNEdkEmwMaE97Y9+bdMKtWvG9etZXrBUXJiFp
t2NlBfI/MbpkZQPfZVYb1KvPPwnGEdmOWtivfYdrCpyOjIA134mAKNTXLSEZ
75iwDiPnPlLbaEbAh2HpaT3qmqqu+lQmhwowf2cy4UI7AnRMxK8fxYjwt9sy
Vgj9B+hU6k+KEOBcJclYB/tyfZ7Kk4b7RZX0+7WlFAH4R+w+qOK72lZ0c0jh
ymqe92fO+7QNw/L0S+GjuJ9H6fyjRlab4cGzJtER/K7wS0pUBdqbeV5ESJ1s
huzRQcmrtMMQzXEyYGZ8Chp+id3VW26CK0yHescxH3G5auIRpSmQI2tVVqLd
4r+ylICNIXgX0HKNPgbtelEam3+fy02AO/Tz5p/bvK/ucZRmCjJc6KjnVluh
7ZksZZI6DCdmo3dsG52Ep9kUYQPUM9Pu9X9MMP6XQZdVozuIn1sOguyox75r
2HoLZA6BoEFLHA3mmeqSZyC/1g65JvcclGiGQfCXKScb2ou2JEvun28DvmqR
QD/Mv/vDM8+R6kkIE2CrGkH946jg/vw15pm6Rt8uqzAF3m7Pgg0wn9DL5SkX
9cdAJzcx9THWk/YkT0Ia8sObPWnl97C/BW8FugHtvKosTSfTG+A6w0rfCuLT
hFGtOVR1EgqD89KScM8anLtD8egdgux6L73VjSmoZnRkSltogiwFZocC0yF4
Yn7u2R7suwnNj/PX15oh8pWV41XcE3yKeZfzsO/bWS95m4q0gucPK6lC3Ped
a3Ynf6E+5brhErQb5zuD/QptJe0oOC5aRBe7TQFl9LrAuc39JdRc9mxjGPiz
zzRNr06h7ikNzkEe4Mx8dkdtYwRsb+/5Z6U5BTUPJk5pov3bQlp5FPblgfbV
Vh4aIhgFKgjeRN5by777dfPPY6hUWKUfxnwS9hqEraT/gqPl/oZp1CGYkxzr
KDpMBAZW8c6NuQZwy5mkWEaPwvvFhC7XjUmYpZJS5XDvfGG53iliNgrahpXS
1diXT5PqJw7hPXtm7fAbQ8Tb/j2Hs7dWTcEJ86tbNv87VUIX/5oB5pkcd5PL
gxn7W92sGTKPfOgXa1CxawgOS3eQrFHvCEiWPBfGOmtevxnHuHmn+i+XSKN+
LDhgkH1wvBaWVE6LV2Hf//79yBbrTgTXZ7Npusj/t15VmL/DevZcWSoYRD2l
PXe9yRr3l97uXQH3Foah0jjhYDX2ZVFpR8kQ5jk7dZztbMYw6CY/vPQe+5hV
fEC3FPNh21h44471cXd8Sx+cRoQG6eOEIdxHT2cmvD5h/GeBphf7g4lQzwov
DFaa4Ly5qsvm3xskjb1i1EP99VCZ/d9OzD9LIe3yi7wRUFf+1SmH9VHYdX+x
CPfCUK86W5r+CKge33feCu2BENHvsdgEW69QOmexv/7cQQUBj6bgvYujIhH7
dd3+M2M7zSjspLgd90R/XiWLlGdBtdB5L/N7+o5REK96k3UY7eGvmhWPY52j
+ffsP786Cpb5Sk8uIj8c6Ns/9AX1bfLj5bjviCvn86TlRJwXiy7Z5IuoM6Wq
3HLWY0eh0/DF2ibPV2+NVtPCeWdzF8dajMCeJzvSBW5PQht7Hl3sfBP4y8Qx
NCPv7/K8s7D59ygSfdNkPm3qiqzjDPveTYL967G/jLgH+vqeXHdC3J6ZOamm
QDcFJuFD8UdLR2GrTwnfCuouGuKVMUf6Kdj3s7tdNGwU+lLkZPHsBS8Nftlm
3AfB72bF5jH+tPyFHH7cC5QSyrouxsmLODRxpn8U1BPr3XPRfvd45d2i6Cn4
LfuF+RjmG37ZNCwc71+jm1y1gzg/reKX/J/ju7dfHA0ZR10X7+Ilzo53Yszi
cFG4/QgsHWAPfYn715/R2yIL8SHW8EbqFPL3id13nB+hf/6Kz6B25hSccQ1q
S8L4oTfb/mNBfaVgskXFH+fKU1XrWumzEbAUT688gXbakqRnH8umQEBnIt4G
v0tQYZb7FaWsJhV+uTOoeArMBL7osmOc1cG5/tX4RMiS46Shwe8+v0fL1JY6
Asy91FUe9P+s6rCWgPY3XQK5mq9HwIUzvi7/TSKc3fVulx3uoYginlvxWJ97
Dk1FLriPPnSKbJ/G+dSpdExynRuFkV28rpGvEuGrMefiyubfKz/c2NW3MAqV
nyPPakWjzsm8s+c5LwkuGnsuf0K+tEk89y8G9+Dbk/FaW/D+jWxt3nsE50zz
eXnANH63/ttBzRIaEly5Ve9TJzUM4yJJYiXorwzSbaw4nxM+fGpU4WGI6S6/
8QH3FH0+j5M1I94jilkKHHTDwNR2mJrdmgVDscJhb/8Q4UbpWowq2kM5EqmN
pEIg27tIf8W53SbN9vwLfldI7CU5DPHw+nvf2WnkBVJv3ScxwhA0OmS3aGO/
XEezHZMxHzmX3sj83CFgtKvT7kVeirXy1G7HfNp2mbf47kD+88wSzfudBR+T
2pIX0M4Q5WcYivN9tMpuvrY2B/i6jBvZvImwY+qbOxfyFmVDW4Mf9z7pY/6e
M8gv1tFutAm4r6YNA3vccL9/PcQncMEa93cZufYc3QjwqXIEDuK7JJnYvr1H
Hhg7NXBGBO/XHp+J+hvI/1MKcu/p6EbB/ZTcjz7UCS5ak/9TdN3xWP9BHA0Z
PykjIlFGyEikUlEilEK0JHtEVmYoiqxsClllJnsX6YyMQvbe+7GzN797/vJy
7rnPfe7e9767B9/nLy/uN6fSoqJ1kE9CSpVeiOGefZ/5DSsD7rWGx3tpiO/P
eSVon1bAuq48V8eWg/v+0W2L+AM4x9N0CS+c3yJAumuxTOZmO1x8JznrgvHa
y3V3pPM2ARq1eZ7d2WkHkcAUIRHTQSi9bPP1Ctb17EB2LGy3g40sLcUi8ozW
yyflxtjvQiT5kkql20ChPdp6CO8ZeSbpGulBApwXS684gv4o2FtXH8kdgJmh
0IBB1D8r+ZEmeqsTtKTtGtkwjgXe4iFdKL+auB7oLNoJtKG0sA/39X9kAkWm
yBt9Nn4GlLg3ffuRToimH4IqbwG5mzgHeuVGPvTE/m5My7cTgHOY3ivSMOJz
r8hWKnZ/4zzjbUPNnor3bcsm80lG+z4rvqoBud1w9n6cskMCzkvvwjRk8F6b
ITcc6HF+KDaJvXQJefKsKKfLR9TnH5GU8o1rgj+pDqS1XMNQbhki7EWMA9td
jVnMS/XJza3olHFgPy388AaeW93kFVWL/NYk8ILHUnEchqcpKPuxvpwL9Dhm
cc5hKF7K2kv8f5ovbO1Z5SPwpTWm1Bz7vk2Vt8Eg2Tjieb7v3L0R2HdK8xQT
5pdHS97TzmAMmKJf3j+I8yyZTnrqAJ5bJCeVYkkyBpI/WHXP4byZOpRj+2K4
GW5taaT2otw7Ij0y/tkoDKQxb8XhuU0XTdfKRsbgy1UK/XvoT7r4vfQknGfM
XXC0MR2DExsrf3ZQHvdwhf89xtOCXts1bXcUGjjVWBw3R2A+q9z/90YzeI2b
Rr8mG4PqW6Wfj9qOQH8rlXgRzkuD1BcCDUjHIWL4Iwfx79NX95tmsFs3Q0GV
8cdzqDfM6flYF1+XmXDySi3qC1jyTOWj3uCa1SrxOV602xeM7OLb4dmIaDMT
zksK47zflNCvW9SXqjLQnxTbALFo9KMhRj/VC/0qTo9faEZ/2u+M59ignX/+
+sKf8X4z9VwnK/BefMme8amVY5D79aj7aYzbotl6wlnsR1ab5rskezA+Admi
v/+Owijb62dzKCevTzJcVh2FPyc+1BShve7fWjHEv8OMfDfY6oLzuXjI4zxF
9Esm9vlq2r5uyAlpDSc+j2ubrrDTAvOVwq0tPLfTCdGzn9wGx3DvcOGoM8T+
VZ3opfIO66inL7D8NeYpPiLF0wj3JPmPlSUMW+3AH8dgF4h1al3FW8SdPwWk
hhZF4cjbnFLGQ1XIpyrbkV1vkV+FhfcVHUc+CRD40y+B+7yF62h6RfYUrFj4
MBUh/3PrcmfcxvoVoOAhX2KcgnphAZdw5Bnjhn96j9NHIJhVpeoM+gPkiVaH
d7shOPrrpWC8z/0jT58G4td7v45QvRnrhafmPHUXUG+T5WO2Mr6ucNjzOAvq
23wvd3FBv10GNzOJ/9/wns9XkRH9n3dsj3XB+/N6SJQEYTy+K5E6r2Icfm7R
pi9hXv1PuTh+xniuw8WLWphf1V3ysQd4Xg69MOtzjKvet8aoQoxnt6um5B/U
iwyX6B7CPAzOsZN3YvxrRKuOOKE/f95zT1ZjXJ/237L7jPGkMHnzXBL9YMpZ
HuHGr/fdeHQqm9sheMfiRvnmKHwI/awasDsCSh0teb2Ik4S+Y+frsB6qxJ7v
z0O/GkZ/GyVjXWjrCuQ8xNdLduZ/UUS52rB4kivWkcxRBtscfL1q8TnzGLSn
JL23ahztHJox7f2Kfruzj3N+eolxUNIfP4J4JpkarDa0HgO/K486t5EX/yN5
UsWy1Q3b8RzfbqDdmVCKQ/9QfluFxIRLrxfMzpy2qkV5sT+DA/F5RSucvwQy
UP8Mjf28JvU4dLR+5yagvtjz98V/kfc4pzdGviFvCH98vSCI/cU5eGjuPGcX
XJjbUviGdRfFcHR1lXoImljVrNS2O2HwvMvlFcR3Me++Qy1Yd9ezP/YtIM4/
XPOK7kXeySYxHO7cxTqwU/B5j/yTtkZn/BjzeM01V60IeSiGdJ37DPKP7uE9
A+bIa5T/Rj3skOduNLvaUqL+53d/mPZgHjvOC0jfQp6rjLpBoEZe0r42m0eK
8qBtnUlp9IswyBV2BXnA1Mf3hDjiY0miPfQO8tmxfOWCGdSPK7v64wHK5/QK
L73Geq1ofO2rjH6yFmc7/8T4VgsTRH0x3hn55IGHMc5CAvYPLXGOOTrYwuuE
c02sgsQ/MeK+rBNZPoHz09tb1JvqOE+VHorXKMM5qjr8wlgZ9qNnTuQWItiH
Dx2TaNxF/XC3yYJK3CtXSyeLGnQmYXsoPH+gLgPen4uSI8O+sHlEsrMP9xr5
9m8KLliP0taRqZcw7gN0h1hWrCfhS+XUajDWI9MlroPfcf6bSIhxWUB/LpD6
OmziXCGl4dOVifY7lsZ4sxQm4Zqh+hU6nCfNi/KPvMW506yOJpcN56nl8CAK
mqYMaC7lSjXFudbCI0uFAuUf+465SqKdivsF7k9xzntW17b+HufTR733P46i
nRT7sIAmlNd0nrrCiXPl+3WLltd436lMY0fzZwOQ8HXg/necUx69DL9AgntK
RGCKVBXON17XsmVCcN6Jscn+6TkBUCtoF1KJvJFJ/fNEEs5NL4Wvt4nOAMj9
ihJ6i32Ti+So+49nU1BQY30zC/U1Z9t1q5F/XmlNyEhKT4H3wLg3P+6J3Ztt
cAnnqvJVwo8+nLME4qd9fqP/nz4GJZTiPtimHMw2sjAJMSZlDtLo/7FnXGZq
2PfjX6o+0kc/CTRZ6T0HckA9M552Ec+d+yQzzOo7BVeqn4IIzvm+Xj39vCgv
On3km0X8FASkNJytwPuOiFjrBqP9HsbYcx8ppyCrsjc9DvMo40zRM4rzpQ/l
R9GveF8L1UBjacwXd63HAjPnIOQ3dPy3g/Jf9QGUyjj3Xvli/ywY57yq26z3
f6E/GhRTNRq4F7j80lBNxDlYQpkzrQTn4mztTupJnIdrx9Q+MawMg/LlL4l1
mC86xiZmf5yHwXbf5RCc1+m+aI+/xfnd9p30MQGUHxTzb72G+Rq/psiug/P7
WSORQ5Zo5zZ/1LEQE9zjttUoC/HnwbcYm9gQNzbMy63EPf3Dl4SnP1Ee6Kq6
xGc8BB4y6oc1EYdN2w5Z8XrD8HPPGscK6rPpct0MRTtivx1N8/F14CbTILoz
BLJjZDd0UV+BiXrSD7/SHGxT49IdBq6AeyG+qCfvclbwB75OqMcaxFF/vV3L
3xjj/Hq9NpoF80NfVum/MjQKhsVq/xgRJxeEupQf4tdz3nmXTVlHQdGAPu0a
6hvFrRTv7RkAwdH58d6dUagv2hD1Q//+2n3bdcFzrU2ETafRz5fb/Hdi8T4L
AZbxmXj+RLT9+km8l++ufD/x/7OeXRDZl43+3MirrTqK+k+8WVl81IYhbFxO
0h/jynrgY2kG9kVmU/esReQlZmmrt/1o53KiUdUllUF4KvffhjXaqResGvDC
r/3ZBg/HtQdhpvTsLB/y0uDs5fUd3JvzZvtkr6CdxvNPbxSjPHs9Qz8C7X9/
+MQ19CzO0x7hmV4Cw7B0ymYtF3/+5u+VssN4z799/t5+qNeyL3S2HOWi7KTa
0agf9kswPwO/N9KvHgvG13XM95uSE99ff3dg2An1SXnkuSPxHmVHtCiI/0/q
lKfjmo04FAk5zjiLcT6UdpVkBPtNe8Fru1T8Xj0ErBbw59vGS7NE+UetiCEW
hgEQL92RKEA+kwu79i0T+xY/09T+g3hOtqCj1jLGQcBbrTzh8Cj8NalzscO5
YpE9QWsfwxB0G24s9aEdL8nOLBqxARBqEftchn41HVBhNMK+O3Hbv2oEz1Xk
+8J1He3rLxloU18fgZDkQ2wKaMeV9PLQGM7FHe++V7nzj8BfAlnKN9TvSVmT
OaY4BPuvK0bUYT70GRR5vt0dBItNHvEN9IeJW48keGcYXmo5vDiMduecQm05
ED/kn4+G7UP73YTO539Qz2136fAcvk4j7LGRH+qndL3MdUF9jaDgN0/x3oxP
dvbH432NyBlnHugib6jAu4+Y34t7Df47jLidnYwMycbXC++WMFHgfXbN+8c0
ET+y4rSsuejn6OGuHuL/ie7dM3Xb4+YQTG7XF54g+vHwJ2MW5mWIo+HbMbxf
0JZAxEmUF4+IP07C+Kzam2gIqA6DrryF7AreL4uFP6wbz8n/lnNXkdg//Pbe
K0P/TSNsp0jxXIVfJ9IVEIePT/2RpcY433zN+WuQ+ByNCW92cbS/9XJgbZX4
d1K8NtVtKF86eOi16OlhSLSUml5HeRqtiGUx4udMcrD/Y7RnnHvrUjARN1R8
GfeI+9klwY//oR2wJBlwI9YDrXc7sR6nKq76H0c/U54J2jtgXNzKgk57YpyW
ZxwH92N8jg5LzwjhedqqJieHMR524qdePcc4TAfU1o5hPRhvHSETx5+rnhln
VEB8krNMy/5D+WfjSNdF1L+XLlvyC+/veWsklVgnpbzLf+/i/W7/ecishn4W
/glgq8bXT/9++VYB5f5HXlEQ4+l0m7NfamQUckODLIeJ7w8QQpcfbvUD44Jb
QeWxURBds5s7g/5/4eVSCMSfz8DaWx6ci9zWaYdqugegjNFuQgj1+U1a55/J
jMDosGEmFep/X5k2C8K4016VXzNCOXvRdc+TiJd1SdfvhminqPM/O0mcG3qe
KzH+Rv+zjtraCZwchBEGwe4rKC8kcxiuwfoyURrd4kH9qDOMvkt0oyAbeGeI
mE/WjklTGjyXwez8bxKcT8ozhC+7E/famy9+RNANwLGEnZMUKC+RGehRRHwq
XLr6Yw1fF/bchKkE99MX+xcKhPCcOd5euyO4x5aubzla4uuLTxFmyfB1nfRT
pzPRThxZTn06vs7Bw7N+Gc/nevRe4TyeG6u5+foA6n98QdlohfdTY597aod+
Zq9vmWdiXPeMpuf2nh6BQHOFylzsx2F0q6qd+P3FIMXmIvw5d87BkniUU6xy
8QuiH4mdV52a0a+SJJHcOZRr1qr2CsSMgSujYn8X6QDkBr3jFET8+bOkZtDj
fWift20eQT/9zzg7H0X+ZgW7vbEYR73SM3FyaC+8O3hLDuPZtWuQ04dyine6
Ia/QT68AOJyM96m6Fbr/LvISZ9yW0i3MP8uOWogZ9mmfzvhqYv5ERe9+/4v5
T5JffU183+jl2XYzEtQn2WItpqLHfnOHN+EB1tf6+EbpV8QB37e/1URc1HFG
kdtgfJrNrg0S54HFwgK9Myh/e3rURq0L556aE0d+ob1/lY9OXcVzbzHsNkeg
vqfdkyALvN/QK1V7WfSfgl6m7yndEJy4VK5+A+X7p2ZatzF+YVXOZOpYP3lT
j2yzMU5PMrdmBePGgPfzxVyqzX5gmd5ySELcLNr4Md1AO8zXVtyv4XnbG8ZW
YW4TYNWrG9OO9398T5vHabkGwu+aMiuJT0Ds9Y2n9ZjPiY1rsYo43zLRswiq
kE7ADtO5VuvcITj45Na2xkoNkMuatdijfN78rLw31l916b1EstV6uH959hN7
xQTcu88rdQbz0Voh5fZpuQr6H9C4hVBNQBu/gQ43+h29Mph/ZakKjJOzX71H
O+EbmhupiIe7BaPLl9yrIb2x4GVYAs5hkze/qmPe9twX83VcLgdn44PnKnDu
0TSYUtPD+VHv9muqIJQPTfc/u4d2rkyndbykRr6p96ubxXPdwgRfllUS4Oxg
qx2RD3gNc8UPrNWAH7fYrIv0BCRXTB6hR39KNX8W7S6Ww7jfevU02iH9+7Z7
BXkq3uvN0ALan9B+kjxrR4BKF6XNQLJh4MsU5Lq/UQ9jnyj+yewhQLURhYAC
zlmlbb5iTWhfWJlhpYaMALw+TIvt74fBI8hnYWutHqiZOe2/XSFA7uOTcjXI
QxppJG3Gq1Wwr+qX9AQJAWoLTfhUkaesRvIzKBJrYOeQa/sp4Ul4SF9EQXxf
sZZtMlN0vQauuLyYvY5z/6dp6QwxjE+D8xlR08S/4F3dt2y/ZxIyot5zf2rF
vhp4LEoG86gi8aAnEfeKRKsfAzmI68+RVUUteO5nmqv8xjgHnzg+eqeEfgBe
+xVuRK5UwSKJdIQA7ieqF4VlXW4OwpGvL4bWlmrgTYHKkfto3+pJWX1iwiD8
+ZDnH0v0X+e/zxXck7B69FK2POIn94nR7w9TAKeCNt6Mop86fp9ichAP5Ar6
Xwv0y4GM/kjmAO4hF43MabSWB2HLTX3DG+d/EwnDgjNyk3DzqlvBFbIh6CCh
bg2cKgBKsZbucow/fZvFnkjcs3mbefM9VstBVdOilWJrArhKdD8ZI56PGx63
0MA5v1SE9yfp+AT8KdU3fIz3vapfbl2I8T95RV58uZ8AQl2vStXQfu61PEc/
3B8zllg9ttgIMGSx4TWKOJFtnrXZwL3PxKTrQS/i4d3Uf2fr0H+NRPGYGelG
oKwmJF0VnQCybanNj8T/D6aws9vGvftbzdwrDtQ/1JzHRPw9noFw5M7fxRa4
OUBz9RbJBJyaa91OwnjyPLvrQ0l8Tl1HTFUy4kTkqExhGtcw3NMNv1GK5zpk
efI+fUUAw6CZwzIYT97v9fwNW81QWVJZ8h1x8qhX344d68Uvg/a1RlwTaA6E
iGijHQ0n0TU93As9WQRM+lA/gnPk6iLi34if0OhE/L//rO5Rf9xPG35Qhx45
SAC5g5EhHWg/eIDZsA3lt5RnhSZuE0BUZF7XE/U/eHnLb223Q9/lKreDeC/T
6TsS3KkD8EJieqRrsxXCK22nXIjPxTpr92MC46++7i3oIt0GOmw3yJTQn4Gx
zYuipoOwVKwpY412FB6rZRFQ//J9xle8GB9BmVekAqKd0BNo6zyDcor+E8mn
cnHupLoUJLvVCVdnj4VxE5+D6lb7/LvqAPyWmvvNjPFpSuZk0iFFPxuZmUKw
XxjNmd2U22qFo+mjT8JpCPCCm4KuC3kvKVvs7UPcW8/9pb/9HPXTyZZ5unA+
o9hvQrrjmQtsby8+UsJzKSXXjvYsjsDvVDdXOUIBiL5s536DeBBI0u8vQzv3
/WMNaHEfN/WqjnVG/brkPWfJOUchYqn61fPIGBCno+g2Rx4YezA+Fk6De8Vo
idCL5gxgub5R2YFxCDK5n0RVOQKubyrvXp8GSJU3bBjnRD+LVF8+Rn8+O+sp
yeHeJ77HxN8U7VjPsxZGcI/Cuaeykdu4lxmkPU1hCJlA/M2l2CLeDrHn5+Rs
NEKJ930jJcyLSYRdt14LzlEvTNc/bTaCxk+Zjb1oR9XVa4TXbwQ+WzsMkGK9
OHdMyOWh/24tjnqnb43A5D2OcBvkScYNWY1/2Be+ZbqGXtmpAf6//zG/xr62
UOj2VwHrSKtV8GccSQMI07BnTeH5sTI0QpHYL1JU+n3/EZ/7x/2G0pL4nKDU
3ERX5A0Bi5OPC7ZrQLpubyCrAs7Z3UJdgcgDDzRZJygy/oJb8m+DKuyzGVWZ
O6qoz1E48TBiux4Czkj0LncOwLic2gCbJAHqhTj26JJUw5HURyxxyIvHybuF
WKuQP4381RtIamF6wjH8PtbBd0pVqx8YB8POgfWhnSrIrUz0lqYahrxfl/LX
US4JDVt8/tUQmNvsYYF87yeUYpmCcnPLwDOcuzUw9/OiDX/OEDiejlXUMp8A
Tw7vWtMdgMfLyR2maH9eeadhEfuF2Pc+SdbtcvhvmYdkaHsI+jy0/I5gXfcF
G/k92gA4++jXJ6qgYfBRzB/UxH17uJdL79BuORRaKnHW3B0Gljvkno7IV5db
nTNs0c6Bmnf9nBhnunNnrgghrya0bTGS47kPvWbtqUWHQPs/Ov6HiP/K7y6X
283KIZizkdYc66ylX+/4W+yzxyXCrgTgff/M/B4YQjs3VxNPcWI8/WzJe65u
V4Fk7O+FoeRBqM76abOB/Vcqs2mfCMpZKbkuTqH/kXQBf8QaJkH4BH8V5S4A
i+p/7zSxLk8U3LgqwzMJ/47YKTOhP5H1IyPUmN9f3l0T5ImYR1pN08Cdcgjd
28JLhnhYDf6uqYL+f9pKZUvA+3KJVdxmXkI+mL3Mdhz79dZuVJfKJoCdWWHE
k+wBYMna+COCfUfuZaFjAtpJnd8y3zUeAFI9tvYDFpMw6mQUX4J5N4xYFlZB
f/zVT/+pRv1vkkwBrrtV0FDOsHgL51LxIKnT/o7YF3YXhxu26uHft+5LcXgv
GwaHkArMLxOj8unQ3XpQ5WwxOYN7RNVZETtP3UlQXgs+c3cxAybO6k3Zbg/C
SZcg8kc3sW9aMh58tl4A4u2vLB6gfPzNcStmxG3mwOc4+eUMUPcW8o/xHoLA
GbIPMXjfTp5iP+3tAtiQlrTR08P584G6gcOeKSiePxJLifIjHMy3e4YHwINl
4LvCFgFajknOsucwSbqK2JdK4P6Y4SNuFs1FAAv5He/3uUySo9H04I37r/AO
zyjNCgEWaVLePZyMAcaX1qWJuNc8P/RMhe84Abjbye7sm46BA/onk0eQP16V
0rO/XpyEw3kajG7of1VqYpX29gBE72das8C4GVfIleatZACT/DT1JapB0L7H
YEOFcueqpXhNlhyoWlay2cB6VBkfFpelmoJYr8f3lxcyoOyc3WcJtBPX+2zj
SR32qRGdTw6bBfBr7UYfG/oj5CWhGJGEPPztUfUK4oTqpNUD4u+x8wU7Nb0w
Lzkbl2xat8pB92rY9+Rt7Kuag1qmYwR49vo97ZnVDPBrsduzjHYYZ349Pov9
KHRmycJyLQMGcha65/Be3KLz0cR6PzKSvc+dtA2ojri4ryHePFSVHa6j/jOT
+NEGlHOe/flCH/Fp0i0fQnGHAFdvCqe0knZAf7OTxg7q8wsuOYsjHqKtH/LW
72L/+yKlH/l1ACjpr1VYE/v4ye0Nmt1miC4qWWDFOGwsK79wwbq28KKVP4by
5u+TfELIYzVqLdV3iH+fTOkj37zaAo/r5EjzUb+9ND5BEvPi8P75tgBpE9g/
7igKRN4QGa57oTVMgMZcycwrO43g17bdYI64svftTo3B/h61vks6RtICSkKb
LzuwrmVXEwROIG9wZGgc4JFrhByn1RPEueYjgwvZXuxfLcNT/EvinfCgiE8+
Es8tm4y1IMrvN667kpB0Qda3m29CsL4IUiZPkjGuweLW8sWb4/D7MMlbdpzz
M+5eC9FGPlE+eK1TmqQJwt+R14ndHQB9Ubp9r3DOnM2wHSP+//WQtm3EF6w7
Pr3LD+9i39ne/bd3AP3vzGHg20U8mClrtwRgHNIZZl407DaCY4gX91YTxqfU
5JKh+gjYmJrd+bzTCX+pCnpmtkeAetq+2wxx7bqWpRGK8tMu7jd7H44AMMte
SyP+/rHHlP0CaR8I7KM9eRD3UJaHPwTaScfBU1/k52uUW7Dzql4xwfs61Y87
ojw8bjCHbaIPpArb4npx/1Ed+EhdeG4c0u3jre+S9UBNTojoIub9jlbRN0OS
cXD0VtXz2+2G/0Q49G9iHmMWGY01US6U0CL5rqAHOKly865gPC/O9r9zsh4D
d/6e/J+oH+RvvvwCeVWZz/hTFvbXwVa/8OMYt0/UGSkKiA/hfYv6gzjPnWGq
rHdAnIiYVehf3SXA01yNa/l4/sHsxyJXMD4vW3vJjgdPQIfYxZh6lFcL9Tx9
jvo/l/snJM5OgNGubQon5rk5QjPfG+N8dJuyn3GIAMqJ9l89cT47l/X1sBjx
+TaBr3uVXxLgDLll+zTOQ5Jqw6lp6E+w6ViUBPKUcEf0f324J9pDPHMWyicl
ZGzlxZC/6EN5wlGe6vNdx/VUM2hdkIpowD5RmRkexk78+7cDuU8tEW9NAu2Z
nXivbw9uV6lhXP94XqsQ3mkGdUHDS6md2G/mJRyP147DDW7FJprdTigQFInc
QTyMbffZik+PwxV2t3ciGLfqJPGkJdxDz1WazjpSj8Nrm6F7/qh/VFDQ8SnG
U+JLVn6XxBik7mUoW0A8JFvYLv63MwRvWSksWzC/kh1sbxhJu2DQ67+dF1RD
QKaqrtCC+TIOlbm1ytMFtYxBrRloJ2eOI9/j/RhkmdU6n0WciHbQ7RLfJ+GO
Utk3ljoBl5JipJmQt51P8IX6ov2ym1fJ5RHPTiv+Lg82CuBv87GnLCi/rX7K
rQzrLorzH1RtFUDq9WsHeX8Mg/25WuNxlBtRnh+vQL7KXaf/e7NnGJp6rW8Y
wASwJewJJM9nkjx029aV+Jyj55rhZGd/TMAxL6bu3vEY6PH3GCNH++mBnp11
xPflDyWxJmQzSTqp9ai0rw+DjfCtkTCM98QeMpMXhBi4EjA1ar8wDIXPpA/9
wDr1MdtduZfHJPnRLni8Lm4IopKLXspj30mmvb4ePRUDtbuKNWcih4DtEFtB
xpEp4E1rd/uL8otLOeQkWL/y0WFGRdh/xSIOVLpNxMD9Z7EytScG4fKDbNo6
m0lo7Oxp18a+Y8OhMk+C+OvQLgtbxz2RZZRH9x72l0Fthhon5NWDDltU9mgn
6iApzS72r7yQEzqxfINgx3w7VfnYFMx7m9/uIH6uh7UKhSvW0cLg6XvE54wl
C5pNTiM/D63E1PRVEKCX6ZgxLe5dswZpJhxkbWCkf9Jz4T8CUBUQfhH1nzIq
yV0h64DUsZXuSkUC7GiUaxngPUL+Oxp/fq0Fun8fe0+P8eLM1tC4inv4V/r2
NAPk2xcn6xcHjhFAsbrdQQH3k291uhcvk7SBYSGpNwnqb76ZpPYhHYDbUol+
x/Fc9p8HMyXMJmANhAyVdvsh7OUOe8xuO8iZ7r8qvEmAvVGJoveJzzej5bCK
I/7fh7zhoWtohzROhVIa+UniojR7L+L2semFRTUHApSYs3zU9RmClgzGZSC+
L0guat691Q0PNpvViL/vPPNivTAJcS2V4dURuN0JI85je4jv25ZKWUtwkI2B
6dA7Hp38LrgscsdMAOP9iKQ35wvinTT+1VFbzi54GRAt7Ub8vYzk7M1krJv1
p0Jv1TY7QURzClaIn7/TJlOljrz1gnEhWBXPHUvSstL+MQRtpKcLKtCOxBne
kw+22uGLORsPI8ZtVP3D1ZLKMTj9hJrk+U47MNd4sBGfRzf1Ncf4Dtar5KOI
S9S4f/XOy6fooT+1XLhQhIxDS+aQkyvaMUp7knB/egh6TPdyB2CfNqnK6J/a
6gVTxSeSdKifNNjVYlM7Cr7STi15KC+5P0hBj/cVMEgh08B9ivdnF+2Byl7I
s1F1H8FzA97oJkti3G5tiDY+1OsFq5hH3c7E9/Fv16j9ihwF5t6Kg5N4Lz1u
Kcp3qcNATZpenYTnfnCoamxCeesbpYufNofh6N6LbdHY956cznL6uNkLmfM6
UkzE98e1UqI0Z0bgxtH2A0d2eoFeIephc9E4nJQXfW6OcWUgeVFUjvt76JET
zDZk4+CQl1FU1TsMbwUIise2m+GGDNvE/uvD8Oe09KQo+plp+bp2E+PvpKvK
ozk6DBfKmBk/ko6BplmVjgruuRbURQI078dB1ePrPi3i75Wk1HmkMW77a7sK
s1Ev9ub7ezfxdQJcQtkXUH+xr+AjPBvAeSqG8AdxwlfmVK2OflrnhUcB8lkh
wcpEDvMYFbH4Ria3B24lCP9KwrrQkRlsskP+CwqdNN/e7gVD4Z7cGuxH5ycW
hhVQX5XtsbU4xuc5/bF1F7RDETlDt1EzDjzubecSiL+v1039bI11d0287kEM
9s+oII2xPcjfiTceFGwizp+I/7bmRF4/TJVYsL3ZDewpsc+8sC6GLy5sxWHf
vhKlVs2Gfi4rk80JoZ27tLGazIhnDs/NzvNJ/bDUkpZpjvoL2c5sdngvsQ8v
dw6O9cF2MQm/RvEgzOZr3WNDfcYDhwyW0A6lkL4UOfaXj8eu1fqiv6wBh/Xu
op8uWgHHk9E/2fR/Th54Tm49+5e8HbxX6KdANbxndPa5XOJzIj2u08vMoZ+u
q9rXX2Jcom4oFZdgnP6L5nmai/Fh+Gs6aY9+nHTqu0fsh9R2S49zR/tAds8n
iqPox+HiXDni36c8sUyqXk7sh+kkFb161M8crVYdwPycrvp0bz/6edbAYkoJ
z93QFnMjPjcu6dp2yVpOD5TXR7Q1IF6F3/VuvSTupfk6btUY/6iZw206iPvn
jFm7RxCPKToRrjMVvZDYsOSUgzgey/0W64a4znLqyipF/UUPjw1HrB/Zv8nf
ic+ru3uGKswV62j+ZYXKe9TPOuXW+xjr72t999kGlHOO7MjxY55OfbB9fBn5
7LJk1O0IjINErstQEfLFfa+fzE6I89sGbhUCGM+cAeMo4nNlbVisLn5Gf4Ya
mGIvIf9YT1vcb0de8MuevXsAeaLYfoBbFvnhV9qiWA/et6nXPVMNeSUusvYD
N+L5LqtGFvHvRkrtZBu3pIfhknXOiS7i57lov1XmRPsVURs+pphncaM/jD8w
bmr2XWFJiBuDTjaFTIy/N6d5dAnm5WVTBWunLMofux6cR3/cokPjq7ZbYU/r
7PlPeG6yTDDPKYynjp6LevPJdpiToY9cx7w80f7jdFttGPxKFphIUZ9v85un
Htb5TYeBOVa0k9v9yYxYFyqBGW8/IS/8ifCJjkaeYJRVuEHkh/hrl8SYqMdg
2n3t8dzuGGhP2LPeIhRAxgc/AzGsU8pHKWQseM6PY9avflMUQi6TvFLr7ihQ
cMScSqEah6svKTf2on7IZtLKU+4x+DRYzaeG/HHY+KxcShPuNyHpylFoZ+dY
qtQ7rnFYj6an9G/MgAWT3IoRfP11i6Yz4WgvSE923+p4AagZ05xXxfNO6xK6
1zGuxwIsdgrx3IgGH05e4vwzfpyrh2oMjuqIGUriuT5Pf2ZUoN3R2yJrmnhO
zD2tfAe0z0zjfjwA/bB5MF93Gv0amN9cjkB/eCTe+8ZeGgcKfjUGObQvrbb0
jj3wguSLMV7FPVhfjo6H/EPRTqG/3Z+E6Bi4sN/r9wrx86Hin1VGXB6DsSHK
lrigC5IO+ymv8+wZh4OtYq0l58bgO6zSynyKgZP8Wdk7+P24f4D7FJ4vc4vz
wl2UK3fSfWtFu5lmF+9Vi+E+0r7LXYT21dPZAqxHxkCo2cmS+HsT55Xs2hsT
AINyXe+18ftZcZH7l/DnH5yDfO+jXKqetV4ybRT4HndLiqFf8lJL0L9cDrOt
JjeSn41CbdL1xBiM093MIfra5SoYMBCMIj7PluTSud/00ePwRTf3QeBKOVwX
JzPfT3z+rbatEpneOGT7Nxdwor7H0Lm+iuFROElHNRCFeHi5f3nrBfH/17yC
cpnJRmGcK7xB8+847Jiob/FMA9CmBXCeQfsH1TI5ZIl/R5TZISFyow4KHUT1
b6D9/Kex+jdYx6G/1kW3DvevyQ+s1iUYB0VJYd5A/Mp30WW9qqoOpFWpVZn3
YD9+4dKxP2MMHCMPLDivlkOyA1UwFcbhgK/p536rMfhvxfvaAfQzh9RbqBXt
rzs2LSwsIa7UCwtuTBRACjfdpzHc92avvdx2QryX8X8jH12qgYtiTp/c0U5y
nYKaIea/r3SvnAjm/Qrrxm2e5XH4EO9/ivj5ZylSG/bsaEfu6onTwXjP93NK
aQN4P7fn3okrUwCn+et/tGJcJrIHot9hnIa2eTUNMD4sGZJrnYgP5g+9yYUY
B+PS1dZ0xAmNny6DJ/LOX0cvnzzst05qUzGL2GcbdM/wjGF/bTnUOHQXcTL4
plLhMvZZ496V4GzEq9yre2UOyB8JQ6RlyWs1cEE65HsKfl9cHV76Gn+esdLS
n4JyV9GKr3Q49+SXXeprwzpSOn/vIRnGhxDYoaGHvGC+XhvTi/6Y/Dhxgxf5
YaM+XX8v8hqryleVn8g3T4p/iq2g/NXxNJfzxN8/vRm57YH48X9d+p2Esx1Y
31ENyCJubvzt3UnAOHzq4662RvwwH0+iuox5uvyEZWQQ/SqzUwq0x3zNtJ9z
MMbzWC8dPXUAcZpEekCwEfEpb10y2Yh22ynTf1ojTjfTg1wL0E9JC89mEcTf
9WDPqCbcj+N0bSP3oTz9/Ytyy2OjsNPZfswD7d1w+Pzh7moNzEuZF9ggnn5f
8KU5gvkSSQ76loa4kmEJr8xDveM+trJX8XVepaVC4qg/vf+wrxXKk93hOBn6
/97v0/RhxKdfDh2ZQXYMkFPZEw5vzYEYXdw54t/Dh19+9R9dfwbEpz8vZf03
B/a5b143BF+QfPQ7k946Pwa4gyr4edfmIOR9jS0H1nUFJ0m1UHcGOFmMGYpP
z4HU3mN/L0bGwIkWa0cHFVHJB1E3HZnQfpvOVgkLyiM5IkZo1UQlZ+iVA0+h
fXKdvj/yxL+Tz5XpDkB/duxV4i6jncF5W0Od+gx4Yb/W8w7tzD0t6RHpmQMj
LWdrBeS9OKcpBQ/05+bJzLfiHXNQs99L/s5UAVAcTTl7Dv1fOE9ie3lgDkhz
69i00b6Pv7n7vhc9kHL75doaaQ9oPsp9d4x0AiLZqssNcd6paKYasibpAclS
fbWqkxNg3VJLOoPfH0vVl6Vw6IGTjZ8/sRHfX9552MXZ2Yt7asEoNVkfcLud
Ha4jIcDvWyw7obh/fhwOlDhL1gPy/1IiLvkSYNdnKosfzzuURVP6EvWNHNr8
rqL8bMGLtNOorxPG9YG8qxfkpMPsiXYuFGdrL6uKShqNyRbv7s4Blf4j9QKM
/7N+MuYbaIe7OGa7vbAfziqIJ0qSEiBozlLtMH6/VZf7Rw7PXfZWqRVD+Y0f
71vfzhfgvORqxIfxOVStF86D+aII/aGpOQewbDlxmu7HHDg5h4gwYV4aPD5b
BMwWwOKoW+vF2jkYuvA4SgvjH+SRp6y0CPDTV113M2MOkmafP+DGeH75kEXj
hPorzmtn2TEvPh8d/WMQP3FfHtLJoP7ZP+NRCzAH3gq7L3LR/x17XSYJxMnj
iPt5V9H+2cMtm2qYR9XefxpO6GdKdusY07c5UFcs2JDAPN7eyaqjwDw2hUv/
osicg0pH/aBq5Nsv5EOCGnguNUdi9HIE4kEvZiMV+edDinLbHsSVWsWBX9Ql
c7AT0835G/W5bn5/64S4OjdcWsqD91Umr0voQ/34qLzg6wZdQOMs3R+22wtM
NI9kZnYIkFO3/9c50g4wVb35LnlPH3RJ+e+3/DABL/YeZsrFvW2dx+sBKepX
/Q5uszg6AU7RBlTmJB1wgJCZuDTZDyrJdCouiJOAu45Fybgf6nhOZ3E86APq
mkcX1XH/v13jffh6QTewtVPSK+P882kvWZ//7jj0yDGoZKP9jcmDnsT/e/Dn
ay3Ww72yQY7agXW3E2679p5yQjzmrrUy9aWgP8XZJfcru4Aus+S7Pf5crWik
jmJ3Asyf051fRzvKv3/TcOE+aytwvrnx6yTYmw9wjiN+4k6GNN7B/XqUb9+H
i9yT8IyP47486l8dLWp1RX8f8v91PCIyCYp17xo/ET/3gmZ69emXDjA7PfOA
kWQSePdkZDEmdYDDKaqPuehPdT2fByvKGSU9qoj/byHdlpB6Dv3h1xBtacFz
3bhHOWYxPjx7qac2EZ85j84nXMVzH5XEx0viea0RKRRvqrpA5jepNBX6f+uf
8l05nDc7p+vLqTE+L3y2+K4R93GvlK7vaJ/tovzStdAekJC7e690ZwJkRUkq
eTHutwzzrlZi3hzvRWaaYfw9jjTXXr7fB6GfVxY7ie9TJXyQVybGP/BrfBHW
oXjWqU/BGAcBEdJlPcwvxO1uMuJ8OuEqoTCKfg3S77QZYn7vUdczXvzQA05a
KxRHMZ4doR4j3/DcnSbK+xmoL/NtlNfUsAtG05/uHUX88P14FG+McbtM+d+6
CkkX7D57RtuF+TqQmLQ5gf3BbJ+RVQ7itu7BY1p5rJf3JM1DDRtVuL89Vl42
m4M/W9fp/mHfPNxcNWy0UQ6vXvxOTgidgxuOd5NTY2Kgz69YamS1Clg+X946
bjIHgspzOVwRMfBgy3zvONpvLit2T383B773H51u/ZsBlxLq6i5ivbtUVR2f
xXPJuyjnj2DdfW803DmP9n+8j/qpZjcHkoSGYxmTBcDgTq9ShP40q+WJtj+Z
gxy50zyUODeuR6SqDAQUw6/LXc5TpHOwYiJourxSA80nIk5NzBXA1vePCwso
r9Ey1eXF/qJ0YeRvJfJAsOn9KJW1Wci/u7bMsV4DSTE9hJl/BaBdmbN5pX0W
gsN9pIbW6qGSXEmrdQZgfFbrVGDhLJQmLS6QL9WDGB/bVNI8wNP9IaEyZHNA
s1+MS+BGDQz5ecfazhQA+0Nq6UqFOTjVp0K7S3wu3KHs/vuo38tfVLUpMAev
TB7Q2a5UgfGBkzXP0c+ZEIXtRwxzsF3a22OJ/sv56LLXG9eDIevev1roP0Hc
zsUyKgZa/4VKWHz9CyI6FwKOo1y4q5agTPy/qvZf/OHb9WDCcJ13e3UWrvjn
DLIir3LfOnPddL0eTg4PCC5OzUL2txw+NuTP/c4cRX+/1gO31/jre2jn0qHf
gfE4d8Gd92ulqB9DqxsnszULEX5pSeWIh3PP39L1KNRA9St/aQG8b9ko39ba
JIBK+JO4pI0asIjpkq1HOy/VvxyV9y4GGU9dh7atGvBqqP1CfI7sIfHpbwwY
R1Jhxt1b2P+9rHVdGRAAVseWLFb9LkhKnKQwz0c760zBrCNic3DkoX3vAt7X
gGn+4tx2DdwplF20552DeYa9SyUtGbAoLz/mg3jjiH5MmY5x5rkYV8OJe0pk
inVn9wJA9/kj6q+d5yDmREaeDPJtxk3bRy6IQ+E1tihq9Tn4W3tWv3QcQLH8
8SIF4mps99D+KcwLzjIjmXgvH9mvInZ3RSXZVc9xB+O9Qt1jbJmT6kH/v4fU
GzkxIFz5wjAU5Wd/ms8wGNZDfE/g5C+cB9wS/Pa7YtzCvpCNUa7UQ9WQRPsX
nAdq5rP5xTAO/4KvnOjB+Gqe8C5iQbnmUzK1Mqwjz4d123vRv5pa4wvQhftZ
kvPqL6wXgVdxn52XyuHde2fNj1kxkC+xX0IG64vVLOW81lIVHM/2UdnpzQD1
0cZbK1gXioXu4iIYF8p1Vg8lZVFJoRXtu/IY54AvW7yZizXA7h5yyCo3BhbE
L7w+fG4OOh7LqdJjPnS/Rcc+x/7Omc7CzG4+B1radZ+V0M4qgx+fMt4rzYMl
qhXrVOF1/qoX+kN4duDiJtZLfMyV+/pYp2Zlw+O1OH9KJmW2P5kF8OU0yqXH
OGuf8t0+iPr089NVaj0ZIKAkLHob45b9yXs6L/Ev6CU9F9ruyIDtX9T/KPmw
fr+EVdqhn3W2Fbuc2JetC733cE3Pgqk9p8nX5XqgzPP0prVtg5eH93/5jfwp
ZCzUbrU7Cf/C940d2G2Fsu3G6gbkdVmz1bQ6nynImxkKo0V+Lrfs8rJH/k78
K1d35MQUuBqUnCV+Lgi9OUXiDlkXqBg419YyTkG5l2PPddTz1hcLyw1FO0KF
yxZov9+NzSUL5/FwSXdKS+RV+qmoP3QozywweyqJdszfVteWYB/R2PdwjP3D
JBhf0Yz+wd0Mvc1n+XeJzycp/hI0iv3ovNdrJthuhKaeMo3XJH2Q79KzMVwz
CeTmCyVqW82Q1eluOLndC8/22SsFWk7CC4vWir87jaC9bl4rTToApvvcOZ+I
YZ/yXBRU222Gi+Y8aREO/dAWvrRuRToJDL+dEw+NNcOJ0ZA0A+yDCcyty/Po
5wfv4g0FtPN6ZS/Leey3UkNhx6tVpyCQVLr3OPpzIv7NJ8sbvfCBVJxsc2cS
UmilQ6/h3pPB1zUojHEOy3zr2ucwBT+XZnz34blh/M8Ecie6wUet4fw50ilY
dHc0Ij4XpuPUwwuG2O/YH3THec9MgWI8f1MX2jEkMQygR3+iMxU1YjcnYYB9
7akOTxtceNM32Ybz5q97PbZLGJ+ZEfNpHYzzcvOOIPHzgOxle8/EUk6Ctu34
zViUh/GI7nXh6YOVWdnrxM9h6ST7WtbR2gDhrdSDX7GvDe9tfulMMg22s3xO
ksjfhBNDxRyYT6X91pOlgdPw6LPsACnGIaEywp34uVHHcwzF7K9Pw6uNpjrf
nXqwYVRSltjTBT/TbvTIHZ+GxPH6Q2MYn9j1Ih29851AQ0537DratzBYZ3uF
+bL7qv2HY6cf1NZ/c5Z2TsDBH9RnIxAPb0zSy+cxXy4UH9LumE2A4ji7s8J4
OyyT3u0uQjzQcTxhUSWZAEEW+96fra1wwtv51UPEr8ew4YLU7hRwKVX/eoPx
LHx9YcOXtA2qQ8dOER9AsOd9YK/tDsplXuf4fGmHXQVuwTD05zFDl5gnyr9U
FYvdJGkBhqUKq9+502DtdaJ9Fe22TfpqyZC2gOdEgyMb2jlxYX6lHOP5VutW
zf32VmBUC+sknvtROnV4c6sRFlrDFDkw73zHLa1amqZA5lDnztGkdkjNeqN0
Hu3PvvHe+wHPPRZJ2Pgu1gJrGhqv1HcbwcCDMTBqdxrsXQPuqOy0ws6u3714
lB/ed9GOInUa2GOELl5BP7WzOoZ7xZsghEcj3YhkBkK1BxjyMA7filrGeTAP
5mHfHymgndxwD4tWxM+Jd+wsP1BuS2Jv0Hl3BpZL4ZYexr+ecWRIEPPpSJEb
+p1iBhJZPErIcR4a6Ns9MI/nbjxJFLLF/G5bulLOIw7+Mz7NRxLWDI4TKkMq
6H9WbeXbl5gvwTcZdsTnYZaW7XOeXpkGRcPy5O9b7RC2JJTpsFUPXvPuhUT8
WGsZTP3La4DL/B8eiiNuJf/sFvuSTMEnGoXLzJv1QMZ5qzsIcf4pSSdROH4K
gn+R/7RGeYSY3bODqG+3b4+fKesUHP6hLimC+LyZFP97bbsfxG6KhiV4TULF
XjnT0I160GK/s0fWqA/0+oVW0rF+FVroQOxDM8gbUSuoI251Q22eq6H/+R8M
9UXQvkChisI7zy7oEtFfUEb5+igHdzB3H7wa2HTix/xPOL393Yv1sr0VwTmO
vHPwqKov4VQbcOZ3u49h3X09I3/8K/LCz8CI8DrE240nfIQjyGPdmrp653Ge
vHXijdM05vPzjDx3CNZj25KR6vZON1hxybl/QJwGTjaGh2Fd6+Zeml/f6oW9
fI2K/2GeOfZdNn2DPCbhu5asadgHn4IEtMuIeWR5Xv8J71Ue72PMgf6wSCbL
f96th/PXzodrYXxo/kQ7yqG8/IAS1UoB5mXiwyEXjPP76z9NA5EXjt6J+5mA
+ZXalDZvRf6MO/7kUOWLfqAwkLWiQJxffGxSpIV8WPoj4snDD7g3ZbwRTEVc
vPoYLkjk85Ozd2MeeHTBzNaY0FM898qyt78ixk056LDzNmkXGPhFHdNFPERs
sL6WQR7Y2X9e9RnWwzr3wbmB9gZYSIqUcET93grXOHpx3BdC3Oha0J+p62Nq
Uii3ty0iiyB0Q8+xsbelWC/LnMspxOdnVPKL7gwS96l7thMExC2HZvHdeqwv
NVslAw7Ezf7BjjtiJE3QELzz5yfy88Ow/gPzqD8v4axDinF2a38w3IE8/Jhx
2fQOzvODwR+96seb4cJhTWEC3qvJ+GC+N+4JC+Jb/qF2bfDgV+sNc5RHmF4e
28L70w2ZRY+jPzRDVIc8kZ9zrl44ZIhyss/j/yKxDkQemdTWYN88+C1MAjAO
hYatg8TnUEmaZ41UYX+0cL6y+xLPFftvW+gWxm1waJmMF3EuXtJFbU18nut+
lQ5yjMOI7DurWewjmR4/zl3EffZ6VvWDa4jD5ucNnDToD5Xph9wjU3/BmoPz
RDLpLPy6Nqx2Z7UettTrF/g3a8Amjaz7BtkstG7dXj19vRHkC5kZFHC+3b/5
09t7bgY+BK1J3cU5Kv4Zj+Ys6tPelCmjH5+BJ3uE5CuQvyJYdnQ1sG73no6H
+MQZcBI598Ad5Sk5h4JO8/0B3WkOXU889zxjr3/rZiNwHxGL/YhzoPl2mag7
nnsqJ8TDOxf5yXFzf996FQRL3qL+UDcDMY8Gf7Aj77wyK9vrifOqoZukh//7
GdDtb7p7HOUTodI59JPVoM6W/vkD6Qzk3vGMykAeeaFAd2gZ94zNv5JvppDv
mHofaFFxtoO17GmlRZQvdlqfGG+ZhmtpfuHsqF94WWXgJPLATpY3T6DqDNRE
CNrZbDZDRUDWw69r5aCzzXaoLWQWutS9zxjgnFmwfHmPP/qvqbJh88YA56U9
hx7xI7+M5Lalka2XQ+KMnsIDxVnw+hXtm4f3TXqef/QL6j/oXDj7kW0Wfvcf
+mOH8bGiqeGf8ywHhu7kO0oYH87KWZ85PNfqoH50HJ5LzRPB/4tkFgyOR3X7
DzcD+4CP8g+c965l78yaWc3CU4vTG0EbjTAaYjXnjXJhy8u/JU/OglQNrbv/
RjNEiN7i9/wHsKq3cpIN7YdZ9rKMlLfAL1dLXUncF7rGuU1tiM9Rpnx2jPj/
5k8KZdcDTephNCJLYB7jeZflWVD2Viu06Ptpd+Dc+q+t99/3izMQxW+mLr3R
CqQHPjHvXasCnsDcCjkrzAvTvtR0lF+7neT8CO9bLCGSfowG8yh14g4bzoVu
2jtf7yJO+OHoAS+yGThQLpbMWtEK2yNpLjGIN8bajJO5q9PAfKe3hgL5r17g
x60NxGn2T+Xo8KBpaGEo2SO20Q6CPyooLmLev72aM32PdS7PKSo9hrw+nZYk
kYn4fPtlr+4LsikIWKa/2HGvH0QLPxbnof8ty0Y345omgc71bZnhRj+wnElS
dEI8pDG/ydJFHimUM5H+L74bnsrNxK4hHtyZP85LkE5DNAmElrh1gaE1iRPV
Wg2Eip79tjA5BVZf2hjiN7ph2q0lYxT1ZWsi1zgTpqCqiSa4Z6sbXrwL5avZ
rILXyTL5n2OmQMjNWKAW+bSGfXvMFM+dsDt7/I7eFPBn72kTQR5fefX2OQ3q
p6851+fR4Lz4lOu/i7v9MDZQF5Dp9Qce9d54Vod+/omSyH2F9lndWnvpUH8Q
TP26yabhPr2yR7x7D5yk29/OgXnv9c5ajduaAvKqFSUPtP+1+AHjMvH9h6SD
z3ObpyAk9JGxx2Yv/HnEQtOG+tdIly3FTadgnVwn0RTjab7/jTZR39ldSDtb
egr+ru5J+rLZD9RahnFXcO8bFuRXfYXnbvdTczmP9cKQ3kLKLcRt6QkNUmH0
86vZR4Xtu72gIR1RZL0E4L2unVFWPQMGq8Xt3zG/D/ubSEzR/mshXsOF2BkY
Px/ra4b4WasQrZfE/b3qQppKsf4MeAk6vqvGOo3+4zBcgvUVu0L4qX5lBjaM
Jm8rIq5ODXLeS8Bz9Wz031VuzYBpWuxsMNaR+y0NZnns1+fuRjabE/8+5UD+
TRuc9wXj39wzxXxFTpJt5GCfyxrzqczS64OMrjtkNFjHjGohT/O8J+Ft3d50
R8TJE1qR6i84l6buCJ05nTAL140I3XoNGeBOW6yeSvwcBd6ySbr2WeBTYZHx
mSyAlFxdrifIyx99AnQOBczCV52KtIdTBTDydXuTCvuNq0dE35WsWWhzSG+z
+hwDWk85tw8in62Qn2e+rjMLU53/MUl9jIG5JwJ+LNjXOfe6bDxRQ/t9ZlYx
eC7zwEnaHuLfmT2NTNkjNQsxu57dD9C+b5I6ayfWS1Hl6femhbOgQWt1jwX3
7sOUf8I8kW/aNpmkryJvFBy2P72K8oP5ETE5hD745hil+pJ0HFhCeXelcL5+
d/nx5XScB6anVrJylsfB/sedr6w4l9QpXiEHlJ8JJNXJUByHzzfMrB1Rf+vp
Y9n+71hnNjIN6mQE+CFjph6E80rMz5Y/e3AOE39ZortOSoAAv7AfJm29UPu4
Om8a4xmj9577c94spDbsIR8PvCBZ5XKKxgXvm2Pxa3xNfxZe/VFgPRd0QfL7
EO2hHJyfxeIvrT7C/IZyvhcLqs8As+RcHl/cf1xYL+6rCpuBZxILvfdbMqCl
6FLvc+x/jcwiUDg2A0JM4tOPMS+/D2o/yUa8rMwvbe9zw/m1wn9SlFAA589t
6lMYtoJP+DWqe9iPKKxoD1Ki/lve8GFCRQvoFb2qG0QePkxoV82eANCopZH6
hf17Pawj3RnxHK1VbE78PAgqK/mb/0ZboVuy9lQO6n87sjdgDv38r5XLMhvx
zl3m7FqAPPzPruflddqvMMVXMFuIdrbzlG69OjALmd19JTWfYuCq8Q458fPK
imKe3zMnfr5T2S01tUmAfImgNkm0Q29kO8ny3yxctqLrdMG45WtXqgUgfq5c
JUkiR/4XE9h3rRDz+3pG00VHvA38/p16EIb3gidiqRUYT9m3WSyh3G2Q8H6/
oBf6c8fOoSQ9KgaqRFazirHOyB10bDq+zkCXUmNlkP8FyQzzukVN4vPBT3B+
ZMb+7knar6QUHQNW8y12XIsARSNpacTP3RJJvBq1jnknnNfWkdgoh4DDbKn/
cP8ZpPSN+YByvgfjJppYpyI3g0lVsS//eLh3qvhkJ9ja/OWIxH6h8rRh2AT7
AoVRXrmRWAcI9gYeP4T8dk/Q6vV09DTYnR7kE8J56+tkQBcrzgNrz7t+U+pP
Q14O26zTVidcud/tR8D54Uvzny4XrmkgiD5lE9ruBsHB3BED9NO9aV4rCfvL
nuPiX2vRjqqFLHUZ+km9diy0rH4aviVtFE2inO6Ru08s8qHavydrXNgH1YtP
t3i0dEJhilwEV0E3iMgqU5eREEDLnqubC3nysYSYNg/O8zYL66yWiP9+rX0q
9wv6wfiPl2UI3vuyitc9ielxWPGlf2611Q+R0d2VWx29YNRzXH4D64Jxed8d
K6yvkVWXKGWc128OzN8VYsc9k8y90wjn4N7sEekivNd8rmqeA/LPV+HO2vcr
NWC6PnL+K/a7Ue3y0z1ms0CQ/2zSh33uFcNvKmXsy7dq21xTu3EOeZvvm7lU
BW+iOsgfYtxEixLeWKIdWvo1DbqVKpAbWmCTRp4MIIi4JiIe4lW5W3jH/4Ir
SULicezLctH+hSY4J1BkuL41xv7HNWnKS4O8p62xGGiO80+8GZNCP9qJ1v5Z
dtK7GuB798Y46Rz81x13e3C5HPzMrN9IbVVBe8L2518H5sDwToTDN+R9y0cN
kdN4L5lHbPKlqM+o8N9uX8IvkCvY22aB54yPLiw+ap4Fs7wq6stL5cAYebxf
Enl79bmiVyHOY00V71NOoH3/SpGDwxFfoZ3XvjEJ/U/U+y1tgnPLZBhrE1NP
BnA02sftQTkJt7jxv+FWGJD/TCjqzoA70nwLKcgn6ST3urM3W8FxmTHUWlVU
8oedWesy1kvzrQNhT8XawEZmxPpxbgyMPFzYP4h2vsZEhn7kbAMWu3uD/5RF
Jek4OlwlU7AunsUfLsH5JMJF5hFlXgx4pQm5OmK9dGcs7Wog7wh39bzJuSsq
CaUtbgTkPbEfpmX7kJfrgg1zLDJjoIFcI54zexaoG3QVG9dx3zLfdjrTmQGR
HHy/FD7OgFmdUef6ejs8pW6JlEN/WpiypWJxPnk/fehc/mgfWOdtiPjjfesy
VUQVUe4ZeyFEJa8PSDqZTFKzYkDEfs/3uzlT8Gf/fq4L2MejdFv5zqH+unDf
yXXcK4wK87vYEc8svoJVeegn6TtliQy0w9pJlVG53AeEoMzzrzA+X8R8/37P
n4ICSrYsLuLfGT38LdLd8BOqt1IOW6I+c23sDx3ss6MeCoTF2QKwcGEMDcB5
4PwVH2En7LM3irmDh+cKoO/dgZlo3yngc+ZgGcZzQx573HqJ/d3SRODoqXNz
cGRIy5J8pRxGqJMSBxTqYOVP9rO/xPe9FVn3+k4UwGG6fMPjiOfCxoH3Fxjm
wFJ88jIzyg9KJe5oJf+Ck138LtWov2HbZ6WM+FTI2xYT3cR5Q79IsQ5xGKv6
ii0R6+SxA8upn4jH6b27tc8Qb1LrWl/ylmrAUp3XUwP92XJkIswT7Vh+anJz
r4ZnI+88wzCe6e/SEq6VT0OZldrCIs6Bdc9DE5Mxnk9i1Z48z5sGzQ/kCQzI
P1q8uZ7f8mOAnnqTv1lyGrgbFcNH/6fouuOxbKOwEZGUhGQ1jBCSvUlE+FBZ
IYmkjJIRIQ2bilJJGQ0rkgrZHSFkb9nz9RqvLXt85/3r+33ndzr3uc+4znV4
PA/ywJ6KhofBXZngK/BtIUAS8Yf5j8gF5GOfoziDlDH+0SccZxk1SbCnq6V/
AfnbrPe4gUxfJvy+XmA2iDgZ9dbOTv5HF9BetBr4M5sLKqW3zrWjPPFndzWP
SRd4BmxwtKA8fOgbsZX8XYunAkquiEdCJ99psGD98P39bhGC+MaS7d9O/a8L
WCr2mI7guUGWxKN0aEdbl3/YlwbvxaBvN4Ny5/BbHdzIu8zvjvLY4Z4sy6a7
Uod1S0l/dTEY9wJvlm5j6bVOCDBVdr+NdbIv7jxLdQUJBGkt62zwXH8F2ZSD
GB+uEN3KZZEpOJz/Pc4acXsiwK1kFusk9LuT3FMuEoh8cLS7ifctbe1Ot28s
hp+9Pfkq6Gew/7mQD+S/B7wecSoN77XotGXznW0KjhWL2EyhP5ujW8n5aGeM
pe+0Bc73x4kGScnrHcAUoFPlnZsADRKnLrXhnN2iutTwE+dovUwYTx/6X3WV
80ok8q6HWY3HuXBvmryealKMfm4/WdMgf1fzfm31Z16cr5fEA1//Jf/eiu0G
Cw3uv1+MdCqckZfodGx2PUL5Q1cBgTjEDcOX3MW0dm24NCSxeaKdlls2+68j
3kpRKkgX4j747jKUrWI8K7W8X+sgftI+kAmJQPvdAVJ3bqOcu1JTwgvn+9fL
GrlaiGMyG1fjauZyQYmFqHEa+V5D0eHc/s0WcB8YLipD+WbLi9AzyDMZNB8H
OiGvCvPVH989nwuKz6drtylboTiNkhilOg3bLcpSQ0gDbDJcGDKRZ8lsHTaO
ODoN/ftEH/9E/wceP49gudEG2wG9FsOIc4ZC3y27cQ5at59bX61shSzimXx7
5DWBLhnd+3szAU4XHz9N/ruVl2ubS0boF7Q62uF9tUrfGy4T2yDL5rKMFupf
Cdw43YD9IulyXiUH+WLN9gee898nQSvonN5F1C9kf/xen2IA8ncs/Fz6OAmU
e5JEbmF9ljYFH1Ef74Okfv6CFMSPvGbDLz9Q/853e7HBvD4AxQyjCyiXznJ/
/QLrTeTVqcPnKAdAq4iBKy9nEpxWRs3qMZ7V6hezzq2i/ubfe9mob2iTTkuH
drTNZ73zkCeeXqHuml6fAualagZmjGfXjrw5N8p2KKysGz6D/JHDyuwmI8Yz
dt9fzyTKZqDuEvJLjpiGe8PrtTwzALWlqVY1W00gWTpSXuc6DUpPLZt/4b7j
HVMaXELVDl5MX3dSI0+U0rxcM4n1+aR5aeEZ8qml6tGSp/5TYD9/nN0f9530
hhX9bIq/EKpDaTZzdQoEaO5NupHxP4r20wjOD1EDG4v7MVNQR/p8Vw/ny8vU
ePOzyH/vMow5fE2agjTZL/w7Mc484RL0NMhjiNFsOzPlp4C/RdPoAt43mmqh
WpyiC65+u8zOg/2XbOvAyYJxS+d0NZam7IJ5Kq8eDeUpuCG2aUiLcu0OyjkV
+m5YdlzeIYj9Z5ZRGnoW8xJqsv9HxUoX3DeU9E9FHpdCYbPLGXFJtZ5mB0VB
F3zlkQmlQvwwsM77+Af9iZL8J5eK/d/xPnrUopQEtNGXxbrRHwaxbLNqih54
0/WyKyybBExxnYI7mn7Cmf9EatZxz1CINM29i/nqsRvV18M6lJEjaB9GuWPs
y9uf1ydhMF/8/g3cQ1kmFrMPTvQCvOPTDsb5IxebxbSF8yVy/k8P+bsArr9q
bN8+noQJko8vM8r9mpQU917vA07thabo7UnIOZS7Hon37Sxcf36Aqgc6VftO
D/9G3MpnfrKK545rUp7wQDtB+8NuSDhNAim+Q4jzvJTqU/ve4TTk6aqfKxrc
kS8LnHiVMUee71Y3d6rgnneF7vBZHZzzkhL/BTUhztwieVDQY53YXWewC8L9
T5W5rF0cz504Nb35BftoTsKTPg73HtO0+wRJjJtmUTuzIvapbcnJlqEr01Bk
Y5eyC+03VyhAGvLEh5yacYvr01DnyzbEivh2/TBjvAplI7jfWXNKXp4G3VSD
n38xzj33XYMXcB+ddYrg/pM4DQd9MkKfI/+Jje28qoN2xLhiel9OToP7ZbPW
PJyH/QoVqmmblXDSTXBMFvmjlXQgqRnnrDeRWXHPdiWEXys+soZ2zvHubGdH
3p403HnVbrsGIhOHHf6h/M2bEj72jRrg/kt/JJOiFjwq1gWMkJ9uvtXmDZys
h5Rh7fX57QbQO6YNexBnJO0PvylEnmlX395H/h799WcnxWamp2A6/M1oLvJS
9YNJU50z9RA9rnpvL+pLB2UIxqO+Qvk8vxJlLfDPUQcMiCGub8lTfcBzT3xP
t50kf9deil+mF+UqqnXzQ+hn9aW6zWso51SinydhnF0CMxzfII9dZdU72o33
+ld4YmER5d8Ud7n1caYD/Vk91mO4n+XZLLAHIY5ditr3uALjnEnLu16OfX2L
8f0bdpwnL9rUzqdgX5gI1p2KF2yH6+MGOrzoZ1FQVoQa4knghYjyX3jubCT3
ry/tyB/PpDWdRhy+6SfFm4rnH6kv+b2dPw0HpvvG+7GuVL+IZvlptcMN9TeE
t9tT8C7myvh7zDvz2svz/6E/zxiNGgt3T8Ofv2vdfKFlkGcU8Wkv1g/Di36J
ePSztP3B+TjkM0XKBxPccc5drdY4d/LDFMQ5hd9Xwfyavk/mz0H5u+f6HoGu
U8BF3ys/iTyn8dYuL3nEk/slv0jhiANRX+0/PcG4KZx0qdqFcoow9g+6jFNg
+KEi0E+4Gvo7E7n3Yp1n3Nn9h7wfRxOIF89g/LPr7mhuo9w1JqnJCfHTw0nI
9jDa2YyR0jqFfg7RsfoP1iJfeP6Ysh3rStzxoroaypk1ok3/vpiCeeK+z4dx
L+CPuUq0rGyGy+rVH1MxDgVUau+Ccd+xStztd0u7CR5eq41Mwjj3hDB9VEP/
u5PCQ6exzvmy/5zJ0ZuG7g+Cq/N4rkSMqSH57+C2f9+fWeSehkeLrX+7cA89
Qz9/8BuxBbLeHnrJjP7/pA9onkE5a3p50k6sz7mosGZ13DNORh1S7UG5lu6R
raztFkiI81Rlwb3BpbBm9uxEFdT1qbLHIm6/OHF+ZznioRzV0Zsn8F5rUgfP
MKL8yJWRO8ytJJhXayqUQvkkF81/1IId8IBFdoEL9U+nSlJz477DNT/Cq0N+
H+7Xpq0FxG2Tmejsfkfcy5J7lck/J+ASpDIl4/BptcrUe7gHGerlpZF/H2RR
LzfSfmEKIiyZxCdWG4C1e2+aXkcb5D1l9dTeJkHXOEPNNPbLoR3HG/dh3Yop
8OdMLJHgGL/651Jy/R3JzijB+OwyYMtaxTmid+HhnzbkAw3Te7eLcS7Qr2tH
d7DifKSlObeI8pj9//ImLnZBj7Y39yr6Q3mw2GcF5Saj/+kfQ/x04EjWIMWR
oOjTMfp45G+R7tlsbjh31pTe77LF+z40pw3vRVx9tdv2ufnfTtgbs7Cig/Jx
HeH/3uOe7rKUlhpH1QXlU585a8i/Hzy9pGqG9f/2hIzbY8T/DL83hQc1SMjH
35wfQl69l6Ad60fdBzdvvwrpUyFBcbO47zfk1ZNuCYmTuFfHnpDaHSlBgoKP
dE5MiP/FEyOCO9GOrcK5E685SeATuSPWFM/1ivJd/4L+MzNrRLj4kcCfLzKb
hH3tvstWfgjxjRBazPpCegYOi/RaeeJcrrHuCNHAeqfo9mZ7LIT7h39TxnXU
p0l9nl90qwGCT/3ewUDeg/s47lWS97ISDg+7zHqwsZfSLqeYAT+q9bfGiMMH
7gj9TdgsQ77yl2QfjoQiiznFCXFDIFvi4fR2Gfiffi2z03MGpkY3XYNwzh4I
uONxnKIK6B53bwZbzUCK6/Xpnimcdy8tTy7jns3VscZhqjMDvR7mvZn9maBg
H2thvA3g7F+p+TNzBrT+mC10Ig9hXdP0kV0HuDedLv7p7Qzw3GI59wfnkZ/P
+YKz5O/92Rx6+v3mDDyZyLc+8j0BLntc4zHDuTCUnxDb4TADpM0/5+Nx/70w
El/pi3FI4/KWr5GfAfEmWo9vmJejvycuCVCUAzHJoMouegautwZGF2MeC/OF
dYszG4BuzmmeBuNzKFxd/iHWSe3r8zsWt3CODL4wDcD45Ao17B5EXuSzK+rV
LcTnFIl7fOGiMyAYOrNaj3l8zzawoop56bF5sbebZQa+XRe/5oJ1ZfTEPDDi
Zg0cP9j9gQft0NGq3FZHPqY63eQ4h/Piv5MpMk04H633ifGrY906XVvePW5Q
B53GKgnO6I/IjOzFJcRnM5lUb3HMi8QUm3aO+QzwttWy+2Od7PB6st68BXCZ
Zua65P0ZMMosLzTJSgDln5o/bv/LhK2PATcPkGZg+eKupE2Mv0N9fabHaiYw
aYQ8ZxuYgce8h/2UcI5sMoo849nKBWXh7J9bHTPgnx+7fw7rgcHKj3B0HfN5
gc6KrnYGfAsGK7ZxLgxZjPIcQHk49aLZWvcMTDxojHE2llI1TVdKJefXNMxx
fynMQCG/juoR9GdP9lj+dczvx3+Ncz2FM9DDetBuG/1Rf8UityOXXdXOUGiD
c3YGNBvvRYhiPIdfh/dMZ7GrXhJX1eTpmQFbg+oOMk+u4w0s4R1PgJaXdDd5
8V4iVyLchZAPFwznFXBMJcBzCxEd1r8zIH/kRfkOzG8dmyr3DtSflymzpdmY
AfoIC0U9vC+vr87KftRXazTuYF2ZAcrdKnMR6P/XYMelSxgfB/GKECr05993
m+VwlJ8c3f9t8ge7akno72Hyc9AOQ3fDDPFefoqZ7sPoJ+F5Ryv5ufUBwZcv
adCfBu7vsQwYz9sCDu59uTOQHRBGP4/tpF1Zo0FYy4WyCMrT37HOYzvN1QXw
vm9tf991wXxlmf0jMmOc6+8GMR/EOsl6NO6uiP48O3lmuAn7pdz/wcxXjD/H
t7t0aVgP7pFx5nfRTuNenzYJ1O8+yV45jn4qJsTtnMH4u2R9rZPHOqzNl02i
xDhIXza8v4Hxt/k4fazgUzmY/Xl8Qxfr2TiC44cx1ttP72PhPTi/KjtE/hPC
fj9y0qm0AnEmx0TuURb2s0jk6odu7COdJsUpa7oZCBWpvBO2XgYn96huvKOs
gq6m7nJzlE+0fQq4hPNuK/pb+NqXchgM18s2R/vGoTTO39G+sKz7mFdEFcTL
Afs9lB8cZo9nwLl2Z+4fRcBmDSTTR9eNN0/DuwOprOG6daC70e54aQP3cop+
xTDUL7+gSviF8yuwi4ZhHOvwUaOz1xL23feHpsu3UL4/Y+QyS08xPMg3porB
vrtyMF7MHudOyprH1qXNXLhz4J1JHfKf6/Uvhx3wvBWBmx+TsG7bhsyThrEf
K7W/SfivNMAP01qz1FWA57LtV1kLkFfkaLKRn5ttsuK4orcGEME2MlSE/dj4
sNk6BO/b+nz7jsomwEUWy5HXiA9haf+sY8KqQCzxSjQ1xvOiV/q2P/qfM5Ny
ZRnnbPPXD1NWmEdW9oDkRbzvON18//qNGth3WCi2Cfulh6/IRxz9X62/ltKF
c9bzkmeE5lYZeP6qmDZEPlC1tpJ5FeNmkvTlNmExE6Q9Alj9Ebcpaq/OnV+v
BP2v3VKHVjLB5AmryifEZ9fn40c+r5WB7stU9vsYh9xJ/pEDiOfXnx+3OIB8
THLzneH8ai4oXKPqd0bcbn/zVDcA7Yx1LGyKYF1xOz2ZIJFxWKEhiQf9rxSm
ozL9zq4qfMNrml5hBt5PSguGoh0VvtAje8YSgEVb5esOxxlI2p3U6Yl86Y9S
2rHhiQRIfSb2/TfWFV3HNss8+kP4Q/0tgZQA5hN+I48Rn1+7mJf54b0cthe4
YrG/Hl2+WpCBdR5+iEescbkG+v02p5kWMqFqRrfvG847JandzpLp9eC6P0Lt
2lImvI3LMyJh3CyjtmnlMW6OwkIGJ7G/blux/PqJ+8We1lWl4vQG2G2gMDqV
za7Kl1J1Swvz8vZ8O9Mn5Dm9YrVGV9DP6dwKXVWUW/aM1HxHO8aXciJZUL+D
L1hdZmMaxC/uc/DEveXUhncIGU/YZIv3dWP9jDgliGcmd4OepwudMs4R3wt2
Jrdxv9szZrWutdkNgR/f9f3BOdXkceP05vgkcO+rO8C33Q2Pbpw5EvG0Gk5O
8Wt2of6rzrd53016YVjoyqUfWCfrIbMvlFA+/6X7gGFoDzBt0bYJ4nws7pVt
J+K+2U/rflkNeQb9fZkiC9Q/UX46rqB5Evm51uh9qj5Y0gOHv6jPfbg1OSF+
Egh01P9UxnshMsTrWQnWbciP2vEnaOfaUpCz1nYv/NqK1/mAdUglKlPxHfdc
E6Vq/y7ycyA3JYRdMc459aYjqbgvp2tlWPLjuTnKu7XUsA7Nl0a6U5Dn5JGm
BcQoe2BmNol3L9ZbWg5lEUU8CXSDDSZk0H4GdbvmEezfzH1uscnIfzi6GQNj
xvpgoHvtozHGXy2ZOF+Be7f6IxM1obw+cEsSd9XAcyccKFKvk5/DaaMOKcN7
vdhmsWzE+vkgJ7aLUpUEI5S7aLTs+0DqWrkCeX6x6XqPJGLcOnpcGfiQb/VL
nlpw7/kJI7mvOB+iHee7X8oz0M8CJc0jOThPezof//JF3rX/nPzlJxf74eKf
fgpz3B/bK07P2VBOwtUXjh2DeN/7Xyv3Hcb8ml57pXfGdhLWbKibj3d0QhCF
UIjqBsAxbj8lS+STd5MOXDUR6IQ3V4k5XZiXztmQsGDkwz99O8RdkddmLj1Z
pEb8GZq12NuDPLNkVUQ1DOXnNq9kKCDeJv/lNp2uJ8G/m5E1BnTd6Hdo6qkc
dtW7+YZ/LyPvfRLB1lq93AUPYs4YKWHc4gS7z7TiuRYOrbliyHcvyf931gj1
fw42m93HfYp51ffFwkYnPHXWeLM0mgBUtNLHepHnHz2esUMF4+B6w+PkGOqX
Ozrqs1eQgHpUZKkU69abIGmbQ0wA6PSqCiglgdercxeOV3QBb+9toW+Yd/GC
7QxOvBeHRdwD1u1OcDeTIU5j38m/viN5SmQKEgwm+8jf8d3Fn9F5ZhLzJZgR
M4Q833PEWi92owPODVv/Ivd1UsykdnLMFMz5W73y2OyARBtl3TnEmbkKB9es
tCmIpZzaYr/WBQrpInIvcZ7SuiWYsuC5+6Yp6N7gfQ3+6+SbxXkhWei4NIv7
gtKNf1Fn0Z/0kukZcZwLYy7sB+5gfIbb+yxzV/rAsORp8wL2tSA9aPZjPQh8
4aXtw/rU0IllsUf5IVtbHm3k+ZbHmZ6d2uqAGPmz/Tuxrn6Pdtan+0+BVdWj
NcvtDnh17verMcx7yqn5Tmq7KeCfunlGE/elk4lfxroo28HhadzQzaVJcAv8
wDux2QRuF+5FdZGfm/p8+o+H5RRwZ95VV9logq1SwSyBrRYQ+0bcyqOfgpXu
CMMm8vdEtX5deYD7+wZP6Lt1jBvv015CC/aL8iKhpZdiAFi37hUrkf/OXsbY
ox3rPOLAH/4flH3AVd79PmiRCN1zVaQ+lB8xNLy8jvoh6kcPuukRoeJlwZF5
6Wb4QNk+QIH7b2/YDRny85lb75LWs9BPp7emA8TtNsh20okgP8+psBUKDigf
/7Ad5CnbCnuX8tZjMf6v+DvF/8n+BS/j1/9VIK94Oc9gn4D1aTAh2pWK8Rk5
+is+EOWvvzw4cAH3d3N3QQV5lB84qld8fKYKFJtmDarxXM3SidI/mEe2BMEJ
CcQrNdeIs0yIG6oHD+WkYPwPkXTWq7DvXq52ObPiPqs8deHLfsyvUfSmAxHl
ocMvnxy7SgKz9YdaHYhXSoccaSjwXDFXS93nfCQIYA0+24PnlvvoHjyFc3nd
b79iDPbFrJyahAbW/z/Zk/7pKO9j316gNyGBdB8Dd9ZWN9TaPH4ys90P4Zt3
mekmiXDG8u+2IfKNFtN9Afro744+5jbyuY+/7SN2hVbDN0lPLymKHjiesTus
F/GnQOt7gDLO02qmqs8UuFc+visjvBvv9XZrf+Ie5A8eCRuVI6ifrN39iezn
3BLrmbTVGljsfj9QmdIN5tv3hT3QzmHzn1fl0I70w6S182E9kOQv/pL8/e+r
tjcmzXGeQv4lCT3cH61K3bJ3oP+dfd6j13Ge/s5q+JRg2gs39oUyKqKd20eU
akZRf4rUR1eE/nBzeN8dQZzx8jkUWo/+ZGVKmJ+X/wsRBsuqrzGPkZ+4GLmw
DmNMz733RhzOHw5KXCB/Z9QpyzgW67WxSy76B8o/PQj+ccR4GgoucfRWYn0L
P+xsE0E+nGXKXVsRMQ25yoZS57HOBmk368ly1vH8+9mq0+CowDcwhvXf8kEl
NxD5VWKxtSjBdRos1HXpD59pB0L5+eVB5AM0QsQDvdtTYMOReELyWDvw3ddJ
/oC4V5b5ltKMchp+8sctrW+0QGR1/dezaOfpbXGelKPTYP42abffaBtM9KgS
adFPe9WheheKaUiTuH/71FYbBERn8H1CvDqTZ27BvjEFS+abl8nPS0gf778y
Jp0O0os9Hd9Rfyrvobsc+slC4+BXgfj5vlHdt+jbNFTULnS5Y3wCq69siiF+
+g15XnqSMw0SgY8Y2bdbgLegRdMX5Q+F7+8bsJuGI+viI2/RTwkWczFhxNW5
YrVtdptpSJQxF5dDfsUYVfP1Itbdl6DXk5QTkyDJoVu1F/No+8vD+zDiU3PW
+r5CnO+3BfT9JrEeHv22Yr1G3Qcd9Z4vk3C+h4//Tifz6qsmLcbk349K+Njc
S1efBHmlA9eEUN+anzLTgnIA5rpu8n1mnIQ6uon6KKw3+hPKQeTnw0aJZ20N
ca79JqVcD0I7iWGzom+OdcLobDSrL/a7/ujKXpOJKrA5olZI/g6bweUsmXCK
SaBo5R9oQr4XFt3Fedm8H+QjnBRu49z8On1epw35m9MRwcyRzX7cs71oo5sm
wMeQtLa+2QIene8+SyK/pbXdk8yH8V9o+lwwsdEGil9sZxY2yuDxze4GtQ9T
4MKSeCoQ68313gtPDuxr/2aZsclanGsv3gwKbLaBkK9yrOxmJbDfjaOJcJ2C
EQUj9osVrZBzsPbWacTnhyctde9jHvckRPRyoX3V1me2eSsAaxSDXcf/IA6n
JHKaof0DOQzPgp6WwZknFaaZqE/NOtm5D+uZPShGbQj5ALhK0LuOToHMNxeh
h+TfY+0LUnHdrgHBEiGuvhdTIOlV/DXgdzP0yklZcWzhnpXBNfQd69YVZBaO
Yp04FaeCxolqOF3UODeG9v30pr9VoJyt4lYhCe/lborrPfc0HAu6elPbuAlc
S4Y5ye/DVNA5VvwB7cjTvlQPF+iAvf/2qDagXPhxHukw4qfP/P0LAojXgp8c
ioVdGmA0+t19Yexfmq+DgXl434Iy/yN5yD+vJ6hsreDcZ1Y/Yg8ebfDHR4Oz
G+epCYti1320Tzvw0f8f2uE9V98rjvxt/PMO22t4X0JPbzkR+6KvlHGhDufj
fU6li5u7p+GR3N1jImh/Y9bg/Fnsi5sJTsGn6KfBTd1sbInQArTxB89IYH69
7Tm2juJ9Q2gDI3fifdeFn5ZGo3xG7pnCb71peHjE9ppwSgfkjGpv7qIcgS9P
RrpatwnAMu+1Rwn5wJ6jVQVXtodhS8aVjWKCAHV/+qt3Iq84QbU08p0wDNzn
RY2fUYwCx80bUqaIG53zsiTye4PUA9sGfLaJIG3fcU0I8T+ETYnUgPLr4RUL
61FEuJh34tYVtHNtzfFukvMguHJzxaiT/6656NiUIeb3sqjV406KEQjWnkgt
HB6F1V5dtvMYH82c+HPu6Oc399GKi06jUHB8lyL5O7tH/vp66/YNQ9p56+Wb
lEQwvh2lUEH+PZ9OkGql8TAs5v/7MIHz+jLjuyZPrP+zlOm3lsjf/ZsjRbUV
oLz9YXYk8gfbngsHHamGIX5YablWkwhlIQwu5J+3qkmm9JCShsBYtaHoGvpJ
urf4kxPtJ/qJDDCxDkHKI8lrVhRjEPYh/HThagOMVGdmDWHcvrBT839LIwJT
2k6hBxj/zAzX8pvovwYrb8kd5ANPnrv5MqL+JjH6r/vbYZijH7olvUUE/VQT
oTTEvSK6/Ps2x4eBeusfx2GUO7nfdfuSVgND0o4j5O+LbXVm7fLEc24wPh3t
Wa2EsNPBdw+hnCpf+o2F7gj43Noj3UZ+nspqluGo6hhM301KXcK4enU/+UiZ
3AyiLQPhmRTDkHxsVeQ35ittUO9o+Z0WaOb1yrFHP10mg7/ZYNyOyD4T+oly
Bb3Hp7LJ78VZmpgbwXPzHgZn/SLH/1XP0RIqItwqEoyt6BmGT5suczqYR0eu
q9l7CKMQ9Ul4zQT1y/Vj+SjwvjojfBOeeF7Z33m/yZhhkDfRoL2A/S5W+W19
hWoMGhnP92TyoZ1iMfGvqF/UQW2/mk4EUY1F9ctbw3DpdZGeN8bzQfZtufL/
iNDyKi1hEu2PedBzriQ1Q6Swvg8NxkGdlu0UN+bZsKCx0xnzzr/zoMfBIiIY
vtG4fXVrCIavv6EJR/8fhVz/noTnMn9MkzNOHILAK8PBydjvWYQdNm8wPl0P
vSbDt0eBSfLI3sOUf2EhdyPAHesk7ieppOj3KKRM7v9NjXW+d3cGa1nREIgY
3posQ33OM1RckZ+qwFfTmFhJMQ4wzj7bj+fmuqjc4kH8/3Hua+YYxoFi+Gyr
/towJFwqsLiCfCDKh721mHIc/I8qhMcyDMNTDmbBIsSRitA9jUcqx2CFqe8G
+T37C1UvAlkQ/wM8s9K+or6P1YmCwKwh8Djw+Ma3lUp46Kv9Y51hHKhN1UI0
8FyKu/9UOdH+v5MTokG/xyGtnfKG2vYgZGX1Nsohv3qb9Pn0v4Bx8BVZVO7b
GgSdMpk8odAy6Ll+cY8p5QQYif93kIv8vrCy7iajBYC5hYPs/NQToHxFmOea
1BC8zktRuYHye4yvlRSPTQD7+EVze+x7/+Cq3PrVMrirfvbkSapJ+EyTaGDt
OAAiwad38mF9Nsr8fF6L8mLmJMrM/QOQ5rBn3CK9HpgMUgRi8Fyaifz7AtsD
8NY6ka8Q40aI0e4NoZiAh5dTSD46g/CxcTdd8WYDDHue6zxPHAd5eU5mHYpB
oAtzstbawn6MmtidKDsOwwRHp1r0h10unbaJ/HOY6w8s+NGOkpRH4qm0QWAJ
MXy3f60BZJw0GS6hPJOSkGjUNQAr9T+UVcnvd5d4EHdMcgI2br0vf7I5AMRX
ZQtTy2Vg4MfP+hbzuLQ5+/PA8xFQCQ3p7kb5b0qhziCfMaiyOndpY3MYfj6i
1aiYBtjcUarliPpW2aYdc39GgOvFxguBRYCBHwOPnqeMQdu+JEPy90DunnE2
E8T69zkbPxuNdiyFCQ/WNocgv5NDeXW9AYTFd4fXYd5LmtmKwnWHYHP/TJzJ
RiWkbF6c2uUyAf8O34v/jnEwyNI/70P+fuCDlTFGCgK4sF3jylojgHPhj8xS
xLFupgnTDUoCeARWVb33JYDE93hze9Qvr8ipXlkfgcu/LHzjtgiw92lo3BTO
ndFxUqyWzwgs6R7jHtkkwE/e9+XkvwtJu1hS+wTr/mrx+O7d5iPgyearfxft
GAqPv2XdIACv4xeNt1sjEPZdPOQXnqssdvABgx8BeMxNX4ahX87KrmfsUN+u
mDVvG+eQmTUnMXBtBFLkFKnI/MQohnddA+UqXfdf190dAevV3dvk77hOyvXL
J6I81LSjXamZAGMZb+gFEB90z9FsyVGOQve7e/QljgQo6756gAHrYVecay9D
5SiEZF8yMcB7F4vZL9oh/nA4aKs3XhuFZFq2xwIorw7i6zyL9SDSJvaIjIPM
mwdtm0tH4F4Dz2GW0Ras6ytm5Tj/GA+x9p3aHoFuHnotPbyX3PhXhyznUfAp
L7SfR1yaP8LH70N+r9tzhh8t5O+UvP88YoL9vr8yUZosH/xg/aFlfRgedRqp
mCK+RUkzUfHjXJa7OXRLCv1PsbjaGor/jvcaZaHNeC/UBPCtVWB9/I45f14H
8fzcyu0h//YOMPPhIQVjHGf6pS4dQH+iq55OtuIeJ9Nw/EvV4ggUPRrYMkP5
4J2X1WR5Y7Czxx/UP8C45Gy6MAI8DNplMjj3d35NTLeeJMBOteMdA1i3dRRK
a28RD6cMvSi7MA4XcyQF6BFXW/Z9XaTEOS7devDdLPk9Tz2jB8RHhoHjtaNR
McaBTkl6XR7ngtWpsiwFo2GoELnygBXxkzIlQW0Pxp+wQO8yjDjWb0X9Z5n8
d8FTBOp9OF+Cov4tiBYiX/BQ1g3CuZxs73HngBYRQoSbbTpRf+h4xKoW8o2x
YrWdeTh3aV6Y7ilHvFIWv7qDEc8VeHB05g3iP8f2F7bb+4egKC7b5yDic3zd
gyXll0Twmfa3OYE4xnrwuaU++t/dIijqi/i/dfYH1YbjIEzw7b7EhHVCezjm
URkVAbLuhXFkI84Xtj29dh3r5HUCJ8cblE9VMOm52Y3CTW2Rh9pYhxV+e+Fj
CwHKuwn71bBffp0v2H0M63Dz4eVKEWcCRFr8fE9+j9hQXdkjQ6yrAE39fTrl
IyDMNflrD/ZN/G0Gp2rsI+EP8n6hFiPQpmV0SnFrFPRSpwTZsN6kYmJfZmO+
NHXsaW3QztOkY155yAfErfgG17AOhhr0tnZiPChKfQ/3Ia4W8prWe1ONQImm
jfig8hjkZZLejSBPmMyKEO7WG4FDJRfedyEOjWjauw0jXq2eYXB/gHX2dNz5
7lnvMWBjHktfQLkardbJqKgRSD0x426MPMSFSkQvyEhK9cK502xPqCbgzeHA
//bi3MzqP/ufyY8EmHqndIc8F4zzuKa8Y4fgSxGxbr+xlKp7IO0rWRgHgxOv
333EPEaX7r368nsC6JFG9u0tGocaWjGiPs6pC8UFb9TOS6kyFTj+ebeNfObf
8LO92C9M2WM7D2clwBMvktkdnKfafdUe+fPD0DN8TSsZ9XcHvMzj3hiDEwZZ
nW7YR6/2s7FsZCeAyh07f9K/MUjOejQ8iveTjTaSrcF5Sk9VbXYa57iWfkXy
5O8xIGZIaspjHoU3mxieYH2n75OQscI4MCXKsPHjnF2OLlnjyhkCAzX9Xj88
f/r2oAP5uehW1t/jgv8NgR6l1r04lGupJz2Iw7kvRVvQ6ErmD9SVky/wHjnV
c64/ce7IZjZd7kD7+yuZrP/sGge7ugNSN3EuWwit1IkxDkOz9pe4MLTzdsR8
YxfOCwH6B11TeJ/fq2LPoj+NAW2Ub2Q9yhvzPgo51IxAwR22nfyYl7q5ql3/
4Ry3/W+8+T557roeMq7zH4dyUdfrVljPF7l3Hr5JNQTfox7MesqMg+hmeLwg
zlOaTOq6ZsQfdvl7Y4loh/DfX3nvC1KqZ1krks/iPsmnYCUxKTwIvpYi7SYY
TyHay5dfo5zuoqwwF+8g3FPsprVE/S77tAe83JNwaqU8qJb8PtjfXoXxWA/h
Abozjw9MQqyXj6khzqM5eZEl3q5MOGRXZy3KMAkb38bLn+E85TnC5z3QmwmF
zI+4zJAPqO+Jn33GMAg7129LseUmgG2ucHbbrQnYs9OD7g/eL0nj6dZttGNm
smJy03YCmB8UWfzZHIQ9npE3Svsy4TyX7oV6qnGwUbR6E4W8NKH/+LfjKJ/Q
zXliNIo8fka2UxH7ZqPghEoZ+j/dvG9HvMcEHEh2XNQkv3/bU4vKqicTDtfm
8W4jH7i4tGY6EzYEplV+1/lRruJC31jzeRwk49dIXeT3DItXd8ri/m7Xt6Ja
R/5eXtE7sxL1cbjzUodwbK0MUtW6BzJxH9H79W79GM7tFle+eBHMu4qABeMQ
3ufW3QKXK+XjoBO4r2cY60SMM32NmD4IMkbWp2i2xyHf8r8TLZivLQPR8mN6
gxD2+PEnB5Q/PUHZJ4s8LaPvZX4x2tH4PfKfNPqrb1F2+QHysbc3zA7QY975
3n48wSkwAXm6Ty/2Yf1MRv7UcVZE/b6KO/pb43DuuWx+Avo/fLWHjxft8K2u
pBqvj8OXSE7GErTjtyg3ZoL9QlqTCRW8OQ6Xum0eVyKve13FQ8dMOQhnf6i8
mU2cAKdU/pNey5UgsOl7r5/8fUV3CcK92xOQGm40uY14Ao/p6KLWB0H7lDNt
EJ7LMH+k/f0MAIf67cGxKJwHkTEZf7fGwM0PjnohD9QbLixpx7qhpanyJX+P
3IvJcNoM+ZhVycE2ZeSFrlOd7xklJqAtQ2PjJOIqI1NDL23PAJgeeCl+CuMz
cHjYrwv5oYHFYbc19DNi8ECu1Og4aNy980IFcZLhyMUnTqwD4Obe2PYL61pB
weP6HPo50Gb1MQX/vT43n87c6iDo//I6/Yz8+7Lm8CjPjXEIv6sURf5exmlN
eZLNTC6on+2na0D83dn0L0QY5yl8UGBtQvn4RGesft0Y/Li6a68j4o8Mg7Vp
FN633K+zixH7/OP1IQer58OQ7arCzIN1olX+57wl1u1LZ5GUIzg3D3HYlEVh
H+0KDzvNcGgMXt68/4wL+cnfSULVxf5MaGyMSuPeOwY9//n+JX9Py+Du99FX
iIcn09+/oUJ/Zq6PPfUVJoCxw02GecTPXOb6PDqcj7UWnGDDS4DceLryOqx/
k2o3Bg/+MYh45ylRgDwhoXfKkm1vDsgFFD5aRTtKZlIM51CubGG0IN+dCZFl
YVoUKE/RVo71YiYA5/p6gwPy2GMSIQdEGydA5+5H8WLMW40+zX85WCcnOjlP
0CRPgKFZX98VzNs3qfmOvFmsKwWfCTaMe7ztdYbi7wOwnLXD5wvW2+OHD46b
3BqHhs7jP8sQR0e1BCdFMP5XKEP/zpweBz3VQlMF8nu8r263H57Lhb5Tcrnf
MG6OI1Lzd4qGwbs0nbtoOhdElO5byr4YByvbtkpn1B9IN7twEeWXXr2VasT8
GqXNcrI6DMHCI0V2S5SrBZkf6NyegApLSeeN8QHQ9zg5vD2VC1SpAcsuCxNw
dHKfeRHilVjRvDb5OZy2WJ8Abd0J8LnL+jYT8admrm7nln4WeOzYEeuO90qW
lWikIH9HrGPvrQvGTUC9n9rEG/NuofZZ+jHWzz/mjzsVkCdIf5i+/gZxgcHx
vp5xyyC0aLp+N9xsgiAbyW+W6P/Ancg6c+yn1HcRdfnk548d7W844vxNOLtZ
9PzCADTIhPxJFmgBa9+3YRu4NxFvb798sNUPvD3V5vYbLTD883VnZ9c4ELXz
fRPX+mHih6VIFvJtKc39aX5S4/B5ozfKHe23JAnDT7L8g3sQeQ5BgslKIO5Z
ryaKqFKQn7BtBrE7DI9BJFOwUxXe91TzduID3KOjxTRT0vxw37FbaRZB/Djw
cf9tQdlOUGlifByFdRCkKs/RhnxDO8P4PPn9YMDlq0/uR7s6nkv9/41B+tfx
AZ3tTrj8r3fX0+wBOGtV1EXW33XqS0sa8sCib1b3yN9vaiAJ3WPZMwbvZebO
FGAcvOttfF1lJuBUTmYT/XY/UMZeZXlC/j6BuYSQLvZL4TnLLgLWj8t6xb2I
pVbgil/PvYhxVj8uocqAeflSzxqdstUGMzEj62ool/F/9nUmbQDOqQlRWeC5
FEdV7wng3t1kqUgg75XcT9TaL2Mex4SF35Pf280ktP+LLs53L67ytiyMj9oV
64IbOD9+cO2kVxgag6LYCatX6A/djf9svRA/SwdPKOzmGYNnGaTVWnLe9/7q
0TMeANvQed/zmLdHoiuKVzDv6sfq/u3C80599H2jEDUOMc4bnr8xLxn8A5/5
yHP0A32CqeQ4VGfZ+GqhHYUbufqrrYMwe2/zoRPmzelU+renmJelu+KC9ZRD
MH3fgNrj3hhUXj9Y2oB2aBV900/iHDn/iUvtMvpfvXlv6SbeV+uaMP065uXO
KpvnKvKiu5I7RYoxPoXBy1GJnwegx7R2mh3tL6azvv2A8bR+4m9WiP742j6c
OoHyOYRvkb8zcNh5R7zkZAJ8DZ4Y85nIhV+e/+Z4imagpjTYgJ+YAIN2P9oq
iQC6NnsIx2tnQCz2t0jYQiZYDgWkehNzIddJ9MNJ0gzklPAtS6J+rfJg2pn6
TChj1DktMID61H4HgpYzIfbu1oxCcyZoOPLfOIT6Izdq5r3RDvHThzWWtwnQ
d+SrJD36w5K870PyRi5k2q3/XI1PAOUCpnsceO7dN58avq7mwiADpboE2n+1
oeO5Y3YGUhZ+jlqj/RcFpcFDz+VVbdaulG51z0Bixp25N6i/9nk/TXqEvGqq
WUEL+bmn9MsRRFr0s/nz4Q9fUC5uumTKtTIDHhr7r3FhHCbXHvLSJiRAieCr
NvL7MXv6hp9e+s6uWjHrJMSIfgaIvv0hhOdaJmR0++ewqwZd2LVTEe+19aXu
nHTPDPx6KpDpgfo3vX9kP8D4XHNPoNtXMgOuR+Xve6G+xQcac5gEiCwdEux5
OwPzr0RNpFD/SscX+9GFMlhSd+wojJ6Bb/d92BsmEmCn0Tu7i0tlILhsOrKa
OwNbzXp73mF8mIqYXppjvjQSOvLJ79sZdLfhNsT5Ms8Wey0b6z1mkd39BLED
ls9zOJC/B3hQ1VR3bbMfBmSTBR6hfo3GtYs3Ebd3nxNqkKAYgA/XXpxiRhyw
e8IVuRvnTmDDL8oRxJlCu+XLEtjvnBE6DQwo71g5fawL8b+Z6YmEKO6D5nul
kq8hn1fMktCO3eiHz2Lt2i/J79E/coEl0mcMHlJ3toav90OV707iX8STSNLn
GmaDMbjpq+ZA7tP02fz87H9EiCsJs+Wi7AOFTCWx9M1eYDtb3Ep+voz+YhrJ
GuPmtjkr0YP5HfRaoOuv6oUPVeIFJpTDoC5tus6D+9bO0lSGGYo+ICQfqryI
co4XwmKHSLgPGdSwlm33QsTFuXNvSLivrodfM8T5eCqgs4Q2rR94KouOhGIf
jU/5KDdTjEIPL1ddOdp5HPflPR3Ka1THPqq/GIVvyd8+/UL/jmnv5PhePAjR
LOLXCKifVq2pNUfZAycqPeS9cI/bA2l3DmWMwBV+8+Kk7W5IUU4tqvs8DHc0
Rmy88Ny+jQw+Afte4BJ15JYjfxfzS+UCA+6J4UO5LIHoJ9X1rSXy95ZNYxSK
FWsIUMvasf4D7ZwrH/1Ug/h4YyvzQcxbArRczXVKRDlHA0dtzuMhMF5c745G
O4lnRKVpc3vA1PfrQQGMb+/ON3AY91YLaukZdtRf+GQ5aUj+/vtRqR8ybqNg
ECQotbTVDSeZvV+II85Ya2hLC6F+Lc+FryV4L62DMQp9GIdQevsEP2kilLn+
IfBgHIIWxZSEnRGXH4uqvqYgwmrrbEYQXTfkJw0Y5CG/aY9k1+FG3p4QIkYi
v6/y/QNrCwLmqcvIu/Vs+jAUSbW1T6N9xhuF/z3/gnpn7lason5TZA5z9lYn
BN+WOOSN8d0blbCjTn0YiIUa9rFYh/0vjm+JGROAJ55WNor8XXkf5gsXKrrA
Uds2mxn1a5adM52QPzxTVPfMwHNHOA/eXI8lgIhxXpwS8v2r5gql0Sj/9Yzq
3jzqlyWH2BwKH4Jd+8YcLqGdxob3Vhuox1Th7fVjiwCdOi6x7/Dcjl8Me/ZT
jkCXGWvV7wsEuO7/t6oI/dw66NJupjEMjvRac1wYf7fu/SxhGAeiU6BrLOo7
DjIb6uC95Weu0hmh/rSlVeI8zjNv6k2TqWqMm5j0t1KUF8YJcOlgXtjK6vVV
GIhgva+jWvRYFzAcNyqLQPl4xlOaV5iXDo5nfCyo71qrGN+Jfi6ed9kRpTAK
h54LdWlTdMHRYLqsi4xD0O8xJvEK8/LMLPjIzKd+KK239hGgGgXpx06/u/H8
3MARZyrMo63a+O5uSiJUpcrsc3McgN/fb698xvrfZ0dj8/TlKFANsz4wR33K
Uw9Cp3/0wOjFPONraNdEqTDcE/FBVjSreQDrJ0e/S9wF5RSakbZByEMKefhk
P2F+V/ecv/FLhggs+bs0T2A90vj8SMvEc5uzAnuV0J/0/JrXe4sG4b6J2J0C
rP/00oqZAozX7e5EK4bJIThWPyPogXJqLenj0bUECDCm6fqNfOxiGvs+8nuc
TgnkioVPjUDjPo0DtRiP6vndG6zYX1ntTdevYn6tm1IyYlA/fPqtJx3mXfPX
2YQQ91GYE3Cu/Ibyh7/im+MQr+4fkv1D/r7X7kh9QSbzEZDpE/6bgHK/weEJ
8s95/juaMcW5NQIKxNAGeoy/trnt0KTiKDwUoHh6FuutLH5PoRzG/9ndzcgB
jKf1hoJzAcMQHHxiacGNeTz2s4p3AOPzWubcwAyeW6A4cOY72mkPCP8ZvJsI
TFH2J9NQrmrjf0MZ5SnaoTHHarE+aH5fOI1xPvux62874t6FFZr2UOwvBgdS
XxXel4LoxauM/OFk77ZpKPLM6f1y3Gye/SDS+cMkYLMNTJ1YL28ifyZW1NUT
eftg3S6Jd47QAn+EqK5PU0zCSYHk+swN7JMAoxga5DNCpqpcG8irU898Uas7
3QvSHOd/iSJvYd6ja1tiPAnay/52Dze7IeN3YcXpY+3Q5u3BTYPndqgZ8ytt
9YLpCYcfpxDnxZVGFrNQzt7pNfIrqAduhDQ+I/9ckcN3/9Xg6HFovcT2dA/m
r+j96/gLqF/6XutaIu4FJbvtv3oQ+6F82YypK6cR5CsS7Z4hP09zZeeKw7lA
2fjAPhn9lOAylpyonYDGVC5m4kYv3KrXHLOgaIWHTwV4mV0mIFnm/Z9H5Dpe
YTlWgDzqD4cmZcLGBDC7uRRcwvs+yT5uSvBoh73/ebhdxzjwmyTELK13gv5X
jXv7cK45iSZ/vYzymK+zO+qj/sK3I26sf5FfxfOvR35/MgnRJ1N1hzY6IPvj
IaZu/O9uBu5dVLy4l17LOxq21gF8sS3D4Thnq/O8XEsOTIIb3/jh44gjEcZO
4SGYl9suTXS70L7Fe8Pij7ZdkDhceefZZgf4rTyrqUufAM79IgG26I/LTW9l
TrRzNG547Gj0BKjLORrRYx2z/JsIq8C4sfSm3z97bALyHaw0NVCuzVYQqoH2
u435j31nmIAPusXlT9Z7YbzBMnZkC+tE1sKM/H2/sWDPynVCN7x7xGG+hnKl
A/2fHKYngeGqMO1d9ONvCb0nF8ZN/0FSba3PJFgvPjWyQn8YfRa/7HrVAub1
UW5SlCSI0Fyxcsb7p98prDyLdpjm5OI8UH7vvgXDm8QOGK57EVcX0gOlI0l2
AVQkcP1Ve0VwuRLenUrEud0D3zwPV82hPpH5UOEO+2pQibZ9ZIr3UOhxBxF+
ElTQ18hRLFWC6XhbiXVlGwieCn11F+3Qxhh4ieM93f4dPuO43QYfxeeueKH8
VXTdDYHfbfBS6fUNRozbA669BzWXJ0EymjGmifw++dvvH7Ynd8Cm1bFHV/Bc
3ZPm8qy4dwUF6BZ/Ij9PZfJUhQvl+iclpzuiWkA9WFU3d7sDzlhHxhthfErO
WOiWo37Bv5Grysnd0MHi9pGDggSfvk512v+rgTg15ooLiAMXq5/9/BiPfsry
npXE+1JRHFEkv3c64m+rYM1VEiwY6b9hXqqBBP7F5WDZv3CNQ0xclGoKLM7G
+VXifXnXmt83oD9fPI+pW1BOgWpuy4zMaBXsmmr6oYT+HLr1WnqAcQoILxK2
g1BfTd8cPM/2Qr61lDIlNQlM+u0ZO5E3VioPaORinD0z3+56YUKCva7y/AEo
l7PPbl8K6oLXt0rGqPC+ghbtWyVLDaD6xygrjrILpqy+aa8eIoEabbAM9xrK
jYXnXo/1gplNFvNejPPvr2NtQpPk9wJnMexHnB+O4xRa8iNBwLkTaTwkgC++
7Tvy2xph6VyIpj3alz0+nvF3A+vnsX5HJ+5fi4qxFj9bJqHffy+vAdbVk7fv
t39hX9/I9Q4TRP1dd+j0g6Vwvnr2FpCfT/h7fNf1FOw77ivPfaM22uAfVeDz
LtTfrPjacUGTBNX+DtPk7x+5J039+yXTCaycHKyUaMeUoDMTvd4E0zmOrx4j
njPoZXk+x3MHeR71fF5rgtxb92STUP6+67xTOtY553NLnr61FhD5rky/D/vV
Z1LLSxrtVHdYlb5qaQSq+itHDbDO38YUJoXnkEBD3YYkiPWwy/D8A/LfLT+T
9HhNwDjHxl29dhT7Z7bsn50h4rOK2ycf8ntXnmUIHA/EOjxnbbCXAfFEj+UO
06/PJJhKPTt/nfxeMgfm6/mY97lF2TOSeK8/pMs85PeV+d39xnl2rBsSveV2
0mL/+qs/DIvDc0153kSlm3XBnV7f7nyUyzm9XvJF+0Xh/0mk41weIfoLuyLu
PY56WOe63gIv5mV/XsF8Xbn2aZwC8YRa595/5Pdgnk4WvnL01V/oeTlibIm4
pHTmkGfxegckrFFPn8W6rRTiCjFC+ebBfMEXbu1Q5SKm74t14vhJdfIT4pvE
q7wiZbzP8tjS6E+Mp1Stt0sp4tgJ/45TMmjnhGD77lQ8l+7pYooE4pVTe4mW
Nd4z4ViYCRv2u0pWcthw4iQ0jHg/+Ih1qL3KV1lOntflXHShOHd8fZ0iVjAO
AzSE+g28l7WIFNMv9MczckdU2nALDChwUj3DOZXMefrNm+QpMLuWWGSx0oDz
U/7RE8zD+n1rb1+jKdDXYh5jQ/sCQ8ulX7F+RGpVr/FdmoJnvooM5O/zfl8r
5uHDuJ4cCFdx2jUFCTGHLi6uNsF7aemQn9LNYOt/N0YA+3GWjnp/P8bzahD3
7y20f/ik8klulD98mRuRJNkM7dWd7z+iP0/efplPwr4WKUqsnuJrhS7nn/uD
8VyFu/E+7Zj3YIn0vv71NpDUHbJjwL54qH+78g6ey+H32JaGXIcUPZ2Mx1rh
k6Nh5Bu0w3pGH8JRz31bRlMV8fCI6NhnB5SfOCf1UBHve3D0cKoo4t5bNd7n
L5ZJ4Fdy4U/gagO80fI7aIP98eAj49LN5yToS2l1al1Aub+8vahAB4h8JRIK
KabglVba63XEsYdzlTptmM/L6vuVGvFeuY6Hc+/ZN8C7N5JHyd8d0p0qqv/e
SoKoru2tRdSnryS1XMa+nB01LIlUmIJU6uJswkINvBM987Ic5V7a92+yuU2B
f2lntsJiJVTe9zHwQ7m5qYhP7ocpKA2tbmvA/fdNdRytHfb7Rya6HFaVKdiQ
vCXKiXiVaqOw4yT2XTX9mvDtl1Ogt6z3OQHxk57jtLMIyn2Pfwi4WTcF4fsj
A7gRD8+xJha24pyXmLQsSJmYBEvP96z/0J+l6ETnp9f6QF3it9MBxO05Sv4C
8neFjhSx+19BvvDRP5W5A/s9aXvgc17YT8gWd9l+h7wmebxIUWpjEuKX5bt3
jwNIdfHUpiIfcTY4FKGHeFIi/GJbarEMrmiLn6xY7oMHNhaVR9BOrcOkAPm9
4qnJTXKFxD6gLQ/g4iDPO1u/1ktxCRCXY7vnH9bP9cunTx+inIbdDnliVoFl
wCTJMXgptw/ep/xrqUE/Rd2iDwk2ZsIsYbhE5EwTzP6w+SFLNQ1mY6bHzy3X
wEZB60AH1tX2bmUjF7TTPvnixmWBamihFpWoxjrU7/GepCBOwbaOwtrelRqQ
3Eq4/hJ5YGpZd8gLimmgN+CW3/OvDPfI4YSnP5phw5Lf1Y78fqpanQ/k9wg5
rOVsxqCfXujqqw3Mo69s9F7Uv5vRdNqTbF9EWOwezzS4utoLz6K+i9XLqUz0
x4gQnyjx3zTcF6/hdEf9ls3n05PI/3sodBYNVElw05qqpTkhAaIkemUvYzzV
a1fjdkqSYF7auE6gPhP2UKsPk78/ZrOyXRuoQYLLY7oEZoyncjP7dgDOtZd2
lqI3cM46B3j1yU3kgsej1X8PUD/yoeKFA1wkuJPkMqaL+WV+HK1zFPHk3iUV
PgrE7edFJ6dMMJ67pUKPa+Z1AYGPW+0O9tGLyEtHSE2Z0Pp8oP4E4qqP4m2i
G8q/jRuGke3bKGZZOJL5v1Pbz0iRKVgS+2Pd1pAJ91lFWzdxXnjIfSKeY5uC
2uLTpRyoP7TKdpr8HYjXMV0lBdhHXOe/vLscVgwWOaJGw8gTeHcJCuhjnwpF
Cv13E+fmTpn4XetYt9o6xz9Vl5JgWcHd9/ebBMhmKxaww/sOPJMg6lWQoD0Z
+D88l1dVeOd0iA5xuMS/Vut2A/Kxe/zv9i+XwfhFmYH/2Dshuj8tZQD9f/ti
sTcN++iQyp/d8e3IcxfdPtdhvysQw36kYz17039iZrjYD5SuigacOEfemq5S
+WNdvbOXcJ3GfqE4yN1wFfE23vvpsYOIn1v7bePsMM5KSSzZK7bID7N/ndRB
HChw+1z+Dfe1CeqUf0e5J4HpgvboMuonWH3iWcK8/3IKOqGeMAlNrMzqHciL
Ahp+hO9a7gK9zYZdbJTkv8fgyjuDfeHZ2NMqTNUFmheSD1fKIf/53sSi/j4B
Xgsy61/DeHYeMCxMV8Z63v1ymx7j8FFIa8FvZzc0dYwaR6IdL2ZHjSWskyRO
wXf71yrhikFyuSruZRRqXYVfHQnQfbD1Rut6DdDUF1BzURGBMYNulwsXAbSM
XRbtVith/w0D9oSrRMjtWGXZhXuhkNUsvd5aDXyvjrPu5iLCVxXVnxooD6pg
dXq6WgMv3ISjtTeIcNRo/XjC1jA8KYqTLpqoA+6yspJ+3EM1ZgxEfbYJUK2U
uYPToQ5uTacqBuI+OOZROb6MeyXbzK06W+zLPIscX63joyDlLzI+tEmA93Q5
podR/1hm7mkn3It1853/im+Pwl/T58Gv8dyajYWpoxQjMGd/IWTHOhEOBzPp
n0M/I379p5GP+s0WZ71COInQ4RIsZYb3utWgOemP+2/XdkguO/rzJExX4Sqe
G7Vlk6eF/x+Vp3KDIDQKX/xJRzvJ8bn8dHaImwBJWwtqlehvzokmy5sXpFSf
T7285Yv7vD79VBYL1yTsnyuyLfyRAJ2PvJwpqAbBX+BPxj025BHJu8fCUV9W
LyTltcgg/N4nHimHdbTz2KN41+wEmHZPOVjNNwjp3/9zDUZ5Y2zuUBPqr12q
CyJSDEHbTfHJh+4T8OeEPotobgKkXWcsdaAagvihdN78mxNgQgxaCOnKBP8r
mnXk7zF/1fR9fM5mAtxEv9Fs9maCGMu67inGQdiodP+ihXukRLdTkRrqO7rS
vji1PQDOXSxD3LsmQeuF25GLGJ/A0hM8fpivZDZCOr/bKNyUXpWJXiuD5V9U
dhZUBFj7wRjlHEcEZymJQQfUbxpzWvDDOC/0naQztCVC0L3Ge+T3NhSmlqcV
ZBBAvtxBKxTj9vAJfy8b1mHX+LzgIWcC+Ezt057APF5jo+XcsVIGk1JhN9Mx
/ozcNOvnv4+ChIPNq6QFgJg6S/3dDUR4RPM3VRD3/iKjxN7n6I/oI6qa/Hgi
vA2I5x0l//xzS2x55yyANh/7NPn7h4Px9Em9QwS4J3NRbxz9+ZRGa9OP9S9+
2ivX4DMBeHLblomo/7OmVGh2ZBSs9TKfeOP5wVVOC1Rkf1aUCzOyRmG4iP6T
5hYBXA7n/f2M/iy5Uh+Nxzi0Zc6+Kq0jgoL7lsoE+b0Bds3fBzBubz7ajkUP
j8KhINO6XSj/sXbdRXOEAPGKfLfWtkYhoZXqWzPmd5whZPgE3kdD5MjGCb4x
yP1pduMt1s/wMo3xc7Q/4leQ85t7DDIO0Bi+PS+lapsd+HbmOAF2+S7oFG4R
4eTTXPrVrARQ9OjTa+cjgKtRlcuvbezL5qYzX1A/5eMN5ZXtYZAzb24fXRsD
nlJCGF1OAnzbPn7FkXIEqtpF+XMWx+BBs6Ptlf5MqNupHpGI5+69mKbVwTgG
AhIuEqe6M+H0yfh10n4CrCgSZfPx3NdMl0Tl+jKBQz/MpATtmJeFWnARxkBI
zt++ayYX7HJuucxgP3IEbauw1o7B/xVdezTUeRRnaDym4iRGKVl5VCK7ifV+
rBBHUkIvojBeaToVDmUzNMojZJJHjU5oC0vYROlWrD0yHY88xxiaYcZvKiWs
ldfe+feee+7c+/ne7+feO99zfve9R5eR0XQDLB0MObLaLAQXni43QZYA36NV
Hu1TDUAwTFplZITAIMdwKbcJqL+c2U9DeeAhXkJNpADKyAXplSsEFOpYZH35
0gApNooq3pjneQ/dc3a5S2CQNvWDzquG353eL6RlCCDsivood5UA8qnJNwOI
v4OGrT+9fgy2/h2VoIj3K5Sd5CbEfJiKn+3QjB4Dz3N+QXp4L/KoDhv7vwD0
CZuMR6T7y4vjmxO7JUB96uynJX1fViKz2jDPhquZxbWIs1dA5F80jPfOiEZT
yew4UB9+2J+G8g7LEn55LRsKSPHjH1cFcDPnUsZEEwF7HbcsSL9rl0s+OReN
8Z7VTI57gIVHeOnj8914ju9G5TLtZoXwJE27y351EnyO2xV0Is6XJA9NN/OF
4KBNlbuLuNVa1XLDMU+WgdOudl8AzylKfTIk5AHG6PNcHzP7dJak4lGZACD5
mR9NVgIbhrjkbUfN7DfwJN3mJCFEzN36uu4VASQVRrkb5smC7KsdeYtCqLGo
M4lYmQR3vmKOOuJfTS36NQr5Icj8t8Onv0tgcf709gsoz9froVd9GoPLTU30
9hUJjKRfSFbxqoNzeeKOGuTDzvUJcdI6SXWXeOmEcuGEOvsiRYaAwZuNZSuL
I/CyvEqfif3DjTIrhvR9+VaUTWCGDx+897D8snFuMrYau5KpRYDt2XndMNT/
Yvrn8Gus+5Jsj34LEuaHU2a1/2Ue1F4j7k2jndhCBZfPlQTo+z/jtWLfEFZc
2WKJfY7hi51inh4BGnsSoBnlQ5vEylPlgxCdMWNpIH2/9D3ivIxyH3l3V1W0
o5zRE64qI4Gj1DVFjS1cuHAmUI6K/lx3kedo7JWAt41WSc2PIaCbq6WuwTnu
l/wKo9CsSWBfP5QkxD4gj0Tn9MfxQMiV19uHfnozdWoccU6LV/2cm4V1Hygp
J26iPOflHOmoLxfowXkBZuinnqCCM4b+LwnG6ElLQzBebbN+BPvAvjPdaZcR
Bzu7u4YbFodgz32zQMMbPBhY6VYpxPOe6fbNHVwegIiruxrOoh2ym+NmNYyL
Bj1vGaWD8GlpViGOxIcnS9x1IfkEsBu0lEtxbll70X67gBgFamu0Wax0f3h/
qswA2iE6i+zk/Pigz9JmBeG5WB8IaiCjP99NO6lh6P+pw5pVxzHeR1ZM20SM
y83/0/D2Ni5U2XR+oyBu8rngI93bazbgGEyzHAGa0cWuD9hHTbeFZEv/7xCn
rmkzlvZFs5OhjzgSeHy1gy+d93uY5IJe9JOTYtE+FCMB+lgWTxnnGZ55k9kI
6hd2a1Dd8H5OTIQ+e1zXBSm+lc6FOKeEqgZeG8R45V7GBo/p9UPvKZJFePwo
qJ7fXeqG+MQ75G2ewDl2/4MDOvsN+HCBMk7uRF7oqWAW/ITzZrGr+jvpnpW7
b0rqUygS6P0uKhf86AOD7BNsq28NMD6erFs+JwbGzttaBPY5CffbDkfhfewJ
Pv7Yw0AMosZYj9fI905FwQZk5IHKHBo7ZK0Y7on7EmewXnzNd9I+fKgJMriT
6rZYdxpftG15i/Xl1XyOtQPaV1TQKgtA/vdU67kdMCsGS9ayTgzaX51IEkrf
KWK0x1/8qycGJzmjLYpoP5w+33sMf082K42pQkGen6H+7IP2rRzY53fIiiC9
yumgCOtp3eMB9YOon5PWq/8E66Bx9G7CnCICHdZrvhfK/4jXzSxeK4J6o27P
I6jPPDA8kY78z3nAZmhI96beepCbpS+CjdcCQ5WwT+AmbbPbiv1YbdGx6pZl
EQwtThf3I8/4vIvpTsW+keZa8VHBVgTNb0w0zJH3mAb/eNehXZLZriJPKxGQ
E1qXSrHeiSymVk1txeDC4dQ/RRxYEe45m5HHtBZEPZnmYuhy+291CeNbz3Ke
KEf9XsPUk5oYl1xmc9iItRgEb+UTt6J+bqF27RnEJ7KvrslynxhcW/Q5A+gP
QSYpRdqJYGqx9IoJ4l2wKWLKAv2RLLDv1FiLICq71fAk1t//AXqXjBU=
      "]], {}}},
  AlignmentPoint->Center,
  AspectRatio->Automatic,
  Axes->True,
  AxesLabel->{None, None, None},
  AxesOrigin->Automatic,
  AxesStyle->{},
  Background->None,
  BaseStyle->{},
  BaselinePosition->Automatic,
  BoxRatios->{1, 1, 1},
  Boxed->False,
  ColorOutput->Automatic,
  ContentSelectable->Automatic,
  CoordinatesToolOptions:>Automatic,
  DisplayFunction->Identity,
  Epilog->{},
  FaceGridsStyle->Automatic,
  FormatType:>TraditionalForm,
  ImageMargins->0.,
  ImagePadding->All,
  ImageSize->{354.48072479902964`, 381.8180216541734},
  ImageSizeRaw->Automatic,
  LabelStyle->{},
  Lighting->{{"Ambient", 
     Hue[0.11, 0.5, 0.7]}, {"Directional", 
     RGBColor[0.42, 0.34859999999999997`, 0.21], 
     ImageScaled[{2, 0, 2}]}, {"Directional", 
     RGBColor[0.42, 0.34859999999999997`, 0.21], 
     ImageScaled[{2, 2, 2}]}, {"Directional", 
     RGBColor[0.42, 0.34859999999999997`, 0.21], 
     ImageScaled[{0, 2, 2}]}},
  Method->{
   "VectorLengthFunction" -> 
    Function[{System`VectorPlotsDump`m, System`VectorPlotsDump`vrange}, 
      System`VectorPlotsDump`min = Min[System`VectorPlotsDump`vrange]; 
      System`VectorPlotsDump`max = Max[System`VectorPlotsDump`vrange]; 
      System`VectorPlotsDump`imin = If[
         NumericQ[System`VectorPlotsDump`min], System`VectorPlotsDump`min, 
         Min[System`VectorPlotsDump`m], 
         Min[System`VectorPlotsDump`m]]; System`VectorPlotsDump`imax = If[
         NumericQ[System`VectorPlotsDump`max], System`VectorPlotsDump`max, 
         Max[System`VectorPlotsDump`m], 
         Max[System`VectorPlotsDump`m]]; Map[If[
         Or[# > System`VectorPlotsDump`imax, # < 
          System`VectorPlotsDump`imin], #, System`VectorPlotsDump`imax]& , 
        System`VectorPlotsDump`m]], "DefaultBoundaryStyle" -> Automatic, 
    "DefaultColorFunction" -> 
    ColorDataFunction[
     "WL12DefaultVectorDensityGradient", "ThemeGradients", {0, 1}, Blend[
      "WL12DefaultVectorDensityGradient", #]& ], 
    "DefaultGraphicsInteraction" -> {
     "Version" -> 1.2, "TrackMousePosition" -> {True, False}, 
      "Effects" -> {
       "Highlight" -> {"ratio" -> 2}, "HighlightPoint" -> {"ratio" -> 2}, 
        "Droplines" -> {
         "freeformCursorMode" -> True, 
          "placement" -> {"x" -> "All", "y" -> "None"}}}}, "TubePoints" -> 5, 
    "ConePoints" -> 10, "TransparentPolygonMesh" -> True},
  PlotLabel->None,
  PlotRange->{{0, 1}, {0, 1}, {0, 1}},
  PlotRangePadding->Scaled[0.05],
  PlotRegion->Automatic,
  PreserveImageOptions->Automatic,
  Prolog->{},
  Ticks->{Automatic, Automatic, Automatic},
  TicksStyle->{},
  ViewPoint->{1.3970224639780577`, 2.3511566907532915`, 1.9925838628942842`},
  ViewVertical->{-0.08832375334409232, 0.06050590539643966, 
   0.994252457883494}]], "Output",
 CellChangeTimes->{3.892097549735547*^9},
 CellLabel->"Out[181]=",ImageCache->GraphicsData["CompressedBitmap", "\<\
eJzEfXdcFde2/7zTafbee4y9l9gVu8beK1IEpCgWFBRBpUgHAUWioIiCglQR
KxqioqLGFh01mpjMTXLfbW/ye+/e9+67d/12O1MOc9Dc3x8/P5995MzsM2Wv
71rru9Zes2eu2zZvT3+3bT7ubl2mB7lt9vZx39plWmAQ2qT/N47TfYXa/3bh
DOhv4Djtj9sc9/97w0ryp74Z+hiGWkdph4+i02zayZd9T8LfDHTbbLbtj+Qb
3dYFfdxB7Z/4m44cQV+LPvpynOKgXvVP4Me+JytOMIdt+xM5GNnm0Ap9/J5t
v4taDGr32PcfUWv1W0/SBH2MQW2E4iQJrF8FakZ24fj/SrY95qNP4kC3vWfb
BimGajDb9u6jD2Yh2wwt2bb/QO3fpONhtHEi29XKehjPjzqkfjjb9sx6p2jb
c7ZtMPcbDzaZbbutONgdtm3iv3qwWsXBbrFtU3/rwUaybQ8VB3vIto3RPNgM
8qfpEvpYxNHhVh6YHbcn2/SL4rg/sW29Gjrun9n3a6hF1TuuAcPxP9jm9pwk
6dYcVbD/5CiK7Ryd6M+P1m1MGZM5xT8z7VfM+gRz0jn0O9m2Y9JBleicSf40
NkYf2WybDeQdPkMf/0Dtv9mQ9UNtO2r/yy5+iOaBx9Gzd9m4caN0lU5022Hl
SRzptkB2QOUd4pNutf7W3gmyvby83nl6ek50d3e3ngCPxiHUlsonNfZBHyGo
ZaAWjtoA6UDeioOOpwdY7+HhAejA4ejAdEekotME8qcB3xruYD072bdf0W8S
PRjeh/vgK6U79ik6TaGdrAeSzxiu6OQqn7EadcAN/032hSn6TZMPpr78PYpO
09UHU11+qKLfTPny1QcLUXSa1cBY7FT0m0MPhvu9Y3dAdwQrOn1ubyy2KzrN
o2e0XpZqLLbW62fE/arZwdS3EWTbWUf2Ea23HRzaa3O9w+urrR3IAeyNWGD9
H75T/lDfwCj61x8g6yiSbyZ7I+tX/4dWKJJvFnuj7at9RqwU5JuDfLXWMZIk
oFSm1fIJ1MOxUdFpjXwwpSrXs4Tr1HcgH8xD0clNfUuy5DYoOm2Qb6laNWBu
ik4e9q59naKTZwMDsUbRj96vhlVZrejkLR+sHgZWKvr5qgdCtiorFJ381ANB
REd2LFN08ldfvkqTlij6Bdobi8WKTpvrj4V0+QsV/bbQfrYqSfYtqNfPZB1T
zWGZV+/8atVQ6KN6qD7X/mG19YcG9fDJdzxH8cOdDQzfLEW/EHvDN1PRKbSB
4Zuu6LdHviX1waYpOoXJB6s3Zq6KfuHqMZM1YYqi0z57YzFJ0Wl/A2MxQdEv
0t5YjFd0impgLMYq+sXYG4sxik6x6suXTcJoRac4ewMxStEpwd5AjFB0Sqx/
7dJADFP0o+xNwyQMVXRKkQ/2znYgBtfrZyQnQgerbyMH1etsVikK+ld/gAbU
+5He6kzJN536VlUy72f7Wx3+qVEeQfVN91V0z6w/gtJNf6rol2VvBHsrOn0h
H6yeJvRS9Dsu35/aUvRUdMqRL189vN0VnU40MCpdFf1y7Y1FF0WnUw2MRSdF
v9Py5asP1lHR6UwDY9Fe0a9APRayMrRTdDpnbyzaKDoVNjAWrRT9ztsbi5aK
TsUNjEVzRb9Se2PRTNGpjB7M2kF1sCb1DmZSKovSSJA+jeufXMsL1R8qF+0f
EvCRb/XvWBo+J8VvL9kbPkdFp8vywerxLIui31V5+NRXa1Z0uq6+JdlmGBWd
quVbUvMsg6LTTXvXrlN0+rKBgWBdvqLHUVkDqm7qtJgzPRQO/7ECYdPdg6OJ
J+uhbslnU95gR3Y73AfyYkzcWjk1TPcE62nYb3lO8t30wNb9d9SCIKigavpx
qTN2HVqpt7WcHOljtYrgqEjx979zLB2jvJa79FgqOtmWHuujMmz0vBZVho4N
yx9Zv53SMBmi2aYXHMWKMtVJBVXPpLSmx/tgdo4GS4YhbNuvbBM7MYb4z2zX
ZzYnrpOHQAIYNU8fm8ZjgRpGYFs2AFaieYV1IxGI8qwP1LdrxSK1dx9O9lEL
Q/CJt62xPfwjul9lK6mZ/HDuj90OJrE4zdxMHnID9v7/o7gO5Sm/1r6jJuqz
2k0S0rM6fse2PeVo1IA9MI5GvmfbMZr/zebMj+mZq5kyWZWKmu8PZxTZ/ZZw
su4gByKNOfPtWqc0KZMESjfAxPPBpCM9tSWcbcMccy9qRRzlJJs4asJr653Z
qMoycNR5cTpiitWpORbTf2Seko3FfNaTMIYH9c5OlEU6i17eJmGN5es+mLZk
6c0ubNsb2/O9pJdpC6rfksBk2ZA/sW10YoGwef0mTvHvluK0r+hvVOrD5gk+
mM9k56vm6sOpxt75Xsu3qfRM9FDaGU6WXsVxzErWOAP51E+xd5pv6W9U0ZCg
2P+O7lcRmh8U+7+TL1Npo79XdHkvH0Iaue8U+39QH8J6p28VXegVqQf/W8X+
n9RXSbTgtWL/zxp3+Uqx//cad/lSsf/f618i/vsbRZc/0kOoSMlzxf4/yYdQ
crKnii5/lrsA64IP86ReFxVHVd701/W6Gm1jP9kqPKrXWR3zaSnxgw/8xlB/
oPD++/V/hgdKYr8mjcG7Z/sbkrK1yCdQ3rjSHP5dvi6JTCkJzj/k+5KErVSJ
f6rvwQrpGkUX8vFvGuPzpW0nm8DZer03bPsZ5IuWDlZt28moffPXbPuZ1SNA
pHPVtpODxjBctu3kqD0WVbb9nDXG4qJtJxftsbhg26+R3O+d4oAV2v0kZbAd
ljLt/mYVYDl1kMdis3o/sqsZ0tAV2/6wZf27xX8X2fZrrTF0hbad2mgP3Vnb
fu3kq5WurMC2Uwf15RNreca2kzUEUkZ0p207dda49lO2nbpoD8RJ237d6MFU
RuCEbafu8sGU159t26+neiCIEThu2+kT9UCQUOcL20691ZdvVYGjtv36aIxF
pm2nvvLBlFm+w7b9aE7NYL0q6wEztPvZzZynafc3W/tz7J9qmA5p/0gvWWvy
TT105G5TbH84VHvokmz7DdcYukTbTiPUB7PeYrxtP5rGVVvSONtOo+WDKcfr
oG0/ml1WE4cY207jNMYiStGJTUJN3Lt3bzhrXHf8eUF7fA4ofotpN4oGUGdH
CA8P5/RiamqqcObMGdy4dvjTQcjPz2d7q9GndA4T+STnleR2QmOolfPYZMqA
/RAfDFjj9PjTIOTl5RnwSV3qXrx40aru5cuXret4nuf0/PXr1/GF4MaZyCe5
VukABvxp1LikDG3BRiiuiojBoHFVOvxpwleFruDq1at1z58/x40z4c9G+CKb
4IvkDHxx5mX8l7X1x5dt1LhOeqMa15moAaxwxUUytCvFjK/VIA0cusTLly/X
PXv2DDdOhz8dyNXq+cIj5dK1k8tuRi5bz5/OLBTdh+wlg9wNfzave/XqlYEN
enV1tTToOvJpVN4MbtXkpjTuJ0YNW+IGlAUG/erfD25kfNBpUlJShFOnTuFG
buvp06ecI74lR3pLwi63fUKkewq+Gc4JfzbFt2S98lOZ52C4YYGQ4JHLtcDb
BuL74ozKW8JNPHTokEImBzQUUlnw0Ivek3SdBuV14mbCF+qAr9OZXie+MnHJ
YDeYal7NOUiIMZPrNJDrHGCYBlON3kKiB8I92jyeiABfHTuJUu1wo4Ms1asQ
qCjLLbqor1KPLwyNyaVLl+qePHmCG2eRrtMJX6eBDKMehhgnw2TTMr4os4Iz
4m2N8cU60YsV5w9yg8+My2CuaRu62DwT3tyajKsegWgHX3XsK/JtCP7UE7wY
bPFCLmsXuVapoELpt7ldihux8g2laaNjohdyc3Otg86Z8T2RoceQPpyP/yJK
YJEQYyJ3aECwiYChxikw0bREiPHI0Ek3SYYeAW/uoHUw1DAXphg9Yb45hC/O
usS1pzcp7PaIgmnm9WLwsBTuM7KN4E0JKHJ5Og19YLPQSqan9L3KCpeWGret
Y/YZ4w3fOmoIXF9//bUF37uF3rsQ5h4uRHvEkns3SfduUdz7cONUmGBaBLPM
7i74tptIt70WBhqmwxjjSphpCoSF5j1cO3qLfH5WobhiiC/MMW8ED8eYTnVv
3rzpRvUJ/1qpU1jc9FqJoAPInVi0OLEyTN2huPkmDdx8cnKydPNmfPNm6eaJ
uaMjAK6O05HFK0LjYx0BYiA4IwwwjoMRxukw3rQQZprXI+FWIqW0DoOO3JNJ
CHbfD/0MU2CEYSFMNnogvG/H40FMownfPBqvxUilx5jmwzzLJtjgEClkbSzl
PsX7CFb05HD1NaDaCg4f2dDYTNKo2bWyXIlEQeTXWuOhr3v06JHNoBjIoBjQ
oETAeIdJMNtpHlLtYsWQmPHN83mZZ2GgcTwamhkwzrQAppvXiD5DQxGE0N7G
xJWRoTHzeVnnoK9+EgwxzIGxxlUwzbQJ5pt2gd/gRM4Z93Ei42MSQj0ikZ5N
Q1hbCgssAbDeYT94OyYOwbtbK32M0rHrNGiGTf0J8SPK4iyL7agIJ0+exCPC
X7x4EQG0/qiYFKMyxjIBpjnOFH2H+1vwqDjiUTEQ52gSdrnvg0HGCdKwIBMO
cyweemlUzGRULHzJF1exUZTaLNNmmG0KggXmUCHJM9+EuzUmA2Ph878ohEGG
yTDSOAemmFbBQstmWOsQDhsdE4SjG8+Pwt1a4h8YPzxAxMB4y1CSQillQZpB
PUA6PD76uocPH5rw2JjUY0MMJmdkYzMeJjtMhZmOc0W/4YHI1llhY6LsgQzK
Koed4OsUjy4Nf+phpUOwEOd5hFy8M/50IoPkIJxLq5IGCGvV56Yd5G82SKRX
czpI4rohW2As0tHPjPOwwYVFli2wxmEveDnGwd5hx8fjbkQdzbKiqXkWuWEv
GTsSp1JW3tmMilEaFRkxZmlUdMShm8nQfGYZBxMcpiDozII5TvPRDSeQvQQ+
xKDQ4TDCWsfd6MpD8TfcxIgRWagXuujGVKPEmkv3YNvK/cTfrDQfhKhVx4iD
LUq/wobDkS85dhHppJvU5lv8YbVDGDLGB8HHMUm4kHGD2uRvv/22M/6rGT64
gzQ2WrChYUM9XkxrAdQznY00trHqmb9rDKOu7sGDByYNhMljabAZy3HIOCGr
jaEGnzstRHa5hCNey5EgzcJf/OImGcKMNedgGHJh8yw+kLg6G2pK7om1VQ8I
DJrim9aRIdMjFZuFkLUbdTqLoFldegdp0tOHz/Fe0qMp7YdHDE5En4N1g7eg
fmhw0W/x0CJbBWHDjnH9cY/2uHNT9Zhq4W09HShVjqE9U0/uX5jsNXzkb1kB
0l/Jp8nqOq3XJpw4cYLCG8nFBuMmtVxMjFxjL4rl4tnIF41HQot09BnWLBJL
hHIJ/OlEcE4U3YyFgIXBhOONxj0Hf+ef1D2jJKkJtWnEOyAjWAQTjOsR4GOE
uprHwv2ar7F0XPBuCx5xhI3c9LPgaloLnkjnF1gCCfAR2PlLx29xw3Gf1rh3
Y+p07JpKCe/432oZ80p/QtNf//pcuP43/J6J6v+QT7M1isPXSrw5EhVfUVFR
d//+feR9rfIiXgyJJd4zAgsNNzSoKrUyY/ERF8ZZiPh2Nt2LBUfa1iYh5P+z
G4qF6xk39ZL0jCwMQVJCknOFzy0bxeT1J/SSwCxUTRDd8YZ5pp1i6voiZL7Q
NhcqJb7gWBFyY6uJKTow/BRUl30F+1enisHDU7ixuE9L3LsRPpYzhYpVSlb1
UVmlVXR4VRkjmsL8LeUB6gd49L/h90w8f7GvSVg8Biwfo2TmqHiIQIRozzAx
YNR6vuhIvk7D8FlkNyGEeURIEnJ1nAFLnFfAoXWHobbknvDo5teS+XOg6EZ0
CgvIS0j1Osk1lrmWgT+NKAUmYyvM0ViLDNQDYPlYiHwmm1aCu2M0lg//9NFz
8daVu1hO+O9RpJuer8q5iP8i34z4s4WN2AjpIaLDmSGdFOWwB8ZU2SkWv3yw
hMLykf2YUOgcmFlTKOXl5XX37t1D126VjGzodFRfkJOOgM8bj4NlTV2FJK8D
Wrqjp6SYv3GsBisLXDp4DSJWH0A+aRFsH75LvF/1gHOUQ2Iqk7lMJoT/NqIy
ERcO9oI5pq2QtOYcZXRkZIk4JplWwAbHKKs4UACC9nWse/v2bWMqNCHWO1qI
944VknwSxW2jt8D6xqthR/MtENcqir+XW+uMuzWTBESuhchHh4WjZfjI4yv1
U4G0QOO3VZ18bG9W70rnPo1KoYlJSUlYaEhjkMiILpnUEiOqhMjT/CYTiMSW
NnUVt4724IuPFCAg1hcbDe5N/JP7T7D2wJmoApjuOBtWuqzjH9U9tkgSoxGe
nmQA5pg9idgc8LYmTJUeP3oCo41LYbk5Unh466lSbBNNy8DN4QAR2/PHL7hB
WGKcs5DokyAk+MSJviO9Ya7zLFjsMh9WNV4G7o3XweZmmyC0RTDEtjoAR9qk
igWTTxHFbEpNqFV4RsJyjFh6tlaRiU7NYZvSbR8s2jF9ZD8mKzrPbVI5JSyr
nJycurt37xJxGTVMH2F4nEn0G7UW5jYeC/OajEcimwKrmk0XUjZG2lg/wut0
LILApG+x83IhfeNhGm2S8TAwMeF01ByzBxGTSRKTntosYbdHLElVbB9yFDFl
tE1HJGLkzx4rRqHJIljnsA8ih+chab2UpHX+SBHMc5kDC1w+B68mG8C/qQ9s
a7YZ9rTYCdEtIyC5dRxktjkEx9oeFio3l7fGx22iJS2T1Rha7ZBV4Rapdc1K
Mlhx0McWQ32wH5PZj1S/tGSGVKW+1IxqXo7Qj9RJiPOKQMo2HuY0HgMLkNLF
tfeHhA6BYsHURL4u+wbSVJW+kTymnopQiPSMgrlOC2D7iF3USzjJoTEV4Wyz
OxGhXhKhiYoQRdYLYal5n1CWcZNrhLeZFCIcY1yAIuMISYSDyT4n4dGdhxDj
FkXEuKWZH0S2DIf4VtFwqHUCEd3xtkegYOIp/k7ubeQP0G+IEBuphWhSC9FW
7ehzJupsfCO1ZD5QWPbhfkyC38sWsp4EjWoJGjT0zkDyuXoktong23IRnOyC
Jxmqe2Wgz5qZJ0kqFCcHbaRnZPMW57IKialc4bKWf1z3mIyNA837IdlNQrLb
IKR55UoZDAtTvlCPaJhm8kXKl0UdmJNCcqONn5NwHUvuxWOeSc6RL84uQr4t
BlY0WgKBzXxhbeNVkNY60apwWHJi5aZyZ9y9pSQ0Z0loFsnJ0TSwZCTnyzqn
JPasbuBjC/I+2I9J7K0sMZVPwxLT1dXW1spi02KKRGxGmoaHhUhsuV3CscDg
TNf9cKjjVrifeAUeld6RdM4sSc3CzKbbUA9Y5LxMSPc+wjnISRY9DEYim0VF
xpFoyolp2hDDXFhs3isWJl6nBK+RQl44F7XKYQ9xbVherfC+JnXv3r1zZDoX
6X0AmXcf8GziBgdahkFGm2TIRnqGdRBLLrttJpydmCfczrrFNcO/aa4WnyPF
FdW5a9euWQ2nkvyzBwSt0TPh/qys7yPrGj/cj0nwDcWLSnrZ2dkGLDwDFp5R
LTwbq0miZhSinvXPJILDbXWzGbCh+Rw4MHaz+PWlezT9Ljs8eu90uiDSKxpn
jbDFJIkLZzaVgAZL2OMRBTPNbliAijjLKISg7ZONntjZ8c8evyBbmypEOMI4
E1Y6hEoitOB9vbAIORe+JKdYiPGJgiWNFkBQM39iLbPapkPhpDPC1S1V8OWF
m3DQLRrRlEi4sLGU55/wXGt8AEJWXNRSpErIGJdClEofSJ+3l6rDVNHBv1If
+rG9mXh58mlSmlQsXr60tLTu9u3bDYvZqBazjlpPvjAzn8j5zqbzUHbwDKxp
NhM8mn8uHPVJQApl1VJZ1noWWj+qe0TShMud1/BPHjwxSNpqoKE1kfgM83rk
IfGkBtrWhKqsuGzwJlhgChWLkqoRvyGiFlcM8YHlDruImF8+eUW29iNStmAp
i94jvWAdsqp7W4TAoTaJxKJe8b/I1526pyPd9OLd67VQU/mleCvjS+SR0bZ2
VNut+uqkljSdGlRxUym0mCGbXWsRIP5bqyqYKegH63MtH9mPxYQvbBQ5MTER
S1qvFrMWB7IRs4GKWbx/6Cq2vfB1WS2EfOYNa5vPgo0t5vMVXxTRKXXZGDso
MijEIi90XiqmuqdJKm1SSXgdkbBBkjBlqwYUW5TABOM62DYkE9OcZnQzkrQ3
LLMEg79TBpL0ayZkIRqp8TznOeDX1BsOoqgCu06sxveO3+VfPkVunQiZf/H0
Bf6L/gh/tpaE7KIhZGMDQp5KR9/eg0gSPaJlgb+lRPrj+jJJP6MmpZ5Ol5SU
oEFtSNwGyXgb1SlPPZ0IEreN8YT1zWeDT4uFGopMp+r1xGrPdppHeK6TnBsz
EPFON68Vk91OSMIlvBMp25LBPjDPFCwecjvPEY9rICIxiMuHbIQllu1IvOn8
9Zz7fRQ67DnSHVY2WgYhzbeTcKRg0imxNuO28M3db9rgbq2kVIGzJEoHyb+a
GhClYoUISTHtlJAyff1g8fnHFqkzKT7R1ldd3a1bt+xK0WBPacmUv5FKkS/N
Osec8FwxYlyAUS1FB2aOHz94jCf8YJnzaqGu5qFZzqNRPZ1mXgMJa7NpNGJm
KpqPHCxLsAmPbj91wJstCkEutgQhQaaJZcnVnzI9jfKOFP1HbUIxpjsJUA63
SYEqnwvi4+rH/OunrzrjblTV9XzlyVJY1nQarG82l9MJmf6JnEk44p+IWoJw
2A+3eCEDtXS/OKOG2IkGWxoQO33qWx3MUPlqV/o7N7CPPRD9SEMbjx8/XvfV
V18hp/KvC9NsFeYX52QP65uol4RpkYSpt1aeDPeEBc5LxFSPNM5IE5ZEL/FI
CXs8sUhXI5EeJ0zYkenlIpKeC4LkNYUciTmdJHF6kSlZP6dDYnnKjRZ4c/O6
77//nihniRDrEwNLGy2Crc0CIaF1DORPyoVbKTXCq3voglC37vgHlFs3Fkoz
zxHB+rVcBvvb+sCBtr4Q1W4TxLTzh9j2gZDYfgukdNgGGR13wrFOYXCqywHI
7xIt3N5RRq+f3IqjpqTxiOCyL1UcNE1WZmUcxJZgqJOFplRAYkJ1WHQ2ksPO
Ke04Fp+1GezxJRvLSsgvERoa0h1jvJgbXcBXflEsi9FRkesR8tMLYJbT57Bt
xE6aKHCkWslfzS0is3aYFOlY9InFOtW8ClGhbZyFOjUiV5K7W2aORFqKK+DQ
tkZMrsuGeMJ8SwBsckwVK1JuOjA/eT//quQn21ExC1E+B0TfUd7g1ngNRLQM
hTTEo6p8KsS7h+/wb569boS7dcK/IHaAa8SX5RSJ8V77YDkSNRZ3dudwONl5
H5zuEgkFXaOhqGsclHVLhIvdU+Fyj3Qo75Ys1GwrttiTsJlmyPDoGXHZYT0x
27hkQrfYChrsqUZbxTRoiZeEqXxheg64tflMDB2/ii/KwFmjD8pYVlUjnTAk
MkYuVNw7LoAzqY2uNRM0FVndpc6rhLLD5Zwzm1aKneoh3NiVqSHblUS2xNw1
prIVdnvGwgxTACSvLeSaMLEuHeJBSnA2OaYgsX5pwpuJHmLg5JUJFTsyybe2
TLY4ClrgMhcCmvqQpCymT5d9KrH68i+fvWyDu7UlxybGGYm2WEjyixLS/eNg
bbPZENhqBYS18SRae6JzBBE3Fu2F7ilIvIeIeK/2OIxaBlyfcUKo3lborBaz
Ra3IelnMyhwUsduusruWoie2AAp9IsWoUuPi4uK6mpoaTkvWJBWI4ofQ8Sth
XevR4NFmDPi2myBkeO/hPlbWdHLYwJd9USg72vGBBrVZdmBmeZ/bAZjvtBiZ
5XQ6Y0gtGn/x5DkI7jRNqN6VqVdI3JVJXE8TrsTvYjngKk6SIqw4XNOYCMYo
LhniDnPM3uDrmCxWptQwkkuFfvlUKcR3WSvUhZ5FIaxkt0WvkR6wuvFyCG0e
DCmt43HSAgVGVcLLe990xd3osVsICX4HhBS/GOGwfzy4Nf8cglqthoi23pDW
IZiY5/NIlyuQsKu6p8GlHmlwZUY2AQEWOBb8NdQu9UgXr8zM4R+e/sqA78SF
5sfqI8BMM3EEAVjJ63nuyfXJGf6bprvY86EGWxDoMAq0QEA8MRoPpOXg0XYM
rG09Cta3+Qy82o6D+G6LxdoFMfyLnMsyFAwaHtokUWQdoxzn0/Opr24xj794
rIRslfHgqEhuFGScJSUeq1zWk0jXwACQERgB+7vMFUvnhXJKUEwxryCgIHjQ
U5ONzEAMTDX6wPahWVxjZgYWD3GD2WYvXB8gVqbecmBguITAsKP9PCjrHcy1
YhYg2icS5jjPBO+mHiThj4kZCqBwOMy/fva6N+5Go6jWQqJfpJDqHyNuG7sR
PJsvgO2t10Ik8uFHOoYg4x4Fxd3iieZXISAgQIg3ZuUK94IvCHeCy4lXQVcN
NRduQIL7fjjYLgAqu6eKt7YU86+evKQJGhfKSewgw0wVztb8T5bNgkTn2PpF
NfU9vHDs2LG6mzdvooFtCBY6Mn1qwEYBNiBMrEHYeDg0VA+/jk1Bg/7qWBVG
BW6cUSOTaVInK2nSQO36Lx4vNautBMuAwFQHPPm9Uig/XEGBYp0e8EAXEtN1
Ppz5dIOEizDPaISL5QQXxOubKC5ISeIic5h4Prka+Re0TUckjsGxHmaa3XFJ
DwLHbQoOg5AeGAn+bWbA8R4+Ys2CVCXJi0Mkb3mjxWTONbH1QfiibQacnXRa
uJ99ty/p1pg4hTT/WHHnOB/wbrEYdrZeT2hdVqfdmMJBKXIKSNzERtyceUq8
F3RBuIug8freN5yZolb4uvYRfFV5U3yQeQNDgtyN88cgAlfE40pgq62YpB3D
zaWguKlBCRAodBgVBgwKvT1QECqA9dN7D2xERgIBAgV3GBEGeLAgDp6X3BSf
VtZ8pOswsyLzNch3YK4QPj6AM6rthJHxAuw85jktgh0jQjhS0WUm0jcQS+Hb
bjzEdV8Ipz/dQDkDMbIEGJPNyzAwHBUBmhCKtxs9SOb0xROebDYyaCxC0MB1
RRsdE8SokacpNIzi1glrYGNrV0jssg5Ke+8QHiJn4oL3Gerev39PKGKkuGmU
D7g3WQf7Wu6B9DZJUqrtwem6prgbNThN+PKTiEL4RwvpAXGwoul0FAwshdDW
GyAekf/jnfbC2a4HEYVIIvThEvIq9wIrhLqdF4WnJ+4Ir+9/01QKKLSgYVZD
Q8dKWxUWA4t9ohwASkSCrT9WrRHIYYtx48YNpHIIIfoPI0RHypXMkNB9MQYH
aVs6uMKOjtPhelwuhghnFx+yPzGzwAYXmpQfK1JyDDqxaJFwYmapl3zkUGY4
zkEOZR3/7NEzOjllFHdNXAFBHaZAIroghBLh+q4jNBog9iPKChPOLEd+ehQh
+MF8U6h4yP08RxwApRQG/lx2CUw1rcPFp2L0yDMUJCZx6/jV4N5qMuzvuAxO
9fSHK3328M/O1RCr40JwYhZifaNhkcs8CGy2CRdvwNG2aRgnwrWgS1wn3Mcs
gaRESEYgyQiIR/oxCwJbUp6Z3GEr4ZmFXWNx2IC8zCG4OesUAcl9BJI391/y
b5+/NuHDNNNAioOGETHRShcJKUpLMlFNOUm1NVuB7po9M4KgYoMUks5Bmu7d
/jMhZeNOvjDtOBr/+sDRU+AI70PPEdBgm5I42dMKHqEqPY8zfCRw6HS0QUhD
tnstYiOeiI1UHS+VvQ2LJ1nJwQrhsM9RjpoVEyGl69uMwsQUknssgbxP3YSb
IUetmMFcZJIJRZYOW+mMsjNlovzZ4yUw3rgO1zFi20K2Oilg42paDZ6OBxFs
8q2wCUKwcWs1CULaL4DMbl6Im+yAa33DKGIsfOnJEtF7lCesbbyS1CSktk5A
iDksFk0pEGqzb3cj3ZoIif6EmQiHAxJx2gjR1FWIpm5ENHUHoqn7GU1Nlmjq
jZm5CC+VwpMTdzBeGuOLIZbFxR5ezGq80EcJjNjzWK2LxFLHy+GoVIHOViS8
og0avQZoiHlBdDJtYwi4tx0JG9uNFvdORHLyxqRQhRsSsaDBKj6cC/++4hj2
Q6TJ2JnGV2Se1qmhY7Tnk2gtgEEMHusF6xBb8UZspSq71CRBx0mRUYreGINL
lGHHyBCGHuEwckqeiE+Hdp4JqT2WwqlP3cTqHRlK9Ew0LSHo0dHcLbU4SwZ7
4yp4Mc29GDEWGTX4sQAPxxiIHH6K2iALlroYNGE1rG81Eba2mwPJXdbDmV6B
cLnPbvH+zjNOzC/F+EaRGiTfpl4Q02o/rjnCU7PC9aBL/OvnrzuTbo4IPYi8
BMSK28ZtBI/m82F7q7UkN3W44y6StGC8Vof9EbrOG7NPEWNTu7OCIxFyEzVy
OBOuqUPObRrWOuGofyJOWfKV2SUGWjKgskEmyVsZ63srjKnxGmEvW7jyktpb
iQkJCXxhYWFddXU1ZxdTxPIg9+TbfgxsQMDyaDcKfNDfqT0Xig8XR/Evc6po
qYxeSlJyDpjT8A+/qsXOS3h87bbw5PodMWayu4SvyszTnBa2THJ9u144szVU
eu6SeWlpGpjxoDnIvwUY1VaKcl0DX4zMC61jW8tfzK4yyNNGJhS8jYRNiKyH
dZ4Fh3ogF9R7PeT3cVeDbjEBHUuWEGuFn+/CaezHtd9QQ2UkkLPWJJKKjae4
3JOEQQRV4qGpWyAYhVFhHRZDTOdVmDFbzZZwL7TAgTo7Mm+BKzuCm2+FpNax
jDXnCVeCLnJdSB9nWIdslZoqRyGqnAC5XcKInSJRFIFbJYabo0SkyD2QwhBS
bcI5Cw9v1xHY4ZbQIQAOtt8Eke28IbytB4S0WQfbWq8SYyZuE7IDUjAc7Vo2
9jiQLacepx1609QbW33CYAtEHUaiFhANMhBR5IEsnFe70QSML0eF6AEmJyOR
vc6qJHlWzLl16nw5eV4HWSgMwCAEwO0YgFn5env4Y2k5SPl0NMEfmayX8Kdj
cyEVx4sJyXJHJGvf+ECdGoTWIGwK8peLnJcjf5lJc3R6BjFs9tJ7LoP7Q4JR
VIA/zXCxvx+c7eOBe1BS7hVNHjfEMHRRJOcQ8/Yij0jhKF4JxImm5aTKMnJE
Hs8/e8URcBngUFcUARKadalPKFzvu5cj0OCMZCKUVaOIuZOzEf2+z3VlzrTq
VDmCxCZKrRG6TiCUHeuyDc71DhAeh5Y1x91aStkfmkMmEz9Csm+UkOIXLaT5
xQgZfnE4HSRmeMeBW/M5BHBhbd3hdNf9qOE07z5cuqOH/K77dejjALrSvK77
+Es5ZfSBwgaRR+sLDPg5ViVlp8/XqB8lYQvuXtCg7FlZWXXXr1/nGgYgmRbn
9HxR+nHw6zAWgw9JjqAP3n0WBu8OlcGz89c5vcZsDaLVsZM9lOgjVe9a6GNP
kUB0r+HixcUe8hMjFvkRbUTUfDFRm0WI2qXsMosEPGuJGfa0uLBwtYsbZV3o
Eh4tTcBII62wjyfUDt7OsGcUXt57jMVIMIcf8MSYc5KjPT2MMiInbD4gVByp
QfCRMTceOWf8fCLF3GsGLbPA1z2DsoB02NJ2NhR/sg2DEAp6bYaaeSmsj170
H70Js3nyjWC1Ud0PP/xA2ZxJOB+UIxRvPSbuQ8QkrstKuN4vhH9bdKcN3t2C
BgrYNHfmKxD/x3hLRXhL949FeIsj03/HApKQen5OKvu2tFqBbOdagr0DyNBh
o5fecTsc6xxKSsgKukbC+W4Hobx7PES184Ho9r4I9SlwuUcqXO15CK71TIPr
PdNJFQv6X6yelSPc2nYeSVvlpM2Sk5ZBqpdBqrSRdDJQtQ4ejhhogoqjK+ro
lRhF+EQo1WOQ2sQNcmKKgJSU0SGfEjFxJcYnads6Idbc2RWq407A8+JqxUSF
jFIdfRRDjJ0iQVU44R+p1wgdWDob3yjs7zkMTg2chIxHoV4yk+wZfUQLN0q0
EAHVRCdrSBguu2lc4rPCeQ1flXPJQLEqvDx1FZ4G50DmdD/koZfCjUH4EbM3
1+6jfd/WPbPBahCt06ABIfLfXnEww+SPfHUMx0IHDBq+MKeUPBmJC2M3Oaby
l05+5UzBJmb5R0NOj01wr380gS2Cq3Bz10lCHntjVGKqujkSPFpPhD0d50Nu
Lx+4PSBc/GZZVkfcpyk5TRu+MreUxBZpCIcZGIcB8cLRgERx9/hNWFnBr+US
2Np6JXGy2NlirCV12AyHO+2A4513I9sXAee6IRbZHcWs3RPgYo8khMNkuNwz
Fa70PKTDYOQaoT9TCTxvzsqBu4Gl8JV/IVz3y4fY8TtI/fGNXofhJmo3EFzR
L8Trs7KFmm3nzRpolU2qkbIvglZbj05LEIzVDKWqZ4zYCuRljHpac6dHjx5F
MLNC1i7DJJDVU8gK1VtTJcimunpYYStUpeVSt24DWQO1oxJkt3WYJpYmZdOa
egxZo1baXQ/7eg6FzL5jxUtLPDidBFoLBS0eHwXBDDRI1tVRJpF6mOwwDRY6
LxN3jtrNTKyJf/P0JZzYtB+O9loJD3Ycw4DFcGXlYwSx+LnfZZYgzkRnQal1
xRM1S8wRQoZ3MWeUk2VGAln8IC+uCPZzTOOvnrzNUcwa+Kq8EgjvuARq+u2D
+9tO6+DJ1bvIQb198Qp3IKDtSz4t/KW8EiFzSxSC7yTERudCStc1UPppENwb
uE98teyYCXdrj39F877thRR/5L8RjtMDkP9GGD4SkCBkBSaJYRP8cUIaAlot
he2tV0NoGzcUO3sSApnSMQgyO+2EnM57kE/fB4XdoqEU4fiChOMUAlxsT2tm
5cL9zWWolWMftLkMDcK9zaWIu14Q7gVXcDrh1V0cBPB3n6P2jM1pkUpoMhP2
7PFT+LKiGuI3RKCYPRzpRwpcnXFMqNlxnudpiaejBHazPbAbZbBbOQSG70iC
ZLMV7Bz7p1qMagLdVsKyg0rQ6+quXr2q+0jk09lkCyavBPWMRsAhhP7tFP18
xZFTWrhnz2YpwD9VLEvKNqpxb1LMKUB4j6FwqM9ncHbQFKFmd7RsqvVsuYqK
bExrZ8q01mqvnZTsNXpjLMxxmqdgF2S+UTgRFA0neq/D0DdIkI9CNnc+LEWQ
J7NQLMUj7PbCU1He+Llt/uXTVwR4JgXqRxnnwmqHPeDvmM5fO1nLuTDSsH+y
N5xHhOLrhUe5gQTejhje4q6Ja8GrzSTY2n4WRHdeBjk9N0JVX8R2Bu6HF4Nj
+TdFd5xw91bkOC4I2bGEFWBzeajjNsjqvAtOdtmLiSgUEeTGwYUeiVCFrC9F
7iGOml8H/DexyHjfzVknEHLLhDoUdd3bWSE8OXGLTFQgBN97bqF3TKsSa6/d
htsXvhQeZt/EGCUxgkOD/MFIBUhASp41UYCUrcylAqmddwHQcIyt7y7HXfHx
8fzZs2c/Fq4GyVDr2Fxo3Y1b4uOKG+KTCzeFr6/UiAmubgizk2EXxaxOA7MG
htk4BWazffbpNTBrZJgN6zEEkj4dDScGTIDyodONkqWm62qgkNA3ViLDl3PK
LRJcGTT54uwSUre23Hm1kOFzRKecEc3dGoNDf/FRyAmO1RcyzM5DmN1CYxtq
pK2TZNuGHaFZJYbUEcZZpHw8ACH1+sl7nBM1pBiaBv7a6XJI7roe7vaP4vnC
2wMYYm8VVEFYxwUQ0mEe+T+923o4+0kAXO0XAg8GHYAXQ+L4d8W1TXF3MiPC
NSKIPdjej9hPJQIreySK1bNzEAIvEATW7iwXbgeXCjXBxcLNHUUOElcmQHRU
w85sj7Ya6cowuFjfoMQdhs8QGXvS64gUL2uRgi620AFdWNGgZAZ1V65cIcAj
DMFu5GUDPLkcDkFIhbbMUzZAM8ocAIHNUwJbwhQvu1gzCSeDQmBP98GQ0Hsk
ZPUbB4WDXcWrS730kp20UMwpeO1CjDmTxA4sjB1McpgKC5yXMnZAZ1kjp6yH
8329hCdhpzilfRxj+hxjjU6T4Vk3RBMmGd2JabyYU0OxZiBL5qxw2AUBThl8
9cn7ZDPx3OjQOMzC+cznIee5QdTpw5W0AoIt3DBfvdF/NzwcFImwFSs+X3q0
Fe7WiFpV/nHBbUIaCKrxZxM1ahzsoUYuw5BRo1ejxhqW09efkKW3JNQo1k1V
zr5+RoFzTu1dscVC3lUFHa14qGHo0Bk3NX4qM/N0GvhhNyIBaCsGkKuXQQ0e
WjVsEXIReHYj8MQi8BzuOwbyBk5CBmsa/yC/SI0f6zobOH/kRjkmnbt3VJRZ
CtHesaSob7XLeglBAe3RIfv7Ct/kXaHeFP0OyYkQyzGmubDEspklw0nWe9kQ
vMJQiLhj+FEHJujynKt4RQj+xsk6KmgHaqiEY1tirREQ/93LNxREZrHi8GnY
3G4G5PXyhaSuqxmA4uDp4BiuPe7TEh+ksYQWR3s2xmQPLQZttAyQ7Ynk3xSr
50o2hhVHF2g4t4KCAoIWvYaH09lL8cglX3LBJoJAooSWKRgtNkAxMqDES0Bx
xUDRaQGFrJAknNoaSsDy1bjFeoBFWxGz+XHjHjxQdFExCSx69nR1JXJia6zM
bMJmnRovLMIghYLLnFcJh30zre4MxfFToWqAn/D6/lNliV9hNgotKGZolKxn
ccW5nDIYb1yLw2cUkt8ixMuZubNLeaXWmEN4feZWSxo4/Pjjjwj/h7dEwr5O
i+F6v1D4dmgisTvnkE97TtlXZ9y3BU3zoLM527MtHHn6hy85VsTCsYbAwwYe
r1mlBM9I2awop2PpZi7fxh9lZmbWoRDALlYaJu82WCF2xBYwWXl6DcCw9KUt
auQnokzy494W4W5EIrydvgGDBZ5PXgU/T3cnf//l4BfCt/ceGiTEmNgyCthH
WWdzL5+skJ80ZdxHdB/hBfOdlog7R++2+iPY03kWXB0YKLyue8pZc3+fmebA
YstmlkmRJjf04pIh3jDXtAOWmw9Q1tOYuiPxgIKku+Bt3SlGxNBJ60jweXfg
Pni7LBseZl6AK+kFkNZtncCHFxtxt074B83tAcVCS1pIcliM9TgA8xpNgwWN
ZsDqJgsRu0sWEr1jdPa4tAIzRAx8VVUVTnNIZaMjZQsjzZ+x96RY3+6kdkYI
N/rfQmb0GlP5cnDHGRFu3Engx3BDJy/oGjb4isXzi+cSaqOTYGTQhpFePVGr
Z+sk/Ckxh8DmuxnukN1/AjwaswDFNd9X30La/frxU6sFktBksaJp3EbyoA9h
PCfLTRKamG8i/ooVKEpoOtB1Lk7d8W+ev5TQNJqgKRCZlmo6VWZmdqcy5yZZ
1AxXrKZ6nyObm2nTaEJ7ehNMGfnLp0vF/VO84GRPb+yWxO9XnOR0/NuXr3Xi
s1sPnHEv4qlY2hkdq1S4tCuTf19cS12gDDNHtT2iEYYjVJddIzDDbW+rLRDS
0h+2t/CGwOYbwK3pUuGobxqGnalBxLFw3RZyDHHvlH6OvaIuj9opyZ/l5+fX
Xbp0SScZq3+RQdtUqdP6Igl4OztPEVOmejDQkYANjg3qLdasXKSer0BgjXf1
UkKOrZ1phRxdC9DMvy+5BH+OyYKfc0sgAxGjO6M/B/6L0xhu1NgrgGakhc4o
rNrRejVOtwt1wRfoVkVlmgVCmpIFgBCKLpNyUcyCntx7CLHdFkDNoCATZUGk
CnaVw04hzTsXb7FCAEFNSNp4igKPzmSpefQ3oec5EsL1k0FGeBDOmr0aGi++
y/2Sa433tcG9dGzWI3NLpJATFCMUbEuCsE6fw/FebnB7UIjwbcR5OsPhooYa
nazuwpdllwiJPnjRGtzihGTcfPH/8UIKaQlCKmppvolChm8ycu8pQqZfqrhr
zGZY22QRrG+6FNybLgfPpivBu9lqAtStLbzgcLsoyGgXCentDkBq232Q3DYc
4trshgOtt0NwS1+hOCCfv3r8or5B4Oq1gauVgGDAtb5VT+Fg0WiqoGvjZz+W
wdtA1zq3a4NdnZwe00PGgE/gwqiB/IO8kzSLYpLXPDUQBCP0YhRT36subDHy
rx4/we4V4hGrvzpilvDNviQKWrOUG2PltfzT03fEW3Py8P+05JZ5LWofywIq
hbLASgJMHZupOLJlP6mZql0cQz0rWfqQlUAyXh4Uh3i5LzxeeJT/nn/bn+LR
hmwlCW8LbnMd8D6SMuCchKMIiseDYsR9U9whoJ0r7Oo4G6K7LIasnuuhrG8A
3B+8B96NiCVW0JlSPMoLK06WCal+CG9+iZxOSEOfQ4R0vyThsF+ycMQ/Vcj0
TxOy/NOxv4V1TRYjA7gMPJquAK+mq8Cn2RrY1HwdBDR3g83N3SEIYRAbyp0t
fYnRDGsVCBGtggj+olvvhNg2IRDfZg8ktd2L8BkBae32E7weaRcNR9sfhC/a
x8Hx9vGQ0yERTnZIhlzUTnVIhbyOh+A0amc6phGsh7T0g9Md8LY0tC0d8lEr
6JgBZzsexv+Lpa4nhWuby40N4tygwHlycrIV50Pt4/xE/aCj7uLFizZQR3wo
bPwSviDxCMY897GBiE3YKpMEA51SxhgXE6eqjTbTVTjUvxecHdYPqscMwcDX
Sbg3qHA/1Yp7vUQ3zYoH8IXzweFQPGSq+HR1gNpOy5GHcpZYyNpyAA73XAEP
g49Tfy9DWUeAa0CGtEyKIN7k32Z4tiWG/Hv+LdcV7yNJW86ZrymohOCOs9BF
T4fwTvMgvutSyOyxFgp6e8OVflsRnsPg9fBo+GFEAv99SW1jfGI6Ud1U9B/t
BaEtA4gJxKYQm8XMdjGQ1T4WjiGIZbdPUEAspR7EEKQQR0Kg4szoM4NAC7d8
0tKhelM5VPvimYzr6FOP/8Z/oVaGtl1Dn0a46lMKV3xKSLvsUyxc34JnOa5t
KeechatbyoRLm0vh/MY8OO91ikB6D1KVwk6ZcK7TEQJjBG3xsl+xcCGwUC+F
RB/CMsaIMjYaYh/LOeqgiD99+rQay4Tm4pd1th8BgR3HCBleOzXCJJ3GhHTD
SNazaeekqTY2nK5jloKQfGJwH2zCxTurFhPurnh2mdw8RrASzWows9WShcId
YXBiwETEeBdyMpId1Ei2ziHnBEXD8U/WwAOEZD0torLSBBOBLApypnhDEQpy
kGXmKE0waXFRzER74d1mZplfPnwCCVN9CJqPIARja1w9YAfUIQTzw6IQguPh
+xE4/4vdCPoNwTKtZmwqJPnFQQIymRinGK85HZIgG2EXm0lsLrPaHxRubL0g
VKN2PahCuBZULlwNKhOuoHb3eI3wksyrfVP7TCc8r8Wrfj+vfWotOeLkCEuH
SS8a/k0jPYgKoFOJVX5Fwq2j1Zz5I/GnY0tvMgCSxy+1koAMgda3/1qtaVxc
HLp/DXtqxnYUNrYfSRrCIgR3nsifTc5suJbRbsguY5GuRukoYTG4E8Ei4cAp
/XpC1qDecH54f7j62WCxdtUSo4RD6/O6NkA0SiA0sUUPD/cdC7Wj5/EvzpVZ
i5vqg5BVz5PJibxP3TAIJQi2wIiwMGN6LV8Oi5DFJASgcd3vfvc7/FRkfpmK
sX6XW4PGBu0jcZOBgNGBf/PiFURMdoPdneYSQGIQfjP0ALwbHgvCyETx/cps
ziyB0IWSaCt9tdAH/WmC6umjJxgz4rVDVcLjW4+MNBVhDcSNDSJFr4GUAfaR
ckwOjIitysvLq6usrNRpgIWESGjcfTqMIparYrA7LtualogUWFx3hL96sarh
5zX0HwYMNVW2qPGEVGS6jgz8BPKH9YXKUQPhJnLGj06f0kuoMbKH1E5ujsaT
E7IzVpfR6CGh9yi4PmI2IZ8Ge6hxZOWBJwOjcH2X8Cw8jyP5/eZYfs7UasFm
RYTTDG9rS/GiYJQhhFG+O3uHI1jqQn7pIBwNikIschac+9QHng3dD2k9VqO/
feHHkfHwOwSV71bg5bmtUCF00kl61Nsmd2NSZ2iMamAY6BSNBAwDXo8eczJg
nKyffWxk2aRpsBXR2UOHnqJDDBm/GPgxOwkuGDqATyoU7xVSdOh+S2SiOeVp
QujwsKKDICNtQC94Mm8KOp3fKnS694un80/u1dLAWq6xIsPDX84uJAAp77dJ
fLA4wbbMCo+oUIy4WunQaeKzsHi9BkQcaREwzcFET9kApf28hXePnlPy34xO
BhGrgsIGRInkkMOZJuUIShBPW48sjpWn5fA/vHqH4mC0jwTDnKOQhVASgmKN
QoQMjJKfRybBt6GFxOMd6r4KoSVBfLPiaCNp9slZw6bIQLHxNXaBYlADxUre
+9gHylF1kIqNiAIoei0zYsKER6gKjMMQIe3Ip4sg1yNUBw/yKz+W/+g1QGJk
fA1PVyYzoBSNG2pg4PiviK3iq5oblLtL4KAr7uoJOn4dmyL+cXUOZ7Ip6dAL
RcFhkDtwEnyNaI9OAoZFbTsUs0bk6a/K/puEtw+fO0rYaKyg73tl+k4cUVeC
DRP2OBL5ecLIzzv+TUe8uwn5vROBR2jHOVD06SZ4jvwMgofwc2Ql3is+vVUH
j67dxlARXy0/wjXVwIjD/zNGyKDb4oS9S04TKJmKNByyJnUXLlzA7QNGxUKw
8j40V8LKts7jIbTrZLganQUPCy5q2ZSPoMu2s5MWghcEE3izfAlcGDceHk0Y
Dt9HhMCb6ivi65obBptZbj3/ruCm9V1bdDbKLC8mYuBv5BXAEcRS7o2ez/OP
n5jtmRE6XaSHkE4z4PKAAOHNw2e0LIKIrZmKJG8lJNmAt/XUoCc8oyc98D4H
SqUJUnZ3mgPn+2wijOTnUQQpBnpggX/0FDNr8k0nJT4IWpzUaHGQWMpvQgtx
PTTBRN6LYo2hrO8mzLbOQCqgcljtfITDhw+ji/sgWEhKgLPwj7NKCFL4pHOQ
PGUdBHUaB4mT1wq1FVf/NT5rO0NpJkDZ0WkyRHQfAxXDR8EP08bAtzeu8i8e
1HF69UylbEpMbBmS5E9Hw42Rc4SX+5M5k4QLBy1cGPk754qIOYnoMgeqB24W
Xj98Sutwm9CJwHoMVuDza3o3QEY+xfv0EjqiYQ/irMV9/JToIC6siVRGrmU3
tJCgZ0syPrj3EMaa55A2wTxP2O+eIES4x+o0MGKQLIpBjRFCXtmrQKwTkNSC
4A/yqlyaOmWv15M9EH4dlxZa9BoJf0TK8aujfth9Crse0nZ2mQjbO08Qs71C
ud/EVWQma5ChQlgq/66iGDJmeCBShECDEHC0j6vw/FaN/JY8LbiwVWvErDkr
cMUWZiScUe10HKVSQDqXaBAvL18rPC8ogphu8+HLQUFGCSmtFMT1Up9QRFyL
Ec3EMNEL30Vn47/It/YaDOUdYyh9qYcSjm2NhjCEmtI+/vBiaKQVNc3UqHFq
0NuYJNTQamJHqCq6IqEGt2UOAbDYwRfmWTxgpmW1EOeegZAUb5Dqq41aACKi
sIIIW5COcrJGmh3S22Io3cY54RdgoNaw0dGaN0K6WJTyBWxFJmd318l8adpx
XYO+6SMwZJ2YTJ7mSWzOm9G7xd/vzf8AbuhyJ0WIzZ4eOBmzFoMEHRtLY2SW
5tbZQqgeNQluL/eGxO6LSDZdL01Ht8TCJYGvgtriKpf3r5B8CY7E4sWbhP9I
OEO+tbPLZnL571697aOA0t5On0NZnwAJSr9EouFGu1vSOLw+niz28KRn7+o5
m1ks7POIE/Z7xAsH3BNh78qDsGHwFphkXoihhacHIvHjmE4HwIc1b6f94OUU
ARucdgsnPMupWtqHGZk34REwVPSHvXhYVVmjs8Uaff2sUfJuGRkZdWVlZXx2
dMpHezl5tofwH1xcNXk1cXRJU9Z+2L9pcWcZcEY5ehKfLY+DJ+NmwXcbVsiJ
Qi3A6Vj+4mbeWcjsOw7ufzaff/n4iU4DdU7ydLVJPDpvMTwfPxPOD55BHuV7
GJwtYY54NyPFHGE6jDKLT0IKrZg7Mnc9vBvvTb41wZ+OdT/99BNmRgXlKmb0
/albXHO8rxXpa0Y+s0zcPXkthHeeB+V9A+Algt8vFH7ILaA+LdT4c7TnBekr
Hdry574oEfZ7IsR5JgiRnolClGeyEOOZKsR7HoYZllUwx7Ie5jl4IKPmA8sd
A2GN43bY4BiKYBeOoBgFAc6xsMUZMVyXVFjhuJkYQfz/Dpd0CHbJgJ0uiAbB
LpdMdNtxI3L5qsyb9JWDDUKVVtKo/SrFab3CHiVKU8mn2YpSPjc3F6MUW0Uh
am2AGD1h1QfiPBvLyICKwUl87A7kY3M27tb9a0TMIAGVLiOhh9IR/eHbKaOx
X+WM9lBqXe8ntc9o+JJRMBv2RcTswB7tTOs7FL6bNBfKhsyCL3qthkc78bqc
pLAGYcPCMCix80V4JXq6LWnWarg8bBn8depWuq0pxaVwBBFyzMmuMU72HeJk
HfA+Zw1cVvQNhJfDMC6TsYflSJ/mEi6dJbvoIOGSPqItHPBK4JoLkV4Ihl4I
hl6pQpxXhug9LBhmWdbA55YNsMDBC5Y6+MFKxyBY57gTPJz2ECvo5xwDgc7x
EOScDNtd0gj0drkcwTGKy1GuEfrMRFA8AvEj8iBnbTlkry2D42tL4OiaQvAZ
EkJgi3pCqEsW+R8dQ8jxKtWrH47SgqqeQlXDpEoLPFuXZWcoTVH47djYWCtK
dRimyE9Frw2EoI4T+FMH03+LEycpCAQiBFWhMOEI8eZ7sDdPz+Y+NqVpEzMY
5FlDvVi2ZB4OL8Xv9u2mrzTUgqp1ISJM/y4Mm0GgatYwpA7sQc/CXbvh3JAx
8NOUeVA5dC7k9l4PD3dmO0thpCMzpNfzKyCpyzoUK0QKr/JrKIgNYsLMVXCy
/2z4YYKP8GtiPnH1rShmxdDJVjIYQcig8Po7rjveZ1Bhdh1EdJ4PF/puJhMw
Vsw2xX2aqTEr21L6HFgzvuh4mRC9MUVI3JjJjOU6YiwXMWO52nEbuDmGgCcx
lpHgrzCW2EAi44iRSUFqxlYSTqy/ACfWVUAOaWVQFnNd+LrmKacTHn75GKHj
4ZdfC3WkPaKRO6mzEasv3oRL569C5v5sguVgl3QxekS2kOV1jpMXItFKirDq
RAJi/JIuKdYlHFSnwC19Q7w85Y2wW1daWqrD4EVSxvQTEQFwbzcSNnUYA7s6
T+ZPx2Zg+P62ChDsKaaswcRATHJdx9lloHQFRuF+hDf/JO9wg0g2KpAsXAnZ
ATfGDIbvN6zk9PaQzCophfM7w6Fg0BR4PGaRIMTvNmrYXbqKiAliPhkIl0dM
hH+fugCqhn4OBX08hGcRZxwlMFNjicOZWSScebg4k7Ow0CVu5kpI/dQV6kav
g/9yDRL+knCGa02QbMKsoB4d/f7V215kN8Ix2r1nyjrY13kBVNrguJWEY+IB
6KWSSU3+cl4JWyXFaorpkr7YChMMbXc5ZLWjBoJQB/wn2YRN7FaXZMhZXy6e
9KgQcn0qhBPeZcLFjJsIqY9uoRgSfT4mC9BKz/KbZMAarIAVkjyz+Ef3Huvt
5WNsrC0DKhY2trgKYkCe+ZdeCsySMta3w1sJAeITCIsItMi9MWKgwq13+9HI
cE6E3V1c+fy4DFvc2qUIFLcmTAv46stX8aQkBHeZIJzwC7PHEuhNCNd3bxR5
r4mc3UhKnmikDEHiDN/cviVPE9ig1zoxV3P6HHmYpe6zBeJ770UGCb0Okil2
YvVrhbv2EOZw5zNX+NO0hXBl2Dwo7rtReBqRhyBCnkUiKLIJpgZE8y+KbpkZ
imMRimN6TYCLQ5fAjxN84R/TtjMUa3NbJYTDEIT3Iwhf7LcFXg2LJhD+JQrb
DtSnjYRjF1oUQp7qRhAmxU7ZQdHCqa1xwtkdiWLydF840GU+HOu1Dq4P2Cq8
3XdeMt4U5Q78s8fPRe/hwWLUyOMUuj5lQrbPeeGY9zkh0zufr8qupm7LrBH6
Gz8SqnoZqvi1bR+CaoKcESKsQIaqXglVGm0ha4PhWjZgA/xzcjxpbz8L5a+V
VmoZWZ1GnQaJtbAgfXYzqjCFL8/I0WuQBPrUjF64FOoFD6e1E15H+XJ6taXV
gquOrXFcvlQmDnaxylYxpk+oDh0GP88aSOvoLGpbSx+AJniEfb36w8mBI+HR
2OnwF4TYa8MXwIX+vsLL/GsmCbCNtSMxA00oEvsqxsxYARE9xsKZgZ/D0zEb
4FfXLeLfvBNaqcjvIhX5bUn26fm6oovik7UR5JuLCszr4QACc1W/IBWYLbhP
a2lWhD6B40IqnLZ2mAZb2k+F4I4zIKzTHIjqugCSui9DFH4tnO/jAzcGbofn
w8Lhx5Gx/A8ltTTN4ajOL3wsaD/EZnHgFW59C2J7+6CNp2kBiQ6UlJSQhmFL
eYHRal9xE6LXBcKLUcFI0Aiy6PP5wTNQe7IUY5aTa+kbrg3lSJ2cRBGSXdfr
NMgBXSPPCPmjWkLN5Dbw3ZwO/LP8I/QJjQZxq2eLUF0NDZZogtEebvVs6cSs
uSvg9JAh8OPMAcJfksPpCyk1aAJ9NtRCrO3B3gOheOhYkkkQpy2CmyMWwaUB
/sLbR98YJPw2ZUx3PwvXavtH4i0mijUxGkF3T/fP4GjfGXBr5CoQJvrC36dt
F8TEfIbR+kT4Xck9rgXDb825MvHUAh/4fsLmeviN7LIQLiH8vmb4/Rnh10VK
RjSR65qcSV3Tzo4zSUvpvhzyP/WE8r7+cGPANngwZDfwww+AMCpO/Gl1Nv+8
8IZJbZH/RejS2guTsHp1OGr7UYtBLZFPSbmolUj4GDzHqUMzK57t22GLUO4b
LdngzR3HQ36/NXDnRIkV1h/BGxRrPxr4kvRsxB4mIPYwUTjpF665gp+BoPrK
hNbwfEY78b3PZLt5BkWpCU02vEHE4eWd25xeDWj66gDh90k7WB7Wim8DW0C2
eGcEnBzWFd5N7y/+NWCZRYND6Nmzp+E9+0E6IhKXEBV+NXE2/J/pixA0l8C1
gYHCm0fPiQYQ8DTXiO0e7jlHoW0h0A7pNhpSersSPvFyrAf8Zcpm+Of0Hfy/
X/yquSY5jhbfU3JMAW4Qzu6KhmN95yI2sgVFiEVOCozvRRiP6rIILvffSspH
rRgnR24hYdxIn9smGI9AqrS9w3Q42HUR3B0cAk+GhsOb4ZEgjIxFP08Q36/M
cvh/xTbnKPbrtw04bjVqK1Bbyv5fg5oHagGo7RH79j2m+1iYV9vMVcbawBwv
gW+FuYbZxmkI4e2ObE5HzLYB/DuMhQPdZkLNifMY5x9LN9hSldhaC8d995DU
bxjiHRWHT9IXANoke+mrvAnYK8e1hodT28G72R2Eb6P9dA0C3iQxj/mEeXy/
fw9d6kUGPHujrXjPbSovlOeRbzoJ9UaG+sLgcMgf0Q1eT+sP/1wwzCyhXjbo
rJiOGPQTiIw8QGTku8lz4e2kOQj5i+HuqOVwc9AW/t3L1xyBUwuKeowxKRB8
tDiToZ7/4c1buDp8OWklgxdC7ag18CMy6v89dRv877TtzRmZvmZDph8tPYxs
+s8//4znRArLYW/38VA0aAkIE7aI/+OLAxm0z2ID/mgE/iv9tyEEx0jgbyOB
n5Z9ELrNXz5dImRvjUb2fQac+GQD1A0JJbb+2+FRmI/AL6MT4KdR8fz7klpa
6UofL1YpgYW+qLQhJTDIi2Yh/3v1Nuzdm4sVgbwaaTXy5hy3BbVdqO1DLQEp
yglOORFrnUcLt5nYsFWAg3SXUgHQEDVs6bEW4GSG+OeV6fAX1PaPW0EW1rqw
L4O/Xl6la5C/0GlZ/taxZJrisFlmEy/lsgYTcTFl6nrNVVslVSgb2wruTGkL
L2a0h58+78g/ul3TIJ8xygt2yZzGfaVOep2pchUYuDahg/hfW2bjb5I6mNjL
FC/s3grnRnQHflo/+N8FQzHRoWvA2OiEkT2/IiZmAMxeTtr/zFyqw38gP1Q0
YBme5iXwaiQ5Aj0z2Me3xsNxFFneR5Hly+LbZkZ0vrv/NZQu8oPzgxfAvdFr
4dkYdxRd7hD/a2M8JSVGiv56bP39uVpk0fE+M19TWC4mzloLCZ9Mhaqhq7B2
wD9nhPN/qsLr8NA+189i5XCDmK6L4aqNcphk1sS/KrtOvhFHQ+6Allk6C0eD
IsVIVw/8bggUzAYS8vP70Ynwu5XHiNKU9t2EvieIwqrj/Hcld/RSYoaMIFto
nb6isuJkkZDqHylkBcYJJzcn8ffyrnEmDT0yqutsDfIKiQ5QUHAFtUtIX5aj
to45ls2oxaKWSnRIp1XRYOtJtBQp2ibBkp2NvARRJ4M1ECDNmt+2mStE8r5x
rkLMWL8Dp7zh+PqdDfMlHX1Ti3Blp7vwLMILK5F6Kga/ZyUjB8/T4PkaIdc/
Qq9WJOopTUSTSsa0gu+9esEvPp/Anzf1Fn8fMqNhLWJVdxKT4hGTMkkl3tbX
b1+d0AH+trgn/13pKc4sr8JvFC7u2QrFo3rAy6n94L/nDRX/GojUQUN/zGzp
LuHVK/jlVi1cX74OXkyYBbBoA5yd70EWS0Y+xUXSHQPVHZJi2dtxMXzZL0K8
szDNgVIkSJm1Gh5/5obULwxurdgOD0avx1PeRLUcqdqogoSng2PQxd+zqo0Y
M3MVCjLGw5E+s+HG8LWIS22Gf0wPE//mk45uUFabcKQ2B7suIWrzLVMbHPQa
cB8du8avkA7mLfCF1+MD+D9W3WstqY+Z+hsUqZciIxBNeFb2J25wD/GsH0Ye
hD+MJtOcIn/iKjy8egsSpnpDcR9f8buVR2mZuqOkQ3r2Atdrp8rBt/Vs8Go1
A/xaz4GA1p9DUNsFsKPtItjdfjlEdVwHKZ03Qm73rVDVe594a94RTstNGTW4
GufAp6efhT59NiEt2sg8UgbTLh/U0ph3UiXaP0Kz2KsBmzElI2n4RhrbWlMN
jKIhuDQzn7rrQF1RUZHs0hDEmAYSZkenmfRWXocbJ88xoetFQQsheNHdZ/NV
ZRUN8zp0P5XB7vDNjPb8g5xUznYlSqOQ7Wflea585ZFcsnyUrI0s3QDX53YA
iB2KGy7CRp8G+MPpLcKz2ut46BqMbOgCZ2q2Z7RRSgNfW5CDfRv8uqCH8OfU
nSZZL0nSW8xfMh3KR/eEF6794D8/HwKwcJhOQzUd6YKQYtWuMPhl6gKkkm6Q
v3k/ZPZaiQMcJ4zhZhTNxFUo43bOgfEv5D4gu98s+Nv0YPhzTB68++o+fJNz
HrmUazTb6UKUykSI2n5XRWyzMpd///pdM7LbIuTujITtXUZDTK8pcLL/fBRl
uRHd/Pu0PQAzI0wK1YxwdYNYpJrX+m9XqaaJccbbhRXi0bmeUDp4Ofxh8g7+
T5fuce3xpTSTK+8sZMZsv6s7OtIiqOjnDy+H7SfU799X5wg/RVboWeHnk1v3
sYbirBbnIHk3QgfpYiXOUFv1JdFM3PZ1WA1pXbwhq2sAnOq+DYp6hsDFT/ZB
TZ9YuNM3gX9ZcFtnj0DaaCZ9tNdRSEzMR5oZhLQwELWDqGWi76dQ28c01Bdr
p079FMrHaihbi6YL+rjD0VeuWl/eiV8w1pdj/9jrXvFbnfHeP5Kg6yN/24L+
F0lPqPSv4p4xy/i8yFRr1GY/S0z8LH2OCus20W8dzbVBYMdxsLvLVKE4NpOz
cbf1puPgDHKWta5txTdeE22n4/Db6CTm6sYZ1KpNddkE4q7+8LclXeAPWf7A
f1li1Wu7Ok0drZF/XviFLW+lZcsm5Spw18IDoRrp9h/ndQdY9olR0m3rou9H
B3eGys96wnPXvvDr3MFYuYVfivNsdJs+bmqC5D6D4ddZy4Rf048JudtiIaf3
WvhqUZSDpNsW5sqqCypJ4qIWJy7CzjkwlT80ey18O34jwJwwqs5NmJLZBm1f
o6CN+lgH8XpoEhz+dBakfToTzg5cDLUj3eEHpMv/PTUU6fI+nLvgKMU1iVFT
vSCu61Ko7r8D3g4/aFVmqssmIW9nFOzuNg6+6DsX7o/yhP90DUEx4BHy67b4
emhO0UK87LYO08hUSe3gXfCeelnxl4hyXii9Z5aewZX1ly49RdR393hcG4oU
GA1Zca/dSGUj4PqnUXC7Tzzc75csPliQbdRQW6M67qNL/puFtWvjkRasRG0H
akmoHRVXrKgQy8pq0FkQh0Uw7NNnG9LafaRGVadOXusaVl3pDcz0/a0OrdDH
75la3kUthqOvgMTff0StlUJ957DtfyLffsPvmQofoCeWVBi/7xU5aPBrP144
ggkvfRWzwkc3WMWJbjLZfRts6zQRst1CFCuOarpnMiUJp5H+3pjUBl7N7MA/
PJlmo8H0fZZlh08S2rwL0ea8gH22a+5aNfl7r57wx/kd4Q8J3liT+Sf3b2lU
ftp6Z5PwddRG/n3ZMSx3mT7X3tFJykwLzY3CdaTMNyZ2gN/N6QawtJfwp5Rg
utS2QqPNfO3ZPDg2pAtcGtMLnk3pC3+eMxhnaMT/SNxNF4R2kNSarl9FwAw5
A0bC3+euEn5NyxLydsTBmT4bxCe7c+neZnIlHrKPUmrmKPPbBuHUzgNQNGg+
/H1miPCXilvUDRuEouA0ONXLh0SbdWH5LZh3/u7pSzi/MABy+s1DrHkd0ea/
uoZgz4zY816qrQby5CVW4t8rldgsnNkVBSFIiQ8he1A+eAW8GusHf5u6G/4x
cx9HODtJ1DhRTeavF1DHHN11IZT19YMXw/bhfCRyzCewY3ai1QdWjkwfdHYS
jgTGiPsm+cLe9ishu9tmuNL7AHHI53ruwo4XazHc65sk1O46S9/5JKuySSOF
wzXia2vrkNbGsURlGGqHkNaeFqOirvN37jzEqMDwwLkdpNnVQkLCOY3pU444
Yts8jupN6kyPE5jO4TXTjcxz4v8r2fYYhR434ehrmEco9Pijfs/0eD/5tJAJ
2piYGKLHhYWFwr6VfhDYYSJEdpvbYAbJvjc24piXz0vIgADEu1Mmu/GXyyvt
r/mO+mOlzhuJ5wDawJPp7eDHuR05uciALtJqQNw7jHDv8G6ufFWmYiFhpCJ4
gH/J3wnvy5Phbrg7fDu7PfxnkGt9fZZLZxTLCZuFusiN4q9bx2HhK5k3qe4w
yRXdRrF0xSS4ifT5+9ld4R+Le4p/3TpH8W4667LClSg0rpz0Kfxh7VgcAGxy
RSoInhMB1o1llSkqnSZeiT0PAqVDxwHMX8f/4dI18mqXor5ewvOIMyZa2U8S
M/ZTSyQxipcF7zEWfprkD/+zKY0lUvVi2vTNKA6+T761pHoJN47mEY2uHLIS
vhsfADAjHPtnkkKiuqsXCoKJKlMFJ5+OOPXEdHosxH8yFfIGLISvRmC+vgX+
B/P1WQfwMQjzJzExLalwIE46qMNUyOq5Fm4P2gnfj4ihTnrNCf53ZfdJr0aS
p3akMzFYv12Ew0i/wyf6wJ72K+BYt0C41Hs/3O2bBA/7pUJ5rzCi65h011Fv
zT/Kv8np1JMWWsquY4teJiUViP3740SSL2qRqB2GJUvKEPm+qVFxplRvLTet
od7690wNB8kqqx/Mtr0j2viR/ZgK7yOfjiTti1S47ty5c1iFsTsWN4+cD1s6
ToKILrOEvH0p8lSIXjkVYv95YrxEZ4dxsLfrNOFSURmnszfbR2qHOSOcQup7
cXxrqJvaDl7Pai++CvfkdOrqC8qmJX6dOs1Nb7MSDBlPeIAO8Y/lXYRnX161
y6ity9wivQVxaTP+fcVx4drunVZWrVBZkrJC1qUNfInU9u2srvDfi3oCLP8E
T5TQshi6HLtF+MvxGKyrpP1l5Wi8Xgx8O30e/KH0pPDDk0dGSWkdJUdMldYs
nA8Jg5rRUxAVdyOemS5v6iM8icijDwsSzXVRJLbwa5RwYqt2UbqRlnFS95u3
6wBcGbYM/jFrNwpba/uyqBfPgmBF/bMr0pkNceTvnyZvF//mk8a5MKV8VHKJ
JLWwQmK2fAEp9aPRG+GXiVvhf6eFYaVExPt8M3nyRI/zV8K30f+Xs7MAiyp9
//55mSCMtWPVtXbt2LVdAwxQEQPBIAVFLGzXQEBQSkREV1HBxMZAAVEMsAgR
O9ajrqLuo2J7xI77fWrOnBkH9f/b6xpW5wzh8HzO9+47UTyXnCFYsTsI0+Aj
WIPnYTc7rI4jJDcdB1fahMDDDtHwuGMMehi2T8v+PTohZpN9LRmj3cZAQI2h
EF93AhzAju+ppjGEUen8oA3owpy9+IZ4KoO4YYTXVXX9pNMzknSrFkvgVMPK
QtHw4ZHQtOlfmAPiCxNdjochQ1JQZmYBK+I1akxSKSHduHHjNyHlA3wrc9Be
4sf/k/lTkz9K/FIVGekffXVFBmwI+7ZKYDEkGFn8C44LiYIR1TvC1FrdIahO
b4h3n6kzogV9rBnjy/M2RoWofKYNivWZDjN+6SYljgosyYpmyJqLBxNiKbZp
XarCf6MbwuOxjUDyayTmZR1WrNrDvxpMrZi6UmdPd0OnZpFeUBPoSnle1lDs
VBs9ip2sLgldNjvWHDK6lYEngypIb2Z1MTCjr5/KY6NSFT0tJMBdHY53qwU3
+tSBN46/Yse4gfQidppWPx3dAhXt3wHSKnzgfB3hVq/muhE5cD/vmHjn2hWV
7B9byaKr4fymzAmGa9b28GFKAOWXTJrd39wPG8CJrCe3HMshMpd4qd0U2Mmj
YCqmbkx2oxt2w4ROkV7H7BAakedUBUVFRZimnF1pDN8es+D9+Hi4lV0ABWt3
wq3h4eLTA7llmZEN2waOowST8Ne1zuPhafe/SGiakIt93hWV2ZdkOdMTO1Lw
jx2NSe8Pt7tOIdFngdUDMFd4So2esPI3dzjRcgYUtougKvuIqayVDC99E9Qy
vBFSkM1o8P95CKysMx7SGwZDHjacdfBenJPCim3xLUy8fI1gDGlLtoqXtp80
/ya/+M5C1rmePn0WI7yYp2388WMJxnmr5OqaJubnXzRRPKA2jGj9MMWqthy+
y4rnrvDn/lBI8ndfx8kNph/L2nBruSApKUkpt2i+mx/4VP8TYn91gsDavSHW
eoS4J2nnd91fprUa4vWKW2JWwMRaXWBZ9xH6LV5GxjJjV4VSZ4yEh381w15s
GxphboMPX3GcI1zI2E6dYH39Aa8tl2Jsh9OO7Nfe8Ybo6mYb5QaPJQlYeBI1
hg1fM+X/avV73eFQt7KABpYH8KhE9FdK43bz3dAglRG/5mJ+UiJl+Hz/+vDE
uym8H9UcYEwLIsRsJqY5XzxT+M8VKTNoKvxj20weMXQjOd0UvFoO776AEBK9
loqXrKLwBtTuA4daTkTZgWtZP1p5zu0m+yBI/NUPnQvaib1gqrfSIns3ONXB
g2STxKLbd6qRpytwarMNqRUf3r5DrqC7l0UR3Sq0In/R8KxS5rptEPFbD9je
wgly2o8gPjHBFr70nidU4SJOxHaHfxTM/7UbbGw+CIvzGHhnNxeje5p75cT3
TaW6O7/OANjZZAxcah1MahFYvig8vawhuoIVisPUBmJqZ/3sDMvrjIM0TG0u
oxbTG4MuBaTK8S6+XMqghkfLmrIIphbiypW7sBE8geeAQvBjOUU0MjILI3pB
bVjbYGQOm5lglHu7oKtMo/LInuvOOctRsJfLn7NRMPrd13FG2TdUGzPKBFZF
g1Tz6/aFJ50iMTLkowYKnWKllLVblIXz3xuxo6ZebUjdXujQ7tSSyt+IRxnj
R7ikjzsudeHLqAZw8dB2uHQ4ybg6iFdVPwzZLp49kSsYD5RTiXmbVpLaOADX
uoppyXpXVo8mG7FtDocxm7f7l4PPrhWlN7O7KG1jwUyGk01kV6FDQZOgaGxL
AP92xFGlH9/FDEWF5/NpTslMvw+Ceq7i6Z1b4GKPpvI0JzF0iZmhS2ulH+5l
DkuatIJiFoKmgM6v0w+yWk5BR+asEsqyNk85d0tSqimwookdvLb7S3q5+1gF
Fh4iRGpMESnoaD25KxUSsNl713oqpjmcCikhEPpQX5SHpimE22dH0HDUooa9
YHNzJ8ht74OtZKy1vedLb8YsZ3XNWEdJa/SkGj0g7lc3ONbyL7iNdfQx1dFE
8UFqAZXin2QitQoiA2x8aV7279pjqHNKwsiEyAsDNxAixSs7ctTfx1Kg62GQ
lxexe6fxYrlImv9p2nQLio09rjJRcmSEpaDSDU+kVNb6PpF5CtKy+XO2Jogs
8XWcyCD60UKOFZOV8kbKKR5duFFHY3KzUXC6fyhkJiRB1uodRrEmXmFBg00Y
Sd1DMdRIQ2RTCuo6FGbV7i5t8p1Lp+iZVFBLEjRGaNN0mdG8ntXh/dA6cCmD
MkpVtMTxAHxGE+STTxpSB105ceSbnirD0ko8nbQay2YZuNmvHP5mFQCGVxJv
XDyjtH3l4DHrk7VAzzcHEyTpg0SdwLc5/Jd7CP47dRgVXszXs8nKBDRwrnsT
yOnekY3Q8pjMmkQMlZNPpqElfh/7u6EHl6+iVVNDYUE9R1LLVIa1uMqpW5UU
29cD/unsQ+NJ1Fit+X0gpWh7D9je0ple+9gnFO5uOgCn1iTB6T9Ho+LFu83I
y1gyyQolY0t2Rt1OVBr/btQHtrVwhmNtveHfLhPhdU+SNAqTPoxdodJbwJZU
KkkmOLh2f0hqPBoutJ7LpPJPKpUiSjktmMuI0nomM7616ODmVLR2yiKYXn0Q
LZnY0yAQspsspIhedExElwPTxNv/3LT4JqKsyMyCLHgg866hraUz/KadiSmI
oQkfN7d0dOzYeVNVger/FdH2HLOzCvTO8uc6KRD97us4ooH0o1xvIa5evVqH
KHdNraiBe2HiKkIpfUyt2Q0SPecoOf2BMVJqOkZq2ahZtK48rodPyXXj5tKr
uEHwb3I0HOtWDaRBv8Cl/dvE0yczWYrWxAwFJZXkDUWnQsbBc8dfpCeLxpdI
JRtVYYmOhoymVF53KAfFgysQg1Z6/vdopUGra/ljzujLDbMIfnC1Vx0An+bw
eNcKQxR1C0tOd2sMJ23a66aWGVFopYv4tukC4DhcvH/zJoqfFgax9QcTCkvJ
FJZVKOOmFg7wofcs9CIthwpm7R8A8W8Hb8hs4wlv7YLgLb724PYd8d6tQunm
6fPS/aTD5uRlpTiIp8kYo0a96WN7y8GQ1cYLLncaB4+7zYCPdsSmDZfTr0Qh
p0fAhJ+7w9+/ukBWi+nwb7twEiKSnngkovthaaXZj08zUXSqnnh4CyNvajVH
WFx7FM21nqTkLYHTTRejK4H7xGs7WRmhlTwu1gg/5lWUodPlF42NIPRJEzuO
Buey9uBezhFGlXeB6ZVGw4Jqs2FG5VgimJjGNLGggM/pN1UC9RWTP2rI/sa5
KlKw9oA/10DB5HdfZ8CkuQGPRrLJqxK10m2nWMrkFMzkBswk5lE6vGHnt1M0
PMIrZidEETT1w7yxhGLJpBZuaL3e6HBymn6kqHHhu5YWvhccTZdOBIwE1K+W
9CByTEkzTvR88mH2KDdkLOligqfY3VSX5GnqCD0+bzR1N6/1LQfPnLDL6VYR
wKuSdHTOVGrW/mfXSdB81X2X16MWwIhm6MUqf4UJq+EymWvdGAr7d6QT4k5h
J1NMJjNHTABqjnbPCYKTPLqLj7J4a0822TYtnRkazQY4VdDXRaikOAcvbIOO
pVpJA0P1FIiuM0K0PL9GjNeQX21ovPZjn/nSu/Erse+Kr7HQkiW6dekqZCds
o1ySL3K36xR41WM29jNDOJOrBBU3cTOTUlHijIUQVNsBtjYaBedbBcH9Dgup
D/mIC2M5mUyNgsw1mMzJ1QbAol98aOESKVo6Q8mMRVcZmeYlkcnqqsuIVy5c
pqscyIOM1vcpPwz8Kg6nQM6tMhmiqwVAfI1I8K+8CFu2aeKZM5cFU9VPRras
6v8EpZqkSV9yuEigiEdmSZkhqVJ6zV+p/T+92gBQNQG0gKwyMfA0LXT1irp2
K5QdtREm17QhfKKMrbu/EwxSoWx/T/Hs2oU8CEQ+qgmW1LL1r90D7V2UoDIh
m7xiGB0L8CUVjFAU5mMYBdIbsSrDEnv8Dp6z+xm+DKsrXs7PZcUoprxL1u1u
hU7MZzgWYgxfT6oGX6ZVA/irOhFN2ZS9tX2zWtZM1leohkNda2Kbtwl6kTBH
5lHLeTzWtSGAeyc6mi+rfV90PWwp2yRhJfuTfPIvjdaK1vbwOiaOjWMpz2r7
eAZlViiktnKCT/Zz0KOrNykUv/0ggqRe6VbXScR/lJ7sOi5UJtcYVhYk6QnL
+nrDgdbusPP3IXCrC35h7/n0xR/GrzLTSeK0CCnKbjTtHDzcYirtqNJJ4oPw
ffSrlZfpE+g/SjxI4YuGidX6w8JfRtCiheNNFlD4CprFomuB6aK4M48NESkB
QNbnYyWdOpwHS0ZEyRCSnRahVafTYetkYcD6mouknT3XqksqO1SbakxUkdMu
Q2YKPK5oyRyjmYLMkWoWf46Ou7b4wdfxLGcAU0PCPFqyZMm31FBZo0+LGDBx
huFXU2rIUyfSIde20r0xHQlwcuoEHzZisU6pZQ3rR84xOT2ZY0dQg1M9f4YP
Q+uKBceyzH5ABbXirdSldCT7CWznvnGuja5mZ5ZkrbIkmEo6M7UzPJ39M0D0
LyT0iz9q4G1CDyg6tBgOuPaXLVaVTB/relShixFT4YtHY+nlylkCj9Uz9A51
boAl9U/Y2q4jHXN43mMiW3phKUshQ4/2maP0wHnwiMVbrWT6KvECoPDfusLj
7hOl1zE7yTMNDcDrbwo8WkiwsbkjPOo+A0tZmPj8YIHAAj7l0SZ8bXnjvnAT
+4Gf+oRBbscxmL2hmLkIEq1B2cGrqNQF/NIXNjfygbOtAgF1iKJS9yRiv3g/
tYCJcHkWYiLEYanbxqSOVNEvqOUF23+dCccaR2LSOG1B6eL1XXkaOc5qaQI3
9rZaonM5Z2GBdyi4lRtIVxYR5CKqzqT7OBJrLpaSeiYIWhOsqU1Ynt9g7Tbf
gaxgzZJsF/2MH+/xww8/yDTxv/DjE9etVnrefuy1BszRjkq0dOnS7wicLk+J
7UaMiaf/j2Q7YF/X8nB/QBXx3LpF+mwHvobtTVqvH17fXsw6cFDfbGY0pYxV
5KvgePfq8MqpNjp3hNQYGUid0VQHFW+w/neJu3grbRnKwy5i0YBaxAI1YX/q
e+QFK3g0i/IGaGwVeONRCd6GdYU7+Wlw9/Q+lBk4W2eD6lsudcidC58K71wa
ghQ3XVdzxpDb9+dvAK4d4WTPTnCwfT+yA5FtQDVCzowP2dGHUNeyWWbUfqvM
JW/b7DA41s4VvvQNFB8X3v0B6KSlfb1o1c9r2wB4Nz4BX7srVKXXymElTMNW
rA8cbO0BUs8ADFukdH/nUfjneB4k9h8DX7CBmuQ4jc5zONh8CtxgLWFU4R6G
7yst86Yx4C2apvxJl8rWX2dAVuMIwhpROOnMoPXoXMBeK1neTPFmxnkjoRbC
GNkrQ1Yrzasyjf6d7LPbWDNW2tZjFSvJ0hoW6KpLcvdYuktmrpYJ3rgHN4nz
QivceZ07YWqajlXLH3ydAWdaakia0DUmaxbGrWeYD2tY5+mPUjYn/Yiyielx
CyhvN/tWlp6M76RPLJLK0Jqscn6HX6jxrF0FZ2op070LSQ9K/26ILsmg1Ogp
00C+kyAVz2smFmxJgGt9asCbqbaCKRePyVppGud+tnsKvNgxFm5sXwhPh2IX
b1I1qfDsYfHmlbPkV6m3LSPmKRqbVehU6BR4ObgBpUyrp4xaj7RFDYZ1kEQ/
T7IuUno3OUplCFoptkaEgaYLiT7bl8FGUJZjMyJYBCZ7F4mO9ADJdpr0JmaH
MWjPeszkoN1l3huWeGxWSiv6+cCpDj7woXeI9MEvQbx/q5Cx9hPaPJtkKhyo
MfnJPgx/1VQSm6F5xtuXr8G1E6fEZwfyUdKsWNjTdLyBsFGPk/58Ag0WiQcx
ZwmYszFV7CG0pidsrj+dFrEXNGWcnSMlOAGkoEQXEDVFG30LsZm/eNxCshSS
7jlbUyOK7iRL6r4awjvNocAFV5kibemxQm3I2re9uB/QNtaPoiELD/wFNlua
fALdolL6G9eqsC85h2mX6TSgxpR28dkuKsrVWsrVjm9UxtGlPShlmjvst64A
/9hXAsmpqnjsQJo+3UDMRt9ZtKo9vqevUOL8Yfy649hbu26PvbXwUUKJ5iLf
vAF5TgK8GSOIt9OXweme1eHj0DroWk6WyoSvptEvjFKjfy9kwwPH8gATq6Jb
Z7N14wLShrIA571R7oJW3xqtQlkhk+ExqbLxbS5oZKD4rj9IalcfPg1tj17G
hys0S++hqfkkjNydyZDCY5sPbt7SGMoWK41RSzH27nCuoxd8HL9MfHz7bn3m
cT1+/Jj0cSWnG3BVVEi4YtcIczEN7Wgp+WcMzvPd2VzAtFTAVvYbBUfaeMIr
LHAfxq/GVuUZGugk94vgRPInyjRNC5ZlDInHth+gGkU6KI80DiNhDx03Umq/
CJQ2ZzG6GbZRLNh1gNnCpUpiiFUCm6Ml46LpPkuyJ3BtzWiyiI34Xuh4whEs
DCfTjuP3E7MkLbWJ4FtDddtajaxFPn9K3LxiO/kT74I30rHvstVayYiW+lQK
++47ukNcKZhQgzAyG6Vu3vEd3dHKnBywLg+XeleChwOrSHfmebIp3RoxaUkC
NfUW/OogZmUc1k8SMDOcMkcileuX4wP/M7yc2N2439KYEnPyVkDuIAGejxSk
12HNpBPDreHloF+ke1vJdOcSrDwNX1D0b79ygP0CdOtctsA5UZp4gr4dS6B1
o3C/Xz2A0S3EwiuXVDIqfDW5lO5qDx8Gt6OoqEygouHj30mEMbtjTxJhFPSc
UJ9KzTih0rOmWR9422sGerkvtwYL2n+XE3Rs62567b7NNBKpwMJGemTwtQqy
+xUB8U37we2ukzFI4dhzSxHKkGv027OaVUuKRXqjANjw2xjY0MAXQur3hPjG
jnC09Sh4bB0oPk3PF7QlIcEcTQsxdf0eGqf3reAGEdVm0VWFmAiy3k3M3XiM
WXhqEkEkXhVKXZlcUjUob5MVt6zcAd3NndGKUWTnjYFtpzLBRDV+8DET8nIU
/J+OkTZKPGidJs1Z65Nh39IPDeejK6zBfKRt3WnUjGy8g8cctv9ZDjJsysN5
zMbd/lXg8biO4omMdP2iJl6FHVTXDu2cECaYkhDWHaGCk9gPeu1cG53P3M+a
nUrWEQtKSLajAPeHC1gTBOmyXwe4148G47/NB40ZSVfHdgIYWwU9XzeR7+ZR
mmZf9TepaNk11hJ093y+YCZDouYbCnPmz4K3zm0pJGaGkJRiY7kYJCkBISBa
9yVFmmz/WznWbY9PKb+zS387eMLNLr7w0W8ZE4OfTBKSoCREWtx3OCT/PgS7
Ov702uNCMpERX7PSywmsxP5QVlsvKLYN1MlJORkSVi9SCiXODEfbZkVKi/t4
Q1C97hD1Wx9IaDII9rb0gDPtx0NRV3/41DOMwmJREiwseWiOYdkrTe44FsZV
8ICoanNgQ83FsLnWUrIHkd16tIZw6K0v1tKgFjev3C65tPIFOwsXGFFqjtrQ
HjMrmQ/CAukPzuJcmORDI7stX4fiTI/LwN/MD+OxmuFhEg2VAo2bo2uBFFgf
YHEjeD+ljpSfukWJBlqKTSxS65xgN0YwM4EG7zqQsrDr8mhALXRz81IZDD5i
SszZHkv+xOftGHBixhfNnMSg3PEQ4NM4bHyFNYELvX6G11N6ilcK8gRTRpdW
scrscuRYgJGV4UWCr5l+JwQ2vBx1hpdx85AaLtrVBvBpRmCRUdHwPYrZ82ZC
8aA2BBUToOiGoa8dOAQe2Q0iATpm6v8kg2KhUJOklgPgY5/ZWE1yqBZUVLCy
tgRWljuMpI0+73oFSx8mrBUf4msVyDU1jytsnD4f1jQdAHesp1A1KcZqQqPo
NDzPRs6UgsjfekP4r70gpkFfDIgjJLVwgSOtR8KlDpPgQdfZ8K7HfPhiG4lB
yWOujanQAGuNpJxM7TQeJlT0gkXVA+lq5c21lpBdoVoTFcka/dxerbhlVZI0
5A8vOiCYjLx2t5qO4n2TjMLgpkj5mbkZwXwgum5+vwEhzLHX0cEJIXywLlkL
4y5ZOrhXQUjJ2mEh7o+LgiL/ehQO+pj/G4i75sOZ/YliduYBzoi4Y8lqWlQc
/Wu/bzCC3ZDA0XATuyGPIkYJisky+EKUm3gjNZYCYjSnTLAk7ws6Fu4BxwcK
cMsd8+GLBWWyQCc6vR1cG4m5RxWMaAwZ4USgSxiSt56VCCT6kmG91fVkYA9d
PEdu1lHDyW61ALyboqL0jXIoW8sF5TimRHJsDdLfQYIRImw3gBqWNiXxtGG0
JBE/U1YGhN3zVXSC6n0bP+KWCD+R56ro/I7ktK/o+Enhk5Ai4MudxsKnPqHS
y+QcgX2ell5bhX2S42294bVtEP5cKiLVZDZYWVNpdPPCFTi2aitlZGnDfpDd
djRc7TgZUJdZUNwtGHMRAZ9sI8Qn6XnyzoJS8vhV+u/V8ir9tMQUaXrnCTC5
0khYUj3YDDbVWkLqPafuJW8X0xlDRPSuB6vypoQM/sMTOmjtwNp8IPSx8KAb
McaUmm9mIootUKtLJsWo2ZVu/uGI+DMRkX2QHxYRDcVkPMYkwXMW2rdtV4kz
2bFxe3fjOBmRC9jMAu8a2O/CkGDfLO/wXkIJ8TvoSgxS9hBctxfaNSHc5Jh2
Ihfr4+jgvodhPqxqVzdh9kSUm/QktKkRJgodsUDZEYyTm24CvBiJOZkgQKFr
aXy+a0lPYyaoSjK6uIklXkleS6Ni78KsmYzwhZt0LDn+/bGxTHpGVFKOly1N
t75cEyCYK3dCH8OAPOvfCt7PGc423ekB4QupIPH3DvCpvxsqXr5GoHSwLKhK
LNiTjO7HRtO/0UhvKSYp2I8Ig4w2Q2jn2vODefTp6j8ITXxTB7iLFYPmXXcf
59BopM1YTdY3Gwj3rKfCF64mZuTazzI2ZtxBWTdxLpWUVdgpOdDKC17YBMHH
HqEAdguk96Pxt0zPZc06poBh/po5ivGLkmZ2ngjTKvnC3z/PI/YWpPRMRBlT
k1mPmilcmGlsgXYsS4GBlqOgr4Un2FoMpVs+hlhOgJGlAqXgdnFmJhKs+Hex
adMmuZ5BsShL3mreWomL1hQuekUxPXcB3+7G1egC8XpaTGsKycOIF/YskYE5
Y1cRwPNnOJOyQTp9cLtiZplK2tJnIhmfKUkeK4xhoZpixirbIQcrwZvBddCF
rAOsaYwRoybEwHM/QbyRvsSQF5WCl2MDBBBdsSs/HfOyCP9/lJa0l8KbabZ8
5Y6B6aXRz1FRwYNB5QEmVUW3z+UovHYNb9G+GDENPrs1BmnFX6yo3YKzcTRk
JhQ5/IHvFF0Fc1b/qWMDX70ZGyLvabNQxLlS23Slca6Ht26X1s/vU0n5w11R
cUIcK65j/jSlBaIa2mAapkCRrR96tHQ5tctqKIgogRZpy4xQ2NbSCV+bhf2Q
BPHFwQJsX+klJgFLTHa7EfDGbi68wxLz4vBZLblcXV9ta4k2zAyDwLrdIO13
T3ho7Q/HsMRsajYES0s45yWeTQcsrZ+XpBEzt+9F22ZGoTT/JZDQaIh0wSVK
UBlyRPqo/aLA5af+MLPyWFj+cyjx72EvRih/XbYcCjA34b6o+HL7/OMFkLnn
OIxvHYDv1Jgn/GaRPTleVrPJ1hExPSFTZUiS6n8hiSY3dVMP9EGvb8z5Iy2r
GKOYXx0JRiUvAcHv1IU9S9Hl5EWQa1sRPrtXl07v26qoHcA30ctrUgk54pW1
ZM3Z1/TouraOenSFpwN/Qf9uXaYfd8DYQaMxErMEuU9EsUlVRdkpDMYv2EPy
T+SjBt7sbwIFttXh09A6xC7T72AwMst0/NwmkbAJmJ/zOUxv+G2P8XM2fCq8
Gdbwa36yMD/37FtSfrTG/Ihn9iTBm6Ed2DQA7tcnzwmGnD9Z8EsJDzocEgQP
+/ZAxfFxrF+rLHcyou3dILc9/id2HwNXutuJz7PIriB8rdYPEESqYY/I1bDs
WmVZb0Ihsbkj/GczDetNhPQK6w0NslEzrTSvkSX4+Ne1gT0t3eE+9lY+2UVC
sW8CFMxZSa02gtBb31W0pctCN/hgehjaOCMS7ZgVDbNq94DI+g6wtvFQOPTH
GLj9Z4D00jtB0Mgwafkai1i/heBWzhH8K/vByp8jaPg4xXajWLAll4XeS8TJ
jIuSDqeEsEToaTEYBluOpyLlXcpfmtdupb4S4XsoGSwUNkBJY+DmfH9an0Y3
rU/y7zwEous7ovRtu00uJ9EPDcG30mMe7eDtsOoob3+yYGaiItU0QtSzud23
JjyK9NXLD925BwecsNfiI8DnvwR0Oy2KVeHrG5fxb+1JlgehB4rjsf8/BfMU
JsC/Z5Lg9KgutOrgydIpJhnie2alazxSRhjSh8XMOUO5oVPgudNvlCGNniHa
GIQyMUe3e7UA8OqqMcaInCnpoLsDVufOHCM6NBOlBobADZu+ZLYm7ebnY3mI
0QZp7bGoDe2PilctoxUxP8nJy1RY3sQWrnYeDnvbdAAY4i7Q5Eztb8BUVnGN
1a360rrVNzF7DeRodT9fyGvvg2EL5nJ0hnJIg3NsSG0p8diOVLJfBna2cIV7
XWbCR9sI6cPY9eKzAwXo34tX4fLRXEhwGCO98V3JWpxZhqmUtLg32cfZDebU
6Qmh9exh8W8DYE2joXSTSF6bSfBvxzkgWYdjuOLZUCRLNrSBwbVkQjR4lnOG
IF5IsBXDtdcuEcOVwyqBzeVsqJHFx7TKAkO1Abpo+4FXqdkYqDkUrKFWE1C8
73bDigPFCNv/CS4dWIZwlVJmZuhawJSpLuhmiDsdcb5o+DRYWH8gSt++26j0
22gIJqu6QVn+w+Hl4GroauLCEqtuVMadi+gExosUj76a1IN1LnK2DjkLcH2E
AO8mC/A6urFgZrSV11K6s6YZZetWVBN4MVbP1rkIb0D9asLbaXbGbGn0bLHl
qleisHvnUxleJviq5BABw4uGUVHBtrVQNLA+gG8LtUyYGdsbhfVlBoi2+Kfw
6iKoDRnT1d2QKnF8me1YIx/NeC/xWsch8NhukPR+ahDr3eUzAKStzo5w1xZb
g26D2AgdVnGjpT1UVzqNhPjmv8ML+wHSh1mB5EodBUlrMGVPMWUfTFBGSlNJ
N9QX7CI9231ClqyF9p50/A6ymU6q4iQJE1iJXKtCvrqatx5jxKQl9iNhW/Nh
cKfzDCVigs6zu3vzFsGNhSH0s0BKoRvnL8OKPmNgfr0+ENfQCXY194IjWLfO
tJ2KEfOHJ13mwzubBeLj1HzBUr8IxhwtnbBIriBYXSOKEpZsu4ESZibP7rIw
xExj1P4oni04B5209uBhNQOmll4MizwSKGlDLP3MTBQbsIXPMmW/lEzYbGYJ
yqUCJViCXL2YeJmjwzNcsOVTiTHmNQ2i6g8wwZixfukZe+JYFe4v8KSM/YCE
8X1FLKQ2pA66eJR8GzLDjgYbtJS0a94CvPCjBiFRMkMd46Oz0d3cRdL1Mynw
CGMJ8wUknj0int62Gi71oq3F4rUz+YKqRDFjwJFY3TvPSgQ4M0PgWPuhCv5z
YPnQO/9c1o1fknepY/tv13a41LMpRU5lEjmUOW8W3OvTkjtg8ix1FfzdtDWN
2RXHrWV9fRa8/C0tKICq24cBvQA8nNT6Hn4tVTeyU3Hr713ginUPgMFu6E3C
2m9RZ06umRc8efJE0KBt/hGwsflAeNT9LxKdEF8cIYkCfK28QuVCf+sO+R1G
kag4NSmxylUllyuzBizy81ACY/p4w0bsZ93qNB0+9AzXEWihT7RSh4sClzhx
PinMotAd/n0M3MSgPewcAsXWERi2KLEoLV8OjGv4iO30Talo2YQY2nKhrDjY
bbtePL0lRyMjV6LZKJiDOybbzWoaRS0pIo1aj4nhSeKeBJLsN6heVfAmh/y+
yxsL+S1btuxHFI3G+g7a/ATS4EpiweoIFI2JW1CPEleyoumKcAhu9/pXgfuR
nj8iZzrUsrpVI82D6N9ty5SoaShqV70EeITl6stfTNiMBt3gN/C2O+ZrroCe
bPMk7w+cIl3Cg+ug/3bF63LUX/PFlzejixiwZ8MqEsAM7UUV7ym83rsOwKjm
6N6F0zJdfPU8bf2F4V3I3wzZUnE5296uHrx2bAMwwprVGWg4WxtpuM+dhvu0
erY01HJc1aIJXO+OLdnB/TBfzkwwKnJZi3MYDnHN2sHhDp3gvcMgfCfxEl9k
HZWNx+R0A8Ae37mHZY2yJS118KJDqoptA6hh+eQOYte0XNuisbaRTuAH3f6i
RajSomShJrnGNJWsQEiTovt4wbomznC901R4p4dKF5wk/z4rMSspRQq184QF
2O3K+mMcrGvsAuktR8GLrmFEuuAtlq+HaXkqGSkzPVLS5E5jYXQFN4ikJQuL
WBGP7TqMVLa5YY2DEVJ8XLfk3moMuFhOJkiJGauPqQzLGJTSZZBj+oZxyFBS
KVH6dtTcXNwbOx+O9iANdBXR7TAPSlJkvf5o//bkknXLTN8ACNfsK8ODCM8f
ES228EaNrcMxcMehJjzGzpeuTJRL1uXhAo1hfJyKafEXUGHaQpWMEguOWrD9
51Oa0Rc82U5xQqfnT4BnjrWkZ4snmJVkHuqWTOtigIXncwW9VKm5VJ21/QVg
ZDN07+JptjeUud0qKOjWhLhWbC6SEUQalIE9s2NdGsKXIe3xp1uL929eZy6Z
hs93y9u1Rw4IPj2YpdZPt9BKG5wGwP72reBVX6xFLgOJXpErlRhNaPPsMAhr
2BKSWrWDBz37YORcsSXpTeMaZgwbmp81RAoJZeg1c3JNWkmqTduPZNWmE9aQ
HK14ISVNqEBfo6VIhv/WA850HA3ve4XAGxZGpMSWUYC1sPdwmpz9588p8LZn
KECvheLzjDPCT4qSBw7WcIj61QGOthoHj7rMg0/doiGxiSuVrvfdouC1daT4
IDWP3XHY7AFzcf+mNGlqp3EwroInLOTlDVtqLUVHp5MpZ7qZciWixZOHklur
0TTIPqV0jHhwzQm1iR6L/wkttYHfJUfYy5jK2aLkKUMhx7YcPHKsCHeDh1C0
IghaScl0JGqJK6XwW0LIOterEjwI8xRzjhygAcJvy5SKb7A8ETSG2m7Fk3sK
umHvWZFuUDBJgFdbSXsWHCUf7+UEErBoylYhVJaUpkuLPeEzRvDZ5sHkvUJ5
8/zgVt8a+NDVpTWGprRKR1dh//I0Qlh4IVcxxEnD6SIzzEmG9tH+TTp3mtGV
Z4N9Ko9OCF06z3ZfKgqwNbC2VR240hMjP6wjoQu9WhnOihj4uhqUHBBM17qC
k7egQIuZget+bwYXbTrCF8feZsQFoyplxkw1mPtbM1jT8g+40LU7fO7vhPnz
xF5YQDVyWauAa3WzfibgsqDXFjW0A7HzeFpyKi3aJZ5LSZPujpkuvjiaU57L
2iL74bCj5WAo6jaDqtbLRbvxD4qvUcIsFYRFYcJWNh4IlzpOgjc9KGHozeJ9
LPxCMdMoMAvDmC38tR8cazUeHjPM0KvofXDpaB5krtxGcJOkkQksL8GHY4lH
NmdI0zr7wYSK3hAjV0csRZnT0wStCcyM/DDWuSS5thpF14BPxpQdXpNtothb
zQbdl0CaGamTaGNgBVK+dNV0hsP/S39lAe7sVBZO2ZWDhxgwcKsMK7zGQXi9
fjrASlQuXRXdabuK8GpyZ3TqwF6TVXRGysWLH9hQmCF1xAs5JwVuA6Kr29wI
V/TxdiX+/zYSYr9+Zis+mlfOZRC+eFOJTsfM+KbuCzGe8HIc/oxQQeDlvDSZ
TIadEttQbQI1voIertiXAxjLUFPLqLHeWfx9o7Dv79lEkuJnG6J2omsj0lSL
pIQI3VYZuerUXDyzZwfsbF8fHtr/Tvv/KG7xETzYwWhTRBRZ+tSKRxSIYRjb
tCHs79AKnvS2wUrlQIxD7FzFsSYjVsRtjlICg2FZs5ZwtGNneNkbW5DOLkTS
0JtVa1igwvL76KHN/uE0Bol4Fevzfaek7c7u8G93R+nDzPByCmlb0KAnnO84
Rilt9DtQDdUo6Ivs7QnLGvWH8x0mQHGPeTJ95jJ9bBCUDF/0r/3heCs/DN98
Bt/CfTwcJBbeuEU4lHZOX8hGArCueo3k32UKjK3gQSovyINyZ2nIndZQ3tiv
XC25tB5FE1+TSkcT5swMl47rgx4CpU7EGNBF97VN86ZS8iZ8M11sCXu7lIXT
vcrB/YEV4LMLwW0shNV1QKlRCXTuEu1TNyFnOtyye1aEj27VUf6BvT+iZTrc
yLSXl4N+QUWLJ8m4FeW6U9SkrdjtIhGOGBk3Kmo63Mxk3NhNyEK8sCsOHo2k
oQ7x2rk88lZJ+d428NqpNnq6bKrahNmo5aVHclhxta8J2i5ETIOPro3gFU19
0QAWo+1w54aEI0qbVqaNVkVjy2/bkN5wBL+ieEAr2ugOI21QcUIkX7+hDCiy
zCubK7hu0ADY1Ko5nLXuAO/725IIPkYdYxYfx+qS1BQzCxH/LmFRk+aQ2rYD
FPboBV8GOGMN9SCoiS8yj9ICvtJK0ppi0rp/RRqtht39+xB42dMf3vWZLx0c
Nh4SW/4Jj+yG4K/n95OeNCmGvnQoPOo2kwgderMklbpvNdmPRH46Clo4Bi22
oQMUtBsPr7rLoNFSqzL8dnJ0R6oUjhlbhBk70dqPxhQ5Y+xeVIqtBmNpRKJq
kdZB6Mj0VEUK2qKk+IaKIzWslQ8MsPSBiaUXSvPbrVKXpGMMKbR582YaQvwK
qVlGgYwfkDBqI6Z2LQvXhlUCaRK+6/tWg039+8B8zNXusRHf27eIjs3xgtdD
q6H8jJSSmdJLmFyYhI3E//rVkh5Fj+NMmdNRvY9yhoJYsAXukoq9KEG6dirZ
yEBkZrM53PXArwgW0PWCTGoh5s/3g4f9axELUVCZSB2bc4guY4g+kFDh6tEC
H8ki3s9cTX4pbB+gvgWdpJOnQfGQBpQpjZ4puo+ULrsB146EK40RVkzEyC7f
gm6N4eOgNliDOjO01kTyOX4scvi6L4scluZjGi5EhMKxTm0gr0s7uEfi9Y7Y
23JxxHANxnAtL8OGe7IYHzqQAbvbtId97TrCeWw8vrUfQGTMjAQ7aIy+7Fdg
zYD3feaJRRm5HCxLWjp7gpbOzoXbPabCJkdXONC2G9bEYZjq8ejtqs08MqKl
be8LG9jBpT/HYjdunvRh4nrx2cH8iuRyNfZDYVcxEhY1sIe8dmNB6h6so4rm
yC2NqIr5bQCcbD3BgCormSqr7xPEKmikoa28oZ+FN0wovUAKa8/72jUmwhn4
V6qjRw4Kfk2QSknQ9/a7SSfGtcO3/7qkoAF/VMPLOGuIGzUO5tXtK+30DTUi
yFiVNMSzQkcxRc+dqkpn9m1no3RLgkitrFXKxhCRkSrgWk85/o+EMCBMQI92
uRtGLjQcnctD8QvmCOjpdk/ypohnk9bAP310gzwNqvwU+kOtb3QJ4/PchZb7
0b+fW+iNXmwYKWj12NAKAJQdOhWeDvqNNFioZXJY+EoFe1n3K5UktcwO66gw
l7ZgSSL9sddJEmxwOxLzwLpnyM4mOTIosyM+ztgPz6LC4MW4kVCEbb/X/Wzh
k06YVi0vTY6glutSTnIaJDTtDU97joFb3e3gtQNmbCjVJWy5BdDqinLfwIdp
lhW9RqIWBIlPfUKxJtnBymbtILsj/pq9sUk5eCzRpzIKfVrc1wv20BVws7A+
LUBS7N6q5HIlBUELfusNJ9r4wotumCA7TFBsenn247N/KiPIi6aWs1tPhKec
oOLodPKK0oYQWciVUEYJZAaRWlq/aBOtCxxfOkIKb7/WzLDmVm0sQz8EEa1k
Wr9+vUnLjksQm8lAwTHHdlR1gBFVIXd3PAZoPITUtYcdI+dRs65kCdIDVDSw
Cpzfu/HbAKkUBUs0I6wbjnJz52qVYlLfxSXuNFqOITLWHiuqN5cXe8KX6YL0
bKsL7XzE7w4dvPlhSB30dOnUksw4NnNIAw+dKpAQoHj7ygV0LcYbYIqg6Gll
DIlndm2Gh2Tf2ugW+jY9HUM7sIv0eWh7I4a0fFEC0Z8Cu+Zws+/v2HhtQ2gj
MXjOUZS5IiaY1pbFBJ8dzirNSldZCP1EcCC8cuwNH+fOpFi9mjQGY7TMitVI
UIykpQ6ecL3LKLhv6wfP+g6A18M84a4d9svcR+DXJliwjr7vYVSKXotv4kD7
Mwq7TYIFDf+Azb93ggud7eFtH1csa6Px7WkSiWfwz2FqREblXu00HqvRfKpG
jzPyapDLP3GWNs2OgPBf7SCrtQ88swmCL72iCEsqudPQTClJvbwgtsFAyKVA
hcKn7gSofWwlXGl5UoseKVPOkpp3C+5cswd6WbjCuNJhUkT7dWrDuly9Zacq
CSmBbpVfp5tl1NrAxqNuk8K+0zf8MWkqJRczvYizIXxBkY6uXfGwAtMVXMcU
XSZXAasoXrcdKsODyOE/ok18UZw8BYV4Tkq4zse6w+u/BHia5GysTvQOgy7G
eMKr8TT8Z8Y3j54YbgMvHH+R3kzvJRhFIxRgaeHOABb9u3shT7o4vgXp+xAf
ZK1Wy/rEm2DhLptai/67WMD6+yxYyTWja0vberRFltClMlIoC/HpkRR4vXQu
fdwjuw5HWJPcMYkfwutlweYmYoKl9d3lpC/xd4yIk/Q6Yblghh5du4qN0KLC
27T9m8LHrCVyhi2pVG1r2R+f8dkgdsMy5eotFa9aCw9O5UPRwhjiRglU1ioa
gfbka9Do9NttLZzgTEdv2NiyJ7ZB20BKaxu4Zt0PvxaD5uSLv8FEEr3Ah0gv
WrF9vemKtKfdZ1PRerY4uQ65bMVB2zgrAubV7wmHWo2AJzaB8MUuiqS8zJmO
sujGsR1pUgRmbAlmLK/NRHjWlTC2iEQLWTa6RMaMbD9dR+4OzJit+VDS9SFF
tt+gL9Ewsv04Y9LSpUtt/gfGTAxl+HpdkWCObq/3kU7NwWazd1Upe/cGacnI
STC3Th9IGjmv5PWfZvoGc7jUpxI8jPgGYnr14ohJWR5d6QCU19PtWDETn9Uk
nt21FB5PEOBNQhMW9NMrmK5p/2JyHDzyoaEIgWOG3agJNDUGbvUEU/ql5phd
JZG/cVVRUUYCXOxP20akdxEtVDJmrI1WDf+wabQEMxkyNYMM5YbOhrfODDIz
GTLW66FFRdcuwxViAo63hdcJYfDkdLb06HwBC7jTagqUFjgPbto4sMJCRVf6
mb174F/iPfm4oCfiNUtFVzrMrd8J/rMZD0W2E+BVv0H4tzWG1VZU/i4+pWmV
7uE2HvDWLhBEGx8agjjSvgfcshkAH+zd8A8yCrtrE/BjIubypJVCqhY36g3X
OvvBRypV68T7B3Lq67PK5pSg4Ho9YP8fXvDIOgA+2y2gSeMXGWcEKxYm4Rjt
ZBgtbeAIp9pMMsColCFGliZcKJ6xR+smL0LJ01bpWq60fJA+/vVSrrqbO4Fv
qRApqsMGE30lX02AMAiuf5ctlZItocRtfoKlcq8QyvF3gy9eVdCxlG00l0UW
EiWNDDFpHDLvyoLAJeZsX0C7qQhiZ3thxMI90elDqd8M/qn0iWEVdbTEPtTR
YpDxqZ9wfww++QsF8fKZbEWoT8Nqltn7cs+TxSlunM3SQQYvZpEdKa3Z6DwT
kLEJQlp0deE4gFGVpZfrxsM/A/DXwZIIM1ivurm+AVcF+T1+oTNlpfgA1jnF
Sm/UKAcT9npQW0KYEV+sMvfIvFlY2LGATbSzUGzqk9Y5DoEndoOkD7SOkGZ8
2JCSnNAQeOtkj43CGYICKy3a6h8G+1sPhs/2c+BOj0HMAlyXqGE1fz9G1lla
rjtP+uAXL907ewEyXUZAVvue8JGQNWgUcaTwjWkSertqk6VCm5biT93Xyg2e
9/AHcFiAimJ2NWJhQ/LNUeKscAis1521lZBWdwLWOAzWwTNl9KkvC86VN/yN
ucpvMxmedw2jXBGfShcSLBEt9pvQiOkbk1H8pCgYVaUXhNX0JFsWWM0n6/DB
duHaPdDN3BF8SgVhthJVJcGl/h/gmqkIAC5fvvzHhIttMNCi7Nlu8Gk4p8t7
Gl0YtH3kPDMTNUwqPVwof8kQ8XLKAgrXKduK8MX95xLg+iqRhY4tdkMPt7rp
2xOJR7JpJZ2p8nEY9cnYbAgsI9746EcI6Gr+IUMx4y4pXOFBDQVn6NnOAPHu
0S3f4cyCxgQ/Dq8EomtpuOGIv844yhkWt2VfoXaYDIv1aoKktYGsEUvLxSx7
/iyQHNuAtGyuoOeMZ2LQsfmz4eXg9tjn68UCx7y8FZYpgoAWrBmd2YgHOrRi
kYt1q1jupwwXsAUNbOBpj8nw2G4CvBs4WPoQNF9Qs24QcujVUrLzJPgHKw1B
7HFGLos9qMRLqUcgpZWrdN93MX6Hnj59imV8l7M7XOs2EHI69SHRPkzXZPJ/
K3pZgzKCl2C58yR7EqSPWLPu7D8pMLTMMVYRxu0mHKuzQnllUotwFYm5WtZg
kIIrGqsQ1N8ky5z5u7SpnpK1CpM1vFIPbN/3oxvt2ULdMPGfpBw1MzoYZDsw
ZNbmA8h4CVKCoTEs4NUYBjVYdanMWO3v8aU1xZdRU1YppXCRGlx0AuP1wVOP
15zavWBdIzf9lHMj7eKrpQlf0stljQlfUrZne3jnUp3w9b2sFcpe4gZvwgQl
W3SPJZnIUuysX4aHz8v5Gc2oRD3a5SFrmL49niSeYoezWMc2V8GspMgGiyWZ
0wjhC5eKcNutNNx2wiCRIvq/BOnlBg/BoB/+ctR0Ovj1Vby/IUnHMUnPSTrK
uysr3LZS1Nui3DB/Fk2f2IvVBKo5SSQk+JmHBM31JDFr8G4v7Ab7uIqPCwu1
epi0tGcruz2Wl76B8NDWGX/lkeKLEydpbUYNBg46FrKccMQlhZpsBA8r8Xra
UfIn8pB2DvaAB3aDSZQCRDusngNHkj+jtysSS9GXq6SNjuPQ/Zgd9G8W5GNt
Xh51EuuiYaeJHqVKrMbKEKXlGKWCNlOUEqW7R3yNkoW+dcsKbZ66lK6j9qzU
HUZX6Q1Tqg2EEEwS2dGV9OssyGwcIV5LytGyyWo0IYJpSpb7SUit4MF1J1hh
TYm69X9FSm2AlG4rrCLKTnGSBxfhd48gdRwj9d6jCjqesh2ljIuiGweutwv8
djBDK+X6N4biEGy0pUahYwHeIA2phgq+Iso4Z6WmRElBWBV2uSk21NFmyKIB
tQhQLPnLklXowhIPeDdLgKc7nPVWoVpfvYQuLR4OxX4CPN8yhL5nRgkrrX6k
F3V6acjwzEAt3HPGQBHDczoFS9Aqe+jPR0yD9y4N4X2gI+tzNOdQHcOW3qN+
rIHYQoZKzcPpu9vXZ6HBzTGCcvGrmJe8B/bpA4Qa/bQWlZQXEgQfnB3gzaq/
WZ8jawwxpxGLZY1t4ZXtdHjeawJ8GDSUqBS9Wo+c+bKUAXNpB4bmvi2FRvo4
PVT679xFyA8Kkz7OCBNqkddU1RMiLe3rQxtFCjq4Q7G9H3ai4ikhtIipAv/W
J3amS1G9vSGugRMUtJ1CK2k/c7EpJXdL6gkhe8x27CfvB1t7IgPD1k+WEm9c
ESG6+2SY8bMz3csTWGMYLKntC+vrTaH7eY42jpRODFjJOvXZgE8xae0u6Kzt
q2sNEQ+vO2lYR2EkQ5wZtHXrVjkGyJkhbcJZujWSP8CM6dCEchgeOoaxeete
RcrZtYFF/8T8uJ2mYuscGDjpI8DLAEF6tbIxBebpoKrwcKGX2Td9Jw7ME398
SBcLypWO2cFj4fn4RgBTmxoAcy7WA55MEuDN6ibGEkSBES/tWQGPRgnwdllT
PTCmVIjduMzh3oDycNhOgAeD8Q9BGpOnMbvu0aHlurkJjJrT4dNAGtyADDgS
NCyoy6g5Om8mIHtd14eOGl15erY1/leM6YGKN8Uwf0rXIrw3IATy/rSlgT/6
nCU36rL+bAMwfDB6mZnBbB/dBKMct5nwDOPyrNcQbPX5YA3KFmqzhg6Cihqj
4g5Ih8qMMGrAmYlFd+7WJX8qr+BkcV8PiGvcB051cIO73YfBl0ETxBdH85h0
lTXiZEVDJzhjwMk+oawhJ2oej1k3PQwlzYqWVvUdB9uaekjX3WMMNUbFN7Ze
PX0RzhzMgXk24yg2QTVd6WzlfQ2DKS75A9ewsYN86Yl4+eIV8Gg1TtffIR5Z
ly2oDIkxUhnV/0KMhqakEhMTlXXowrfXGONjnDnLDV67VYar8f7fzOWqdLjg
I/oY3/ghWpCyA/FvbUAVeBhljMtX2Sgpc2ZTQDNpQAFrjDvHRbx5cD1ZBSe9
XjmYrVnUTRB8OJZ+D/HK2RzFAEle8cgCDYgEH0IEdPMcGXj0tbxo9RO+zGlI
73hvAYqGcFqmUlokCRtuaj0trA/4eOhU3SxWfY8iqfTFMlPYm/YHs5uplaJI
Fq7aNQfws0XFiYtY2Z6WA0MCef+yQB4L7Vny8S35SdsB9ekGMIrYbrfN9BPB
VLCmRSv47OwqfZg7X6jJMqiMlSRDVpqQp0vxkr3kwFBp5QB3iGvaEdLa9IRb
Ns7w0WEU9nqmYVttayl9UFsHyUhY2dAZzrabCi+7hjPPZVE6m/fyk0yKFd/+
lpWUgjbMCEfbZi6Ev37pBmH17GFVo8FwoKUv3Og4W3rhHc/qhvVejhkfUUGw
Weo7DyZVGwCr6k6g6Kys6wfHmkTCkUZhaj0xasmj9TjaujGF0pJjNHhPYygv
/xMsLET3A2FvpbaQMjx0ZKYbvHKpDP9FuRiX4xlri4WYuTmKAoNm4MMWKcC9
iGZwo29leLjAy3DMkbE9xvp5D3sLcPcvAT6HC/B6bWNFr7yOkhsj6BdG104f
ZpToZUVHyVUXAW5NUlCiMSx0VczBM0c5ESMhxx4TTuINfK4YzKDWmKAy7uWF
+/1Z2+E98R/WWMiEhRaMoUwsLtftaKMv3+mg1xYambvTrxV1c5TbvHlozomG
5lSK2WDSAZch8GlIf2qOKThRo9SgYLjZoxcWHl+iK9XJEa/CUSHVqv/1dKY5
H4xKC/K0htc2FOxNQ+lB4RDTuB2sbd4ZMtrawfWuTvC693BsD44HGPaX9GFa
JI0vmCuQWYiRWdVwMJxrNw1eWofD527MQ9EYIsOn7on5Ow/QmdQEl8A6thBZ
vy8sx7K0rZkHbYr6p8NMUiEkFY9cw8Yb6xVHoAtnxP2b9khzbEbBglrekNFo
PpxuFkvpWfCLN9kVJV5KOqlRhL4l99ZjSJsu7c7IXJ+rL4XgLQRi8tqd5LfP
O0x1m4gVUywNc0nft9UoTCXMbzElOjJIEgXJ9TuiY4GOLBxCObqDnYJPoQK8
im/IJot51RDzjx4uuYzInHKUiSkpxJ/6fh4119DtQ1H6fC0bO6GWLszEZ3We
gJ7s9jCUG539SuIEd/wE6fkOV5PxNsWoPBXKixwJ/02g3470hCwm79L7Vc3R
vcu5upyEuaJHF27zaa1SnD/r0rZgN082AelIyEy4zDt4Nca6g9VqNhQPYdE3
M30foQqWN20Nb3j0zUwxNgxyOrfDX2sIenkkg830kjudVLDpjzZkHAXWnVCh
Kqt908N0TwfTzPBW9GmqKLC+RRcqORtbdoXD7XrBP10c4YWtO3zp5wvgPAnA
ZYb0YfpCgdYcqYxgiscwnccwSQqYLAxhYrcNK8hauQ1C6/WBcKw76xu7wN4W
I2jh6pX2MwB1mkv6dEk3hlbmiPmHlmj5pHCYWLU/JNafBjlNo6FgwBpqxHHf
R7y2I5cV8TN/U3JrPZr3XiwSs9bnGa574iucxdR1e9A6v5V8hriBBceKNOUQ
QZ3/DSFT0QElQocxQi+GYYQWGiNkLEWWJMJGMcrBGBVi2+d9CLWvoIDMG/P4
GZ09TL5dSfYb4yhrJJYS7GW8mcs+F2vSVxyhi0s94KM/jQwYCpKOIxIZuDuW
VsAqODIy21hCQYPurh0Nb6dbwssZWng1mn2SGdw/n4rf/zvXL1KW2K+NTvFl
LbmX+TRXaVWAjBKvYobzvF2XzXTRocQrhqQ0176kIE96HzmGPMMX1sP5Lr0B
+rmi4qXxyul7B4IDoYj0FFLzrVCBkVpKcHSC/+zsMWZElk5WIk//zEna5ox9
l55OOpLa0Kct4eyGrZSk3I4O8KiHC3y0HwEwECvR4KmcoGjeT4jh2ZUuRff2
ITPB4EK76RieCBme0qw6VgePmg/rIy1Li3v5UIBIFuhSu7+g8M8AeNYllLTi
Si9HxrM2JkvWGkbIKSUe2LxX8sfqE1HLCw40nEfUhy7TJpEDQtD+pdtJ2I2N
d2EmtOTaxlfXRYHWj92rMqrIY2Wt4zqMhKmVRom5icf0TU+KQbEmCdINtTTh
/sgEKXorhG9vIcO/wkMYoedDKxGESsqzqowIysV20S1M0Jtl9DhCbs+K8Mmt
Orq+NUYw+3bRkJYidBN/8stA/MkL8GOJgK6cylApCKKTNM7HesDzKbSISK9E
LKCPPcq9K6FwLEsZPds+nL5dpsSIZb01UORcAV6MKg9PR9KfGN27mqsYE6Hm
EpTdnU13ldYEsm4ZHTJneGcu+ZuZjIyuVnVvR+wn+XSjYQIeoGUW20HXIfB5
2ABqsdGUiYqhIZ7ZmwI7W7cjnRLo7fqNFVj7AkNjK0bjTg8ZjbYsnIxOJe2G
ZGcvSG9ji0EcDTBoAvFp8MtmSh9mRPMuW2mJ/WhYjYm4KBNBY2M/GQJhpvdm
IMLWi5pjmX+MpWCQaQ+vsBC9w0AQb0YfaGaViVoqJWSH2Yb6U4mUSBcGJbIV
nXKelLURDbAcCRNLR0mh7eM1MgC6+rk963aBQ5keMLqCu7SmW6zKhF9DOi6O
HMky3JCkua0YrifDwEtTZygiZ3FxcT9mjelAyMAgPBtSiZhj3wwxs13uKjiF
D/DzI/g83aDT7m4QMyd7VDt4M6w6uh87xpgEhZZYEBRQ1mI3CsPTLQK83UGn
5gHsE+DJESeV0RQVFRSNp6Mo+eQLg5mtWCOysaBQHEIF6U18cz0ORprCZxTB
f6yIDp54UwZVsjHGRjqopDxvOzrDVVoXxJplWWOZGk7xLtqi2BCZA0vOAb02
loXLSukH52F8unbAXA1FT29cZyO91czSktYOcoZHffrji6OF8qxbTg9BIYHA
xQAC7NzDrlbd4Tn2UB44+MK5bkMxQ9MpBB9nLOIFcrQD/BU5/MyXp8+Wlwng
O6dpSSjpryM11mRsFwmRkR5yAsERDAMB4Ln3KjMmg3IPuZYLgg+E1RoO6Q1D
dIJgJhcLqGQIfGjfgl/pBVJ4h7VaGQJeJSz5tPeE/mXt6K6WeVWmoX2Tdwgq
wwAyW0Zs6NxzEggFt43m5ZdEgsE0oRJTLrTNjj/Q/hlu8HSwoTCYMq0oDwwA
c3iyGZ+otQI8PIDf1PBh8MK5qvQgxke/Qt2kKlii47FYhQ7jz72OH/n4cVyA
e1cC4fqlrejK2Qx9GJnPCoTbPvToIrHgiKAy0gfa34BOLRkOt8fQABkt4rlx
qUBdokTQ0D7d9Azjq8IjTxZUeLlrJB9XrR/TQPOan93JgK6mrLtVy1XipDVr
e32VECEowFCLZ/fugH960dCYWFR4y0rBBp02+bSfLXwMnslmRWoUGkE6f8B1
ONEI2gH3C8djC8bjNinCcVGaT+LpvWnYsvKEK10HwSfmwMM/4X9TkwpcZmIz
iqSw5HAymap8WAZEMV5IJT4/ki8Xq5bSt/ZYSfPtPKkDT7rBaVtP90XS07Dd
1LRa2WcsAUd65r1KLUNjzqDBohGB31kHWFdvCmQ3WUhFQ9yZp5ahYQasNLS1
N9hbeNJWhYgO6wz7GTB8yet2wqh2w2Fg2V50yNfsyn4QWz3YKIhsihruxStn
5xvSojGmRVGpVrJukJgxSsesPHGuxPyQEgwoA04ukPt5POYkg3HyyLEqFM/s
asSJcT2oJSq67MYYwY8n5GBvF+D6+a2EE/HShZNfc3LRk8oCdurJCBVD4WCc
nF46HG4RToJYT97zHW7qErWD3sOQGO2HffUq8NANf0o45mT3SOUkE3Q+cjq8
HdaQjDlhLanmHJFTJEBM+r3XRbEJklbcg8+cNxurEguHWennRKqkTHd8i3cd
KL1Zu4INptNy7dgwaDC8cBhItYM2sNXWweHkBre66+CI4Nl58Upaui6ZLzRg
CX6UEhQGKa17gtTHm+gIfnmM+OTuPYSuXae+yDmbwaKUma2RU5WsGg7DuScd
HZ+3WDrrMV16OHq+mTzEhAW8tShxZgSE1O0FGb+PhiJsUfHmHd0cv6t5Z4kr
T2JjrMjBUt9nygRmtjX2U2p60KQKEZjLAWnmcs0MtlYixsTK/QeRHTao5C4F
5jeaS6E+wdCrtDU4lu0Nw8s50+HikVVnSxt7xAlGUWQzE7QoHHZjd2MGB0lB
i/Btb12BinggLhIeO1UCtNCtREmh5dKChXjldBS+wc+Xzq7ApsByQXqw3wkd
DxwJd/pVwceohqm8pJp1m0qvrzWFu5cDoIgkKLcK0rWCZENAdJPQLy31hM8B
gvR0lwsDRC8k7H3RoAIdIXO4yxJN/PavY8haVrxOk17oykI/+OxdCfBviLbr
vUz2MZiSgE6FT4Pnzr+RsVoGkIhPjqahVxui9dOKdZCcCPWHt0M7wIeI0QaT
icnpExHWryvdOgGMGEYNrdL6eXJMTDI7dKYTEN6u20iLMutwXjY7uZKBBoyX
WRGsNkyFMkLmQ2Hv/qJ0IpvzoiUCA9sGecJ1G2eSdsQOyHT04lC2iiP28M5d
jFkGS/6Tj1WUBdDJAeEoPTAKoht1hqTf+8D5P13gVa8J0ocpf7P6tjL6teda
tH5GBB1El9JiJKBOQfCx20Lp7ah1KjkZw8vvdOoSTneFra03CU4SdXFKFK/v
yrfQE6OSJrabSwY4kqpM1uyr1a/Ms5SWjo6GSRVHYlQGw4jyQ2FixRF0gGRs
9RAxd+MJvdv+FTYG1Zt1eXJFuaK8lYFJRpOUGzduNJh+UKKDzpY/qsRzyaHw
aFBFQo1ghI2RwtDmAvyWnF42FD4twsykOdEt4Vf70D0UpsRFJY/zJqvoSBI9
EfvkBRksH6mgRY0uLPEEiQTA1jQxFBP2Zmjh0FABbo0W4PNs6p3TbOf9rFgz
E4qi1Q+Y06DLGBfJrSJ8Hl2ajol8udfHYMwBOjp/KpupOv53QcMaHnUOiJW+
ZUBKd+tLolvS640LLWRE2Cge8jWC4cWAXtjYmsX4sOBissl5CLwZgG8yI8aw
gG5dDscmDMdNPRz0VJsVPHv2DEN1ITVNOuzmCa8GDEXv1m4sR55meRetlOwf
Agfa2kGx/UiaR3m7Ypv4+O69cjIVWH0IEKmBkRDZ4E9Y2tgatrTsDZltB8HN
rp7w2g4r7IDZ0oepy7SKCVlo3YxwmFm7O+xoNpwM8Ib3GIt3o9aLT9ILWCWC
lawmmNeMLSnSLOuRtJYyreFcKiRXAtNURmVjKlG8fB3Fjl3Dipz1u/NoLB9d
zLsAeek5ENY5wIwwgg/JrMrj6Xaw5T+Hsi57470U1ACTyaj3XSpo7Mq4c7Rk
q0tLpSRj/Xzp0fJGUORIwSgpfaLAwhydWjoUpDABilIHUixIwwAMr4EeUI/9
60SkWs+GGl2OdwdIEKQnh4YazV/Ep2FPnG5UiKGKMFvUHDJdBPgXk/FpFps6
jMmAtwlN6dulFxLjeXFqeDS4AnwcW4Em+jEVWllDqMNpJr2PdVUb8lBKzwNb
+T2qGyrevNhC3gSh4hn2o25Dybgq6c2aONaDYqnQi5xO1rTK/+26RPp0PVY0
zJAgfWouE6TiA0f53Z4goRHPYiQIS8c7WsOHQS7Sx6AwoRq5VkahIDudhkMh
8dydJsLHmYvR80MnaGafxbBKocPBiygPy5rYwKYWvSC9dX843XEo3LH2hjd2
2K3p9xfAoEAqHBb6jXm0fBKm/mINm5q4wfUOs+GtTZT0HsPxdH8Bq722YolW
Vu+yfHIEjK1qD6vrTSRZRKwZG4lmaGQ4zOWeGjaDxZL8VsR/Lv7DaPAOpvuI
Z1UaT4VjQdXZKH3yTkFloqbl/4qDxhgHo3J+YxJQRpQTFGPL5MFAQoLrN+0q
uvkB/2NycnLEnKSF8ChQgOIdjSgN+bzCH9PAdg+Z2Hqqg+EShuHzUuyGHHIy
lAk+eQru+fJga2aM8DUOx1wZDh+JSKzHj434sVJAt84fE0wJBS+NgP8G0o3C
tHv7ZYqPfmyHhQyBpQwB73dhoxXH9kQvslJZ7bACA+Kf74HrPcgADxf09Lpo
yc4USwb+3bQFvHccQotQqFrUVyjDjW4DdRhYUAK0KB2bTWtbtgbRxg4+Y08E
vMaKr05k1yKXzTlB8QNd4Ei73vDGwQd/OhaHuK0CzTGW48pw76oIcU26wfrm
tnCxkysgmxHs5PedBjDQH5/+IOnDpCVWzMTT1w6TZCKZRE+yga9tIvHh3yA+
23+GReOsFMVeTBlsRkJwTTfSw8KVYZ+FnDK0kDd68WEptEZ1y8KN4FTWXjCD
BdX8yR53fPBnVx4vZm88Khi1urAt0CoRH8WsHz74KuXB/07ugplGanR8sRO9
o/83AJ/9KNcSXW+qALRKC5++h7PpiaOH/mTPivDetTp6sERx6I2sIz58A11Y
5Q4vg/GhP1jCoddN53ia7KkYa80OvYVYsGcl3MH3fTjMH6vY4X94dp5UeOWA
xoQM6M696MBiUxCgJede/QPnXi2eS9kJ10i51gQaedLKR1/NLaIToSFQTIYA
BM8UFOdejV3jYDjbtbuuWFErKwC3fqREfP6v688/UwBztC94HsRiZlLa/gkP
bbEt5owlc/gY9G7dRqEeew35KlQI4pt1gns9XGiC/AN2vaWjeQLNELJxT5Yo
Z/tu+LuvK6zDHOR2GAJf7KcA9J8J4BiA1WOu9GHiYmbHqY16J5c3cIJz7abS
FMin7tHi8wNnWM1MKXk8Lxv8bU5lYHSVPhBfdwKVgYtYBm7sOs13LZWkBebi
nvXJYF+mO93jsL7mYp2FJIV3CRA0hhrAUUDbtm2T/esfRMGwX7Ike4ijACfG
CvByngB3+lfAKLiZyl6ojFDQQiEx+NcJ6OyJFHRl2Viygws9WONnyq9WKTqQ
4c5M7AbsaCJePputGDvIhzGiy9itxrdo6dkulxI40DFwFxtN7ycxm+jO5d3i
zWtn1Cbu/1pe3FPoj80S/58BZmvh1S5XtWwOWZhwCngXFsqaPxvuD2zNm0p0
EGi4GZTa7g8yEZeaQdSgKMVv/qua/w6fnIbRShCtHGPScALWD3LBnvAAbN9T
ArRMAagNtN5pMKxp0Rqy/7SBl73J2CZ3M4zS6PrMTpLWOLrB8Q728JaUh7jM
kN5gBaDBXdYuaSktcSCnvifctvGGu7bjqBrQO79TELv7T4jhexrYwDNy8MN6
sZFLea0nss4RNqlTI5975ifpb/5za7hCCr/5Xw3apzIsvtIfeXYLMpd8OwyH
KZV8YE2NaJS75hhxDFBG/D7xSGKGccOI6ttHXl4Nb8ILUJg8piwe3VnPHifA
07nY2eynP+slmjsqftYvk4KkBHrWxWv7V6EH2yeR/5d4x9ed9Zt/MePkasEh
E2f9Ij7rZN4FLXWSCz1YGYxGvHduJfr36jGpMKQ5PB3NBnEa2fvK6UpiUe4W
6U5gO1p1+Gq3q6qkG72VojkKZYf5w3uXjvAhYgzzAxUHnBk4t2i/vCt6cl00
159xdqO/1o2sbBxFbvRqOc9grjjmIj/m71ZuZqffih7zNYOcsYH0O+xo1R6u
WNvCW3vsFgz2wDDhY+09jhg+dTkVBSnp+EB3gQc9XUkegt7vXx3NU5HL9NtZ
cOt/x5wwWNm0G1zr4gEfHabjEx8MTxdtoQSgPpPI6UdvlyXRV5flXV4kKxFR
vy8clbMSNNpqIZ98C37yD29LA98qvWFVXT843mQBu9knn9YYlkvpTz73waSw
USHgU94FVvwcTjZhq00Ur/MTb1A4yE+8bpH1t048r7r9jrVjLh5MDIUcfPQf
BQlww6ECSLP/FE8cSKPbPkq0etjxV6Gzy7HYxgnoRmaYcZbB6Cav64DPn4gP
7N8CepTqoeiA57OtxYt74+DxRD4e03AqOtsEpkY3VnnBQ5JmnieI6OgqU3d2
5VixazE+tDD9/ermKhN3dv3B1606PODmQIrRSbyHebxl9GPASDPhPHjH29l5
HIXd2ddjE/3zYFd6Z1fL5ReWuiPv6ALX+JH/ODuS3dkt0XXsFW/8vS0cbN8Z
Crtjo8nBSXncpY/+IUIdft4f3L2LyXGnpUzv+4+md3kpnbkJNfVVuKVQ0pxQ
iG3UlYZD39tPJXYNertyL7kq3TpzAQ7MDIP8Lp7iiyP5LEen68hPnBVJFsdC
xu++8LBzsC7FUEo+9Kw6UiPNxLd60tZE2pnymy7Gt/p0VuZkyrwx43ehvdi8
GfpTP4ipFkSW52jl2j/9PZ79ig3jn9898RrjE28qVcAOu5a6taewefAQu6gP
3MsAjKmOctJ2fsekUROrHhUsc4EviwXpYbqzmYnEs/4erzvqZ7EN8ikG2zRb
m3x11GmcUx4HcedoHG1b0t/mVfy0X4rzgpuuNJeGnu/wUpd0mzfjjUlX8HH/
MpEX9ck3enMTFj0/73DgzwYAvt1JPIeVh9Pzbs4tmYMdW9Om8peZh1haoAy/
y6cGhUAhmexPi/GyzeQjb8WP/NktSfCPTX8ygwEf+SjmzppL17bvgMwOXeCT
gzM+6tikcx9FjjqxZXRHHeXt2A2bW1rDI1ts6g+eAu/xrf05wj+27qgzxxlt
xyc9qmEnbMkPhjfsTi69n7yUbApghVEq4viKF1My2A9NPlrw5MGGmSQd0JPW
u/7H0wHvRq2nV8vIJ571EJvT2/wofJtfUWc8HGscKV3Ct/mbyQX0qoUJK0fL
A59ksfuVi1egf1lbmF/1L2m37QZWJqYxccP/Px7/v9gNn2bNVqxY8X0Thx3/
Anw67gcIIPlZAoyuhnL37fyOlcOOf/5SF3gdIUBR2kCzkkL+iuOvpvP73y1g
5lFhVrTxzC667ImU22HHVvPVuT+1xAv+9WSboJ7v9FKVZL/zyhh0GZ/7d+Po
uTc0bywM7XfeP8RWzIzriYo3xrA6bsWpV6PTSdvhHm8Af0JEW56NqoJtf7Ql
gx9p/Iae+hqsW0h/6q9ay6fekjuxV5P3wpmuPeGaXT924r3GkVOPio8cxWa6
bNBIG508oKBTf/gwYCy9wb9Mz6JZAFYwbi7m7U2X1g70gsy2jiD18iN+q/Rh
2grxReZpNqBVw4/3eny8WVjfE27/OYeG9WnwBvutKjn+b84rl07uTEOpcxaj
62Eb0dWwRPJGSTOtvSEA3+STGwSQm7x0dtB6lZwKMHWjx79y3/ZedGHuuhqL
xILNuWZynYXRjZ4lO+WDXv/HD/kPWjWkvgjSRwhwDh9CabcAb5doyGmHMwfi
v2fVsOOet8QFHs+lYf1vR/F1A0fOYK7ehFOrXnq9tZnaeHqWdGFmcxpyf5o8
XDCa2v3/eXsPsKiu7f/7PMzQLInpUdNjEhNr7L13xUovAiL2rrGigtJi772L
vSBIKIoiIsUGImo8olg32IUDgoi63r32PjPnzDCD3t+9//c+j/dGmWssn7XW
d629CsUqh/5iX09gSaugMefldbRfXjwUCobpaTeraazk60eZkQfhBt4iG9sN
qzbsRy3kfoibY131nTk2yqpGjXRu3lx47dAHSjasElQWwPuwc7ujShqub8Gu
Kj9hXY+OM8G/tNveCW517sWEzYMJU+EJipwho5nAkflnvXj7G3aEZ91pVHCc
RP/vy9Hrf4Zf/lzF/7p+HhDV2A6e0ywW+s+SyqZQ/hMu8EkIC2USglXud/7h
Klfu/5ZKhyH/6Vy3VVHehquSsOkh5OCMhdK6PsPZKv1jjYZAXruZ4vOY8+KJ
fdEw9IvusPqHkTiMSnPbpej6+dS7KWPQdawGD5vHrsJsqPm3eHFXmtac2zdK
at9rDJbGxmBe8NgyO3h2mpJyj3+71OMTGu2pHRzbRFITDrDjLRbmPL+Gdw/B
w5kCFO2vXXEtk7t9KzH1yAoWY4oCBWyxANgsiFczUjTG9sD6JErx6WqZYMIe
LrsL8HyE7sqEGe/Pd8ZpxOtHt8CzIayXQjBy/YoxyPNw5NT8GfAIj4ex2R72
Y6zikRF5CIrc2vMtVba6B61W1Nt7OjL9o1EZAXvQOtKkOQV9MHbTVZWbHErW
r9M3Bdnif38kG8a/0bE0o5UNY6ZsGDbSXgdnuNsVL+AOx7ctfNJlEunJIDcK
P/lGFRt2DxoMmW36Q1n/URgbSOGJlK/wy9VUtrHSzo21QjzqPBxfe6Fk4ipR
OnWRr++pphp0wML+ptpOcKX5X3jXSHpNbeMFtQ1bZcFVNRYW9swIZafJZvzQ
AYJqdYPV1Dz21XOB5KYj4EHb6fC6SxCeKWPhYmYNRzj0yyweLgZts9EfjjbK
hOVVf+Tg+v3gUW0grKg+D5WRpYlwoTVvIQZH0Q0sRKO2EJOvXNw8bMSM1EC9
aeTRBPhi92qKeSQdMKuJdJZxbwort4sXUk8I74kQViRxlQecp5aRjzNzK5gw
kp5FOSuj2DrLuLR8MDwbz8s/Wr5GWW8ZrNAD90bThF1Jgs3FC90OqiderP1U
vJ99hS/5MBUsrOX7Q1j5KXNthaVNZbuvRrrgTXNT3268Lq6YiJZE+8+G3J6d
ZLF0R55z5m0QWwfawzPcMu89XKgiN/WkH42k8qsDtZqt3EQ+VpnIlfZ2hiai
lQ44ukAu6qbBI6Sy2YGswEN/Gmop+E/sezXkEBIxJwgON+oE+Thw6jSZhpBl
4vP7hH25imwmuXfvSiv6uMGO+t3gXkcfeIvl/0FzSEEcXvZioUwxk5AefA1V
etNJbJiOl/7Tdb1QzEzwpjMzDdzBjdFjRx0HiG7oCeebjWZHal92CoB3XUNI
iv8WGkm6wcofRkDC7yEskuQcuWBrLpDwnI5mzjuOwMCPekLoVzMxc7Y2EUhk
M5FWrlzZ4b8xE7OSig3D0UBecKM2SNm/wr0ZApzvRo3F92vpXGyYEkdMSSo2
uCCwqWz4F5PTTQK5lBJlYe4tmBuMDUlezQ3muT+LEvxxawtbYFBunZtuucG9
xLXGK6f46690N6A+5LjpU2nBVECRV03BYw/er/00aa1qK46RwcgzoVIcXjD3
bie9Dh2pU1VUcR2Ch3bNqDPpzq2lkqyq4lwd2Y55VFUqU+EBJa55K7zFgAGl
sspaTrZsQen34DugqqmsJasdNQsntJaFOmsJd3KFx/hA4DlCKjp28ntVANlr
7wnXlE5uIsWnMO1ly1spyCG/YNhYtzNkt/OEMmyJsPcnJesibXhW/5TdDkOj
wLXXS2r1ZWuv+S5R/VTER8oet4/F+zm34fTGfRBK7QLvppxo5APpzcfA7TZ/
wYsOs+FNlyBqF6EQ8H1/mF7DAQ7+MpOGjiVSxqDtPDBXMrQMVbsqc2ziv1n/
wqjmPjD7C3wxW8ILHlYmooiGm4dBZv1e8zBMOszEEGVIVLCEG38JkNaVGsXQ
r8jVnaEfIq6YUUjpc/5grwGXUrlRmNdXNmzzTdpabhiYoMBi+u0401nS/ZNB
lmqjuOnDMcaUw0IfSKwUoyDZG7zg0Qw2K0ReJHkLpqKIzigeuvLmbCl8qGrp
jZHKspUT7ONtfqUJVydSvGupziggvPmv8M61vbFRaCGtTXM2z4PD0/o7Chpp
xyAHKOzDN+5ye9AyezjarCm8cXSg0cDPik8fKCZxuV0fXEioNomjzm7wAh8S
vEZSkzghm4S0pp8zHDXq1X52n7D3BUvZJA74BcHK39tDVms3KMVeCVZLjazC
nzOesgm5+d095beCUfykFjWH4iUxrNpUlTeY42+/KhxbFwbreg9j9oDXTp60
94NXneYxG7jScioM+aIrLP9+OK5Uwxc08faRi7wCXUkvpIwiBP3NDWvhBRM+
84HNNReK6bvTLPQNFkYR4r80AbkF+z0moJUy59dmJyTB5ytyf6mP0VCPxhT9
/BFhuUDyYlwtKtZQ7KWMnKX0k91sCUAO/vcz0R5uXt0n/nslVTXKRn8xlzHj
nsfwN4wIFrKqxOoq2k9+vJPJcCCve4JcJz7zIEXI5PN1uVSEJB3Af2JNwyYN
wQYyO9cBGN2FFIctQQ5I/LyZcLNrQ5r+dpFezxtppbIDEhcwBx737sIXD969
U00VGk63bMub57btlJdtihnUFA41aQwlfWkUGOIlSklJXMGo7SGzvD3EuHhA
Ab40eI1Ce1DVn2DFHy0gu4ODvhe7ID75F6XHguyfFQSLfmsD51o6QUnPCaib
pKKVB4WP8at8Bg83uy9gzwixDYdBnvyMQO3BWm8PfKl9VXZTazE1vm117CG7
9WQ42cQXdtR1ZHEBuv1N/zcY1tTyhE0/joOzclyw5rt+yscFK9ke9q7cxabf
1tQIJicnR2lNhARL5fCqYWJR6/9mDxQ61aibUC4u4FMaObfKHs50qYYnFciD
ZUPfI5ZYyQkLkatcoCSUav1/Bph7bZCzC7QM6e6xumgT7Nu7TQI8S7K3QNPQ
Gq8SvLLKk20UoKrKaDOa7s8FC7DvggR4daSuoOy+VYKCzjTu4sbO+dw0tCrT
IBdCJxBpz0x+f9pkjKCmMAOye7GylBwjtLC/2S9QNIDqHd/upHjHMktlZbRG
Ou7mBO9w/JlqJ3niTNpt7wgleCNuyAhBNgxp88CBsLdxI3jeszuAhxuNH170
18YaQrlhXEXDaNvb2DCOuw6GQjsH9vRWFHeCKS2bC/n5+XInhrSuvwtbavNS
bsIum7pIfHqfyCYinouIgeBfW0Fis0FQ2GMc6ynF6tTz+7nCJ3JbK75b4EPb
rB+6wJF6Q+C+8vYgVNKbiPCR/nTxht8HwLWWE9jp4pfDNkGcwwwWQQC3Ug/f
KD6NOSemHjwBi78fihHDxpxwkjc5iJE7j4Djx3awmL/DWZoLGLwKqbePX7ht
GFwaNlGWWrdunc42TLUUlTOLsyvs4fFYG24Wy4e+Ry7pzOLsChd4FkDN4uiA
CuUSe3Wjru32lVVQnP0HkH/nwsvlFNhDgnQjPVKllViaTTJXeLIVATTxVixC
zq2gyI9+YZcg5lzFFZLmggX7Y4br/fkeNSlyqEa9qfbxislE2jWDH7U1NAp+
kNSWnAqcAU8HNsXyFLIv7XHsBekdaSBzaQcwogcaBd8EWEUuUWW0b8nEk3Qi
Tqimep0716YD204rnUmRFb60hRrGzj8bAunambLvSKO0N6bhrDr0mc42omLh
UnnbSHDzhKJ+TrJtxFvz2QRqGxg5jsawXTW6HmxwnKyKHGgW0ob+gyG2ST/I
x6bTAX7MLLAwxQu7lmxGOqclvlMsYHXaF3HpfG6C235l8cwhvHTqqb90+rLz
fN2pOJKTdR2unT6LibhUOnwD/+OpZEI5WStbB7Xi9SvXoW/VrjDvqylYfbI2
Fym4IehT6/cagkZtCCbrsuWsII1aQd4IGzwEYmQFZk8k4gj/LN5nTS1AMKuZ
VBsw4EUoQ5+IGfHKDhndjQHdQgDsMdKWg//xZNbeSm5nJQlas+GAw59px5Ns
I/ghp391gAk/VwR/StBMeOvGak+sHru36S/wpDeuwOwEMLInKd6+lFdrZfjJ
yXn+8NyuGyomHfxIFKyu24BtkS2bG8jht2Hwb2/YAG526kj1DU0HPD2oAQyh
GJ4y5j+jPP+n3b2geIAzvJkTJBVcu86qUDUY/5bSxv6ucFLVfl06ZQH9DdKv
faeygNV27nD4z97wtMsIbLxjFlB4Cndt6983NOSo33LpmMNshv9Hqudq8V7O
HXZ/dMmvveFcs1EgdQowPLNNxSjNt6WU7Yd4INU/YZsSS3zbnCUMb+4FUz/n
73Xpe9OUqWnTAcEgeaj1f7CDipUS67gTLEnqcnu4PZRag9eXaA38cKg5pcSN
gfWW8p2A2wXxYlqCxpxSUtmD9HB5XZxMk7IvRmrLrcJk+wB2CeT5CU/jnUpY
+B3Ne1xvX03SLVgoHwzkpX7k1nLKhR8zCL6JTLYI8XLELnjm/A3A5FrGFsGX
StjCvmY/47UoUrxnKQsFKe3rULBbYvoAMKoXKd5maBGwr3F9ANcBUsmWtQKv
LbGcgIWErPZdWP81DQm8mCRYM7PYQs3iSod2UIaZhJsrxgWpbM5s6p35FA7a
RHqbXtSxj8J6k1h4Mkk/oZNxNArCm7SEVwNdqXEEk4Kc28I3qsCwUd2T7TBR
LEo6XxW//JXKNvDZYlf97kA6DYV3fadD2aTVJD8uVbDS20Y19eCncvBwOD94
2J0dPGRfrWLO98uLFCXfFp4wUn6Wy9h7zsKwD7uc7//PmNcaiKCKPL8CuwM8
mFQF3vl/Rx5sHMZgN6t/ZNjJ5e2ucGMCq/mQzNR/LMzpH/XGF3InzIM9yD2P
d1ClyTLu0sP99fBAtXgvc1153KU7AfWx+irlH3cXNObcvw737GUU9xn8NU6F
u5akh06AVx7fAkypJeZmX7fSE2+rEM9GryCh7W9YPZJypg+GPU1rwe1uf3IB
5NtNpn6JhQI970e91qk1G7iR4mNZCV8eIoZN9f+EN/YuGAp4GivYsipS6O+1
YXODBnCxbRso7tWTCyIvTxpKhpBXmzcKn5mC39kQ/kwK/9GmraB0kDu8mRss
5uflyfBbSlsGuEFSi17wSm7JLpoULHyKX/tMfq04PDsEttTtAjntveCN3VRs
TCWv1kXYGkKv0V0mnB4CgT93hfjGPvAMD6bxy4Ra/WN2JRPeXvcnv2BMELjL
L21U9Gv1PUpG0Mv7LMm+ffv0WfF7BY8CvTxI8B7oWbcdPJ5nA4U7mn+Q1qHo
bHWFJ4vYEwC5lRBiUaHc0REvbvOA4oUq4rWGLaVqxEn2Bm9sTIWCOGfBwpxH
l7UjubF0KK7SR8SVnflaONnxc+qYv6dfqkUKd8ywNCFyeJ5bCbK64KGyLrCm
wY+Q2PYPKOzbjKp1qtiH9eCEb12inJ3AR+sAKOjXHQEXVHRTpe8fANlsV6sv
devJHHAb8W5sLPzj7AQprVtBfg/6ZfuB9Kd3R8GD6bCa7Ytm2L4cFQ2xzdpA
mYOHnu2a3LFTdAPZEhhd8zU4TxCLEs+xhOAjGe+DfsGw5o8OcK2NO7xmfddz
yav1kaxT5DPlPdqKJO4Jh7nlD5lZmyBbcefywSrx6M4ItpECN1GwdNaMO9f8
78imLKGCoWSbOjVLtQXi/ZCmp7n/2FVY5eFwW6J2IRe2uELRat4b/TAGz6aY
ETAaZRmLVsyIWg3P5glQHPmH+G9mqoXhhlVjyJl1k6y13mzVZMFx5/dyfh05
n8gbjfSOnLo9qlsyun9JXeUPlPVfSOGuGYI85mqoX1jvMDkxfwbc6t0Qzto1
gt1NfoFrXRrA20FU5Xt1xpRWx7vcfa+Bw00bsililDBsfkUru/KdDZvAO0c3
5soryReJIps2hfzeFGFXFySbhggfqWzWzE9liq9Qwi+0od7dcaSecLmcg7CK
WdExrB/1reNgTnluHpf11qhepO0D3SGNdVxT1W6PrapjxaLkVIF9xlYmfb9f
ECyt3RbSWznDK5woGzRXKlx5sJqedPlJmZyipK/p7QsRDTzkE0jyZbG4i7zz
orIJ9aLbWBs7Y73+7AQbuNfIfxtoAj2rdgS/L8bhM5h4cW8af7Q05eFlOzB4
KWZ2wC4yNzZd0VHdJTJ+EzbaHUH/kvJmU/KP2pG0hIPvUzJWDP3zm13h7RYB
XlNX/Th6QIViRl4bAY/5Fhaayp4w3IZqmvlzK7x5NTOiroUJ+aJadaoh15YM
hbdjeQs1d+yWJDloPNyx+5p6Zwr8lF+k0tDefCe3kXyR7+6Q04Ez4YV9M8xj
SeGqYLg/3BFKHFvDW+d2uNpvZE/67ynesgT/ynl9Q6djIiMgu0tbrmOOx1RW
4NeSKOrp73fl60+pp7eV+xlQypxqRRMCz8FQ4OyI8gX1u1iYlCjI9U5IbtVd
bQBa/GENlyniFWoAZ1q1h3dOXjoDEHQWkBEVRTPpJvCkmzuU0vz1zUA8VjpC
LEpJE77Fz1jK/a1oAX//1hqSmzvAyx7jeeVz8hrxybEz/BfxmfKIzM1gRS8f
OFDfBe6x80Uh+vNFlU14fX6j2lKM3xtJtk1eCFNq9oTdv40gYsAh7nY0srYf
3tKLTRBvqrmQavvzRjOWSj5rYULbmzECjdoIzJczDSzgznRqARF25OypD7UA
6vxfrROgFGuTu4UKxY3OAm7LFRnx0gkT0kZZTKf7vcrlS3I7M4lPVlME8/d5
4z/x65GGEUBnDdhYXTzSwBogos1n8GxAdeq7f0QtDzCpFrcGG0OtwwsTlUhq
8Cx4596adRRhPLgQQuXr4E70+3ZSfsQeeLlyPimIj5TFPCuRJwfNg5cDe+Ly
IbURiBcjj8J+ZdGpLghsblAfyhwdaM4wTHx6/76Uu3w5TXTdP5N7hW7GHIOn
fb2Y82eVG60M/1UKf1pr+itx9tbDX519zYba2zxpl70T7GjYGM627gBFvfpj
tx/9JY2k+cG2H2UbORcZw1qy45sOgIJuY+Tq5jqx8NRF4Qs9+tZyUxG7t0LR
D6vrCDmtp8DrLoj+doY+6yavYoJ/ebKY8b95UggM/7oDzPrWDtbX8oLE+jOk
m84befmA77GhKe5gtnJoTY0gkjAFW3sM5hKMIgJP6EQULWgPv/3v7ECcQu0g
HO3gkGBW4bOaPnv3pWQl4SaglXKnTxgzBMGsCOKWwIr40qV5dbGtSHoW76KM
GJgKCHL84wXNHQK5c0VlDju9xdxTm/iKX8PgIO8xJVmLh0K+r6E5oOqX7GtQ
GSObw+RaPEAbBQduDjZwEG9n+bCSDkt2z7SrgyFBKt65VC/5davjo5rjJLG9
VDJzkqAyBL7p9FEPO2zClqWQVto+aBA8wkzWd6hYmJJSg3cycNLxLfhiW6q3
XIdgmYaR/hX7WiV08yQ6YB4sr1OfSayElm3gUbde8G6AI74501/sKKnML+AH
mfjzlPi1/TwgshE2YY+Um7A58dXx3/mp8hzMiccG0s1/DAKx1SR41SWIO/v4
DEHpkVCED5+srCSe2HeUbJgUDD5ftYNxNbrC7G/7wsqf3eHIH+PgfMO5Uo7L
ZmUdJM0DwiLB8eM+sPjr2VJE1x0aEzP2lkbI63MB3geh1bdby/8pbwSG+YAZ
E9CoTIBy+TsU7vuNnE0sZwJG9310JpCKU7rLWG0HARWzTy0zNoFycgiRJ1c3
DoZ3K1i2a1YO6ehn5cstNNM4u0Khf5s3yT/so9CvBANL3VanqK3wVO6z5rkA
lTpUGqV1+QJeYR1TZwE0/30ev5OvtjYKCvJmBTjdjt/CKt7FrSCnV2OACX1J
wckoQWUCXBPd6cZnjQtWL6tkHA6imlLx48J2mtqqmoSS27TBco5UNn8eg9JK
NoTrMbFwuX1XmmD4GBsCOTk/CFbWbcBc/rHmreF2p240dcURZDesm3JDmBv4
PY8QzBBWUVm0t0EPeNhpGLzrNwMK7KbSTDgdP1FTbwt8Xo2ZwoKenrDu936Q
1XI8FHcOZLXLkmXR1iYsQT7RIN65kQNjqneGsdQKJtfsAXO+6wfLfnKFPb+N
gPh6U+HSn/PQGiz4AQtuDlHUHOzwcevLybD9m6WW74kABmkxnznT6jY16loh
KjIHuWHUbERgJR+8zrTaASv0aA4V6iK1MeQvYYbAxM7DGNxWV7EyYsaQtWEw
FOLw2X7VpiCjWz26VEhX3CxgxU325wF3PFlbg5ExKKuysKnakzfXSYd9edwV
bKS4we3hSo+v4J3btwCjf5KNgSbIO2cYBoRKyo1sa93RelK8cwlJDfKDEud2
aAq8TUYVDcjZ4PlQat+bcu3EmwUs5Xejc8Eh8FDee11Jlyz/2ZDmG9SDjxjG
V2ZZyxYgUgu41pFmBG5D8TmLWkAu/QB+zVZ8cp9ArLMbXGnfGQoxvPR35KLH
cxg1wNHUCnyF7+XqfvrRaCnc0RPO0bT3rd001i/6au1hFnFqqCcTksNjpFDK
/Yrf+rAG0KJO83Tc899GFZPgw+WEs7Cy21gGfMD3A2Dbr74Q+ccESKo/E7Ia
BcLNJgvEuxHnNPwMEt8n3q1Ke/jr8xGwpeZiLO8bgW9tHAdM9MNZ6lZfYx8Q
Ms9OkP4fwedxwBLLQOTcKgfW838hIYzdPzBb71TT/2wR89S4l1d6FOvI6Ter
hvjSIC0VpWvgiT/7f4nXL6dpzMUDXb1XX/w85qw3gVwvNo0m5p3aJGgN44HO
BB558BFOKdxX4NctWIs0RLb9DG71punyYNkMJlMzmPqLVLRtitwqZyokUPc7
Q3dcnrU+pHoOZBX/4u2LhKrKuQMNxMtTySXbNghslZy13C2dG3cMH7eUi7lU
Fe20HwTP+1CjGeaLquhLfVePYMn0fXannjiTSR17MDOFGrL+Px0YTM0EbzK6
YFM2Ki1uApgAJybxMr81+SdgPkkKDIEDjVqA2LEny6NJn1Hk1fqjgo3eFD6S
OzBCegyGRb/0hNRmI6Cgk7/ODKqasAL5yAjJzrwGUat26V3//tqjIa3BbLja
OBhuUQu4F3GOn7ni23610rCWnjDiUw9YXzNUzNx3wdqE7zdrAnJJVLfT2hz6
69ev/4/QP0vRf7NagIyETUbom7pySF1i2jQBHi1gMzKYEQMcFMSMc6f4rWpz
Qkhen8J3ce0RyIOUJcbrU8qjryqH8s2TWFaN2ARPhvCez/yDPmbof+gi90NH
6Oi3ES9H7AYY8xMUbZoAj93xqesXeP13LyjaOhFeRK81HQCohpoJEj/2zrTQ
lS7YFNeHFCTKp2fkOx9s1uZ+Dz6YnH8ynsmKT+X60D8B/nChfTssgpJXO3eq
ONdKexyc4XaX3jh/Kb2MT6gpI55A9c6ldp3hYV+aOAzA5p4RHPEhI8WiM8nV
5aBAHT2JmxcIy/9oCGENm0Fiy/bwuBuNNoNwFReVRDP86S+TfpYJLd6pbU12
zQyF4FrdILGxL7zoOAegG0V9eQz76keGcsdW4d1GWjtuPkyirB/+fSzsrT2S
Mf9v4xAd61ZKTdSSLBgTDG7VBsDy6gFSeLcdcmuJGa0jOzaRAqlfIPcb593g
0rSJLgaZd/PFT40K9rQVDvBymRHs5lUO9XurXRnweVSwvFnHyjQoXKTbpwIE
s0JHBzuevsFE9tmJwaqVKVpD2OXHbH0dlJqUDnZydpE3PPcR+FmD+Xwvn7WR
2mF4Q66jrg3aV8s7qdjfAoh9qwPMqS0V7ZlK8q5nKC5eyX11pKcFz9IdYxev
Hg2HJ9jKMLGf+PTeHV76ky95iM/i46SiCaPgjVM/QY25mHH0KOxr3Ii6ZGep
LHD+F3yChWO+38EFHrBRseGIeQ2Z34f370vH3TzgIQoaKuPfzA2EC0Nlb+4z
ihQlJAq8l60KYz3Kf760Y5AT20S0o2FTmmG0hsvtukBBj/4AA2kq4OZLTWQM
ebVx+8f4f/uamxofGQibEQrzfu7CZoifdPCDd90WIPZaPgxa3s0LLA5iuivN
7uQFS350gVTq3e83WwKH+sxh9Cc38MMaD98zyoQO0/f47BXy1XQpotsOXm9Q
GqGNkl6NCZX/vyJfmabH9TgU/RfUbefF9hXeI+5tSOJaV7hCg4KUQLF6KUAJ
7m+7KMBdcZaYmZGoeQ/55NrmwezkQUlkHU6+KTfPya+EfwBQOIuXQO9cTsbv
k0tLvKEA23z8mYxBpWNhytVz+nMGsnlLIkX6apRbTlrIGVADYG5tkidmmND4
fPjDCsJb8IPpxXuWkvSQ2ayjrWTH4ir6mWLONyuoS7sd7KEAe3GGo2RJ5q0I
lWTIDzu5UpL7sgmvl8f1kP8bHQOxzVtBCffjUtnsAPbAhYr+3oS/pFfrN8t5
bmVyNTwStjVoAocat2TO/FbHHvCyJ81zB7hStT8EnTo1jHFiUXKa8ImecEvZ
sSPhc37qBFENPeFh+5nsvbZs1DZRis/gvUYfG2JuKzf3rZ8UDBNrdocDv4+G
641DpVy3HdKNnQlwYu1+xFw6YDeHuw2ao0TtimRvWrO+GMvetDL2nVcxbkrN
yIwbPGz9Txlnsyz07/sR9Z95MX2RbnPlTI1M+NUTroxs/PaUqhjcjIvO/d+r
YUi4hTkhw3cEaclVSvibZSwYmOtcUPOt1DQZ31LamPog+Qr8EAfNVPMP+FiY
yGUt5P7Mf/sxU0DABQPC72FxM6C2zrfbGBJuLROe0l5f0IHU9nXxVVeSTkRU
1g85fqIQzsRKVkcqZIZ4U7Gyw5DwSJqAPutJfa3nSEr4SV2bZYJ/APzbsRsW
e7Ddn7lt/oqlEW/ExOI/se99KZc1kfwIR1d40LkXvOpFU4n+VMhTdQ7u1PV7
j6E/B77lpn2u70azkAHfOSMEZvzYAQ43cGMz7m+6hVLAtzPAbfR+vKp+UzSf
nLYST+6nPryzFyz80Yn67Flwr+kSkhso3+jQopAnSWFR+D1lbTR/tMLjAJtq
LqBy/bylCU+uTMZbmNDs/y88OQoXeEj9Yl503/eqdfHGv0v1nL9YI+iW4YoZ
GYnm1boO8qyNg6EgxBByI/nCBlCoPkDI7+pKl+dWse8n9RXgJe5Cmc0gh1er
6yqHZayNIZeujW3Am5OP+vJ3EUv5kkyuU03q3n8nedcyBFuThEsPxjtj4V58
cSYW7mBX8oS+5NlNsZIpwplOCW/SGPspUacYEh7t4g75vQeykURKeHW5opIR
FSUlunvC8979WcXlzZz5mJJ+q+hwBvQlLN7g7iy3oWgj6KpRj7DGBAb/l3Jv
ZcqRWPjrh7awt54z3GkzlT206jx1ZROCxFK+lYGeenyNbkx+U+lNPfVOkURe
sFYeY7WSL80y8ZFpdY0gcmpqtFWFzpkXFVB5M3J/51gaHG810XiDxMq9wmY1
N+fVkvGKa63yovqSc4mH2b0XU+JD2dJAfw+Pt9TRb6t9FONmVnFoVWurnsxh
ZRXyLM7TrN7gVlpJXVlkrJ4dIEAxsuon8FsWQYJ453qmaVTJreW+eCFGKt3c
wBDVZ27fUKX+O3l4NUMwcsbybW+SFuQHpa7toOzvcVxXf6TnU7dvea+jAxQN
6KcTGZ/w3I3zGec6GCQ7ezYi+PKYzKcluRIeAcmt2sFre1fMESm6J3gfAPW2
KLJxm8m51p3g1QAXeEiTw4cD6ee8R3NAvUfTnDLla6UDkvHJXkO313FgE4Cl
XYL1jvYjQz4rKft6rJmj9evkCaE/OMDp+jOpo11M8oJiuM7gy+0QUr5OfNrn
o5hEtjZHqJV8YFqtjmv/TwhV6QZO6O3puIL1tw8mlOTsc9PvmH0U62ZhrvCn
3qwDudO4zn0WX27TVDlGyU2l9MfqHumDqKJGRmcJ/KpEqCBJezyMNIPccUGy
l1FGp/FGSNXlulKv795DqHTWayAOgkPJ9sX8VEQ5Qkl0QADc6NIJmxZRJBgQ
egLnkfo68jWZM+bKhLL1Bzm4ltDNG974B7FudBveqVJQUFBNfuc5Pi8Ijjdv
C1IfB6oG0M8GS/mxx+ESamBk1XOUWJSUzMokH6tYXdTLCzbq5vHY480isfBE
Jh/uM6rh8VFVRJU93Oz6bQRcbRTMXGnu0Yt8wYGaVTFpbwLZOWGzsifcrAj4
f82qlrF6HXfb7BWQVbMaVytjei3MDR7hc8saI0xNxXyOqRZuTGLLc8izk57k
WZSnxlzg15F6Ra7UvQqvS9IW+UCWA/1n3H88k5UlWPQvXV3P0tCb6ki9gaRO
0ZMq+1L2fPnO53v6E/xuTGpleW3BNZzWHteHPLsl8i49FuurqS/3YLCPbo4d
vG4Y7A1ITXT3gpf9nTmp0+d8Lcf6zKhoOENjfaEdTmIPl0q37sQW26+RU63c
Znvh0GFIpKCzhR4uPvRzo6Xi9VstuOiFxNn+AINHikWJZ7gb5q23luSfOcvh
KM3OdENyr5bH8L6XaiacKrUa9KVB3w+CU/Wmw13uS/nSZ6Xp1qz3lOO7gSL9
HxKptIdTn5Ex73dsCyHnTh8WzOpR7jotsVQsZkYvAwkf0rMpl1fx7bCiCM/B
tOKFhXWMfunBknrivTNrzXlRnnVWVhfWyPnFPnDNUaBeRY7yi9hEKZRurEfu
Z6UKWkNXqpUBvb6UAjqB99oaAcraDssDyv/6tOK/UUfg2aBWGOyxkGZrOt4f
dHKEkkEDWY9UYXJyNUWPWiKMUoqHN5QMwCba0dLLuHj5SdCSXIuIgIttO8Ib
R3cW9Itp0P8GKWUNgtEQ5eQGOZ17wztHT/b/fbV5B+7t06dmNA1DEcu+951C
qQZ213dBMjmzhnRW5re0mOymLjQKRlfvDDt+HQZXGgXpXKiVia5wxWX+l4Bq
1IAaD6ppTNJJzq92ZP7sPKWz4sBuwd8xoBDRvCyImRcSjdFUQrulGk1s8ni9
hClQuDdZkIp31TOHJj+Mba2reoF0xIXN/xRRTN9OZ5JCsIDczKP07+jujcv4
R8VWNVuYwlNDrlE834zhnU9ymCdJyOaIH+H12n6CtUnnSS6FzmF93iU7lghm
wNxKobzbrSvAUB98oPtYcZ4MTIhsggM2blxB0hSHV7GsEEHpmKsHkO74sOGD
8V6U8h7WZGzaiI8IkU4HBEJG2y5QilVbfKmYG4wfwU/8qiRKGt0BEXItdJVQ
1TCYW8k+chb1kfO+Hwgn602DO7KPtNUjaG0CQSVqa+WovX//fn3UlnMg/Z3l
/wxBU9cJsL6PCG4Q4OaJqR+EoBaeY7ddmkCyzsdUGLQ1MoCZFEBM8fGeMpnI
Ij7u3DIVtzmANvqy1KOUVez8271rKVA0iQGI4BnFax1vV5b4QtEIQ97SQiaw
9+SXB/4ywxuc64C9FL1IweloFW/lgnU8W6nlToP1PAPecOglullrmuG4yxlL
qvAFfs2CUWUl/hsTSz/QEoqxMcJ7hFS6ZQclKo9DZyUdnxMACS3aw0uUph7D
2URkUcJpBmst/Hn4+i4bnKAhsQGhJGHeQumggzfENOkO19o7wuv+Y0Qp8XxV
Q1eoO0eDrnBk9U6w9dehcLlRIJBmS8W8qHT2VdsPDNia/wxG9V0B1djLB6H4
epUAD4/1M0bRSD/KKJLcQ9RIkyiKFypGUV5kAq+jaaaSUQfu85MC0osIV8HU
u5funVtXOco/4SNYyEHhxTieW92/lipYGjo+3SKTLAri86GGIOIkI4ylIO5X
g2irgMjG8uBen6a6IpGNIYvyFkPYUL8elDoMwqAsGICYRUGMpynKG6zz8NRZ
+Ay/pmWkWUon5gbAlQ5dWHcOZjrFp04LMoXk0uEIONKkJTzFfMYVu3xCSHFi
cmX88k/4k/Bt7FXF85HRjMR//EOkrQPc4e/fmsLKP1rCtnrt4UijLpDcwg7u
d3SBkl5UmwyaSPXrcqGaoX+0UPnHud/1h+N1/4LbTRdJxG0HH0xWujorjtMa
E3H6f8OlsmsHe6hWOULRUmMuLUy4SI3MZfYeN7Zh7d45vwrlo47LfOxbiBPg
LubtWL1fJ1TEpXRbVyWK99Bz+Rx3mW8wyaVunUIxvlotEeS+b87l5YUTccUC
vNw3RbAyHZDPBs+G167toWzBOMEklFppGw3IBIcGfVlA/kjNJY6L4DHGd06e
7CILcvmpwqUVC7sJNK95ims/B/viYys6yBoqxRjn7AH3cOmtk7eiGHPzhI/w
M6yvns8gVpHSdx+E9XVbw/b67eHQn50hvllPyGwzAAhlsrg7ldx9RwHYT6JG
MEMqm7TQQq8iqyq7Q6zEhAPRMPzrjrD5lyHYLAkPuNe01D9OmfKaApuBkwI7
TJTfAHWwWv6fYeUXuAzmBjUVkJpGSX3+Nzvpzkk1m+3oSMU0HCIEeHJhoDk1
qSz+EKyA0Azl6SYBcsbIWcp6gTyP9NToJ0iUYK5rFL250YeVi17tr6uH9ekw
Bjkp+MeHJzfW+tvtNqo71OTaook4K2JEp7HXlM7jptlh3aXisGU25iN4YutW
OPOE/b0GgOJIR2rrjhQJbNlidRz+hmnJHacoxsZCYsu2VFK64DOSVBx/UtDR
ifAedsL2x25QNsiD1T9Lt4QhwJRy+pkflHVQNoSI2bCmTis406IP5HZyhaJu
nvC21zCAfmMolZMt6K9hOhXXhYnn9Ztq2e/gY31w5zt0ufP0+7YvxNWdAjlN
FmKKo9uQWN556pbPxYRFwtDP+0rhPVbyrXSKL+VdHBjiWadLHYVMMHohMkum
qTq70sGOzX9YcjkisOOfZmWmRunYgtc0CXlyfqDwnsBuzVYxkb2ecJN6uFuj
BX4inebjJTvxob+8I7WS2byy1odjvF3Qs8m2JK+hbMb4GCfe1vr1lVhsXzqZ
NWu93DtFsDTlOXlEF3ERwTg7jOjWpiM67tJ448RGkQQDMPGB/nybTgAuQ9gR
TwSzGseJR/TDTi6Q3bkHjdi8dlmckChUV4F5cu48dv+tpJ8zLkOGstnBpPAk
tq7Qz3yvjONVkg7PDIDN9dpCOA3h0Af3zYxDIKnDnUb/9TMxjIuFJ1MsDd2l
tcpd+n7dATbU8oJ02V0+jEq3Necu5QKGNK6NF4z4YgBs+n6GeHlfqlkkmeqs
K3OnPlf45wcjaSQ3dUjigyWEC2JaUtz7kGR9VZCPc0ZnBXLlQqymYiptGZU3
d3jC7VkylSGMLOb5bl46xY+zmQbz3CofeBeoa7viYBJ3+v1VFMzYisF8vGIK
9s4agalymuzkh3g96gi8sG+FcpM1U1nrj/UYhPYd9oPgce+e1L+yEaGqfDM2
K1SKN2Pj4AkWKj2xwfXMxwqbvFqZ5D4YJFzHKlcrqVOsLgvOy+EREN20Nbzo
PYjdN2GC81QSc6vf8c4q9ihK9aa0vr8r7G3YEXI6OENZ39E0Y3MC0nOoDOcM
DuikhTaGntJSvsw2s9NgmPltH4iuMwluoad036mvZJqC00Ieko4OiwD7ah1h
1BeDYMW3E6W4XhsEa8OYLp+k1YX0/wGhRkse8W8dizGHBHIhKVyoWHiyehA+
9qGCTKWIpsfSf0eF0pMzmr7RE+5MlRkNYpCxmsCLcEdTjFrygViE0hokuUPq
UQJP1R+gR10mSFKMB/3lmovsrPtYujumM8D0X0lhxGxLHqtMOFCSucCf7S4q
2bFEcaAfqxBlwT21bRuqDNnwTlXOAa8lUiz1bR5VuFBkvpNci4ikzrUDlOGk
DitSnhR0cF44FA4nXT0hD1tWsbsJC5zHT36HX+adsFVI2oFwKWzQYDjWtAc8
o2EcBo7H6A0FK8LgtMdYOEfDO7jOREjFwlPnKunhZCamUXlOnFdbW8sTLjb0
Z57zUXSGhWErlFE4F6ylMW0Gg9MnnWE0hXPRN2Nh74/zxaz9aQxdK2M3aqA5
6/y/gPQWPugdEIh4MlCoWHPKkJJ7B9xwexC5kqGG1JTq5OvmrOHGRJnQ+QI/
hoCNfGF1xBtXLgimpKeO0Edyu2t+FJtUI7dX85gvRbtwQk26UUYoZPX8CmAm
JTR8ttZEJd1CXj9xEbctju7NSkgm3agGwv5sCO+cnViQZ4B+y7NqHsj/cXGH
e916UU+oL0oKXyv5j3TU2R1udOqhy+31CvMH/MxX8nDZw/v3ScScYJb+pLfu
Dy8xBccY7jydvNp4WJbCcCvtPIPz3aCJGNIrG4Z0fuuGOc1p3/SCqDoTcWgG
naalOa/JU0lrErnlIPSr1hbcPu0GY76wh9Cao2D7D7OlY7038m4EK2PvaVBR
eq/31KIyFfft24dImiut81TIErmkxrUAbs7ib5K5x50+kMzruyiZsTTNOT+I
k2k2xGtkMs/5ymQG8GcbNou8TpBup8eoyFTiu47Mu6P05SVG5i0kM5SSGfMB
ZPbCO9y/kcLDflrzMf4qjfEP8KgALynxv9xyDlQKs7eHF3Z9dAMvjM9vFGfJ
a5hHm7aEl/0c1DXMr1Ra85T/fCZWX2FHqOdIKPPjGNfCz3ym6qs+Oms+7G/Y
CW535NEcnKZKZTNWECk+lftseQT/4b375HlsIq876b0nu4FM3e++maEkcvZi
Eue/XIpymATxTQZLub5LxVMHY6SALj6w6mcPHPrVOVQrcw6Vd6TbitnXb0ij
23jAwGodwOPTHjCWAhxUYwRs+H46HPopGJ2rCmLVZdb/FGJWo9+wYYMBxOaz
Ji1JXO8I12fzacbceKcPgli8HLMcVQM8vfChEJ/yEOA+ze7fHRTYTeyS03Ug
P80J72FXBLG+FvVqT3388yA3qXKFeRxiC3MCwELutvkXN6TMrk0eZmcKGvMO
lpwLmQ1l7h1Yc5LiYNUMs/7QizjMMoQNsxgzbCnFzw2AzPadqRf20L9Kfi0H
/Pj5Qax2qmrvQDX6m9ICYoMBH8IGeMDxpj1pwPfSBXzp5dp9VGWc1+rblPhl
p09I4t4IcshvIQn3Wyyt7OMDAbU6wMJfu8LGOnZwoIEjpDb3gQftJ0Fp9wDp
5ai1ZPOUUPirZk+I+GM8ZDf5G30uf5AwcrrWCrc2kBF/FqZ+5Q4TvnSCsV86
wPwaw2DNd1Ngz4/zpOO9N2oMy/laE4JARtbgfNiHImsyq9KS5A2OkLuUdclJ
eccHWZio4xttYMbq5DYBcgIF8fIFXBj7Hlqf7RRYhfXJCtYRAiXH6ki3r0Tj
lWtjWuUlRoxWkhflg3RLr/7htN5Y4cP6QEv31TN+xlRcro7Wm7iOdi6l9Yaa
VsXpyrRK6T72NM73wHKUscdV16P2KzMpjNaaao+L7+sn3AbDY5zR5RMo6E6/
koH9J2A+HGzcAh7jgIkr7/MoOnayDn65skoPRFI9EOkwBC61HgDFvYcpemDz
Ydbk9ClP5xiwcOSvUAj5pQssrd0d1v9hB3vq20NMY3c422IoZLcZCy86TYe3
PeYB9A4laYFbJX/qZ5f/5AZpDebAfe5neWOWKZVgoQI2buVhBi1+W/jNGNjx
wxwI/zkUnazWUCj8/wKsFUne6AT3F8mRO0IQzyUfqzDV0srM4rvmPX9sBXUX
zApYzqwlyd7hySYTyTI5xYoSBEsTwpV3bLHfOblO+Sybxl6c3ovnnUE1APwp
nuIlYzzlXkiuVrO7/wkw3k4RBOWcKRsnkfr11XV6VjHCk+9EON68NZTgfqch
I3DZh/CVqmD/j5M73Fa1eJRu3sn2JtTDz9gogEpRVA0c+LMT3O3oYqAGCuJT
Kuk9Kh9Q/1TMu3sPzmzezyA93NAJzjX3hWutR0Nu+8nwssssHZzS67FbpB39
JrABWBwKFBuHSnnuO8WH0Rn6Kn8lE2LAQs6uspLTYf+ynTD5K1cIpA4VOd3y
/Sw48nMoH9xXANWYEAH1/ltAjRMsS5JCAb27kEbnMAaolJ0wWzArAmQ6WbPy
g9ks+zFJp7LyBouNcWvZBYj8HTR2BxvTqcR9eXSGm6U0Uf8oL5iK8xoZzQeO
Nak6/p08vH5JsDAb57UkJcgPJMfWupqUpWEuZaEK9VdwFMSHjYKUo1M66OQC
YqdufAh7yEj20vmlKp066OjKmjxe65o85gSz4mpD/IylKt7vGugBJ5r1ghfd
vWm8n8DifdEaGu9Pnauqp5PvEPlYTDkSA7snzYclv3WHTXX6wtOOU+FVVz94
h1T2CgHoswCyWk+Q5nT2ZkN7KTi013QJeRgcqzqrbirY67g8sHo3y/h3/xgA
4d1XMC5XfjuZpEyPEIz2Flj8X7jUqLkUTL00KcvJqNdEKHMWCPBmGyuiwsPj
/cTzyfFmvSaP9JYoR0nOPuogZvBG+sfUe1qYi/icTyssRPFLDHEC76iPFMit
y4mmpKkBoi/GKu/1CqKK99Qh+sjlGzbN8fCaGtFywZ1kKeUoY++pDu5HmjbR
DXKw4F7dOLgneXhBPm6Kkac2ipLOfCm3hITZO8Mp1hLipG4Jacy+zCZX9bF9
U7227HmzBGO7wxR4M20Zxnb+fvUp3+GBdFZDNSot6+3F1Gd6y+FQ0MWP+VFO
ZzCjk/pO2FPPjc/c1caZuxDqN8PQb2oNATV6ZaLKKuvCZZjXfjxs/d5PSrbb
yeL8jpGMUcHo8d7CRFB/P5s4oyctXryYsWm2q07N5k2aS7/GhrmDDBfpUtLe
D2LzWpg7ZE/jFSaadX0Ym8+xuB9Lo/tkXq99nuRlSohaqdl8NpK/2T+4niqY
iuw6NotwBfZ8FZs2hu5TF9kzOtFcbExvUrxrhe5msXFk38dmOPrznk45sldX
10VP0FQorXV7/cRG2cy5su+0IjEBgRDRpBU8w9k416H42ElKt+xsIvfPXTwa
I20c4Mbe3e93coU3/TCeT6PxfCXJj0/5XM+kVmZyz8xQWG83FA42dIQ77SbA
q+4BlMO/4enfB2FXfQdIajGccVnWI1A6MGAqG5M7g2NyzajXDIm1NhfM+aCc
jXhTzIZZbUfBuu+mSqft2LC/mHM9m4jpV8Uze+P/Oyyn8VDOqqUYximQ5lJ5
DqUNnJgqQDZOnG1gw2vs5T3n1HR0mhVmRyyDFyzh+l/yA1IYdZrR7vyOuH67
r6UpLqWHK+sBHKW5PU4Q7aFcpnhpzIlOHZdPhvJHKhNcqsK6pZgVuRveDmGt
8GLuTZH9qEm3qWWVqNx+zXWVKEuTnpPNb2R36cw3qsuRXU2nFOHsCne64rTG
EL5WJRm77RTdicsm7ne1Y+sZme6c4c8aRbjvtCGH5wTB7oGDIYEF9SEGQZ3q
0y/1iApsCaNI7tyT9kwLYjE9oaknPOk0Dd72DJLKxm0lJaui8TPSrYuXWeqU
1GKYVDqKXXOWVvccj8pT5z35QgJT8Z3PcmgZqlPbDIPl306UTvXZbqXfxa66
EM7+evQRvQFH0+D22AegafohFN/k4RT1eU+TsMcXAItYRUW1IStrm3Tp0l7B
rM7UsXltilyWp5l58cE/lOt7Rj7TUmGT3NvjyatUK9gTPOSfdrLg17zJ8zAv
BJSvWjcR3nWJ4WMv/lr/OG2NYGU+vJPTQfQv2pc3xRuFd608X5ThM0x/116j
cqvkfMgceOvREZMmVcj/SAHXioX8GGWcg83kn/QcxYrrX6ufRbEbKqJJCyjq
a8+eRctoXl90KulzlToNd3KDqx26Q5k9bycpmx1EP3KGF/vpT3E5Ohr3zpH0
0AXSFZ9hcLN3f1SvVRQvTI76B8MWKg0utxlIpcFwWRosJ6Wbw1lb6tfqxtLT
+yJYfWpr3f6Q1WoUFHadzbIoyrgoncjQymsq7l3LJpeDt+iOleMfATk8Y3Vl
Q7K18qW2nVMXkWvzDoppB4/xySXmmLWy40Daw5fvgb9rjoLoWktE8eAFwQh5
+YaotGrVKv10fv3/AnnjnMqGIf/8poCwQ8k5+r/0W9b5bYg8SU+PfC/xVynx
b5fw+hN65DuJi95LPKsBhMk1gNWU+DM64vEAxocQL+XNaMB2vhfEDRUszYsG
TvzwH1A4GIsG3f2fi0cioKC/o3L/RyZeuoQVrBG4YHSZYNJVW8GaenX1wyEX
I6Ok856jyKuNeysZEW9JEgKDIKNdJ3grT4OUTfcT1LjjpqGUVh2hpD9vUnnt
5suaVL5ln6mEe4TIycAgkhQUAlsbNGLbGzPadoInvfrBWycPqcyfmkfqucoq
EbJ5gDscbtQFHnRyoyJkjF6EFMSnWOrxrypvot47awFs7jscIv90gfvtJ8Fr
FMR9FlD3HsMvkFcxJJyawpbJoWTX1CUw/dtesOXXIXDhzznivcjzGiPOtVLE
2v0QUH0oHP15IWX8orWJTlYjwfEH+28r/XUB+T865Bv9N7QTQpwY7Q+O1QZI
EOBRRn/x/Pn4CjUxp91KTAlfDllU25YuFPim0V3Mz5stKbC2K8FWvByzDt6i
3okWoDCE1RUQeDH90DqAqYJIEtYLWhMaWfe6cn+ND3tUK4x2rRD3lOAJfJvo
PDXuBg7+LE25wNWzHO5ws0cj6tz7koJT/6hwVzt4NnJyrzsbOSFXlq+AmKbY
MDhGwd1Sldvx1UF9aDTAcfth2PL6uSyhcStWTLM2kM/6XobhUxkp3bidtxNW
FZ/SvyMKO6yq2wA21P+T6pkmENG0BSS1agdih66Q37MvvMF9LW7e3JgCggWZ
fBJOtc3S31tAYvPekN8Dtc1EVuulTl8sSki10b8VV+KOX8y9e1/aNz0EVtbu
BWeaDYHnnWfA217B1PFvI69WR3+kfxSupIy12OIzBdkxdRGMqt6RPREv+NEB
dtceDqkNZ0l33baIdyPP8SPE7C9AlorS4TV7YfrXHnD4p1C0BJ40GpqDLHJE
yqt+2xbvVrDC7XK35eWKZs2BVy82btzI7uSZTQ6VxlhqQG8jqRVc6o8W8AFW
YE0SV7nD5UmU/FA5PQzjD3PXLmCrhBlTYN2xVP5jEzmWL57O1ZcvyPmFXngv
QypZVV9jQpHrrIA1LVDLK4wpZwVyRx1zOOR86ES2Te7lgb8MRY7s8kmMfwA8
xq1Wrp4GNkBSg2dDkVNbFOjGLl+w0e+nOMEPy8PO5m0hvnlneDtoGHm1ZR8j
6iu1GWTHxkFss1ZQrF8uNI9CmPi5PigEQ173vry1Ebtrps2RHX5liHN2gxMt
2kB6245sn24B/eW+wYOt2KmDy6WHjKBSbgw6fZptqEUPDRD12sGVtoPgVR8u
et45TEb+q+jZt5ZFz53rN+DwXyGws95AuN56DLzsNoeKnr+RfbHwZKbSdat4
f34pTEw9eIzsmrYEfL9uD2NrdKY20BPmfz8AVv3sBvtqj4DE+tPg38aBEnHb
Zq2sp2Y6Xzq4Zg97qdv343xyJSxV56gMhI+WmwE5cOCA0bMy2zOaIJsCfmNR
ogIbMJuLGthAYRiLBCQ9JfIDslBrkrTaHTKpDbzEKvFaga/apT/Hs3/s32cD
tlByRmDHhnMxlT1MbeBqIslc7AXvxgv4bCzezMJJ9/LqR9cxwnok6L+4MFY2
BCO9rzOETJxrGP8zvNw/xdAQ5LPB4nmqfSKpZwV7F+n1dD8DW7i60B/ApyuU
hYwxEw+oc64Prx3sYVeztpDQoguU9aMO2X2iYgg8Y9VIZMIUVoMu3bxNfiHR
4NYAqcwvEA1C+I7LHLariJFuRzUVvqrgM7W7D9+w6DuGnWsqSuFeXJY5W6jM
OdKoK+R2doc3/cfqZA4NNxc/0sscjeLsScr+o7Ct3wiIbuQGuR2mQFmP+Uzq
vFodY6XfOaoCnmXwkJV4jimdGfTbwh8dYcMvnnDg91Fwot5fkPGnP+Q0/Vsi
7tsEG4V2rXQx6TwEd5gMO3+YKyXbhWkNRyWsVKCjiDFW+LpN0h8EuFFGawy4
Rnq8+w8oSq9N0lMjjfNYY7o1JFmmuzScJcIiuxd/zR6ys/aSa5ePC6bEvZY7
eNQ10s159VjD0fMUL3JlCQV7LGtZIy/2eFXEdTa2TQS8n+uriybReMHmdQxF
DnfwWilskAM86II94V6keONWA52T2Rnrg31IcdgKznUVIx8vbRs0CHJ79oD9
FOtTFOvXfSiFruPRx9vqpQ5nUIMla/wn9r2mHGMmf04HzIP4Fq0hFwd6cPUW
yiDdolDfMajYbVSaZRnVLEkt+lD6fXBkDFt6mWbJP5n8idLfxv71YmpErHSA
Spa1f/SBsy18Ib/zTHjXK0TntgUbQ7/NhIt8IRAx3jI2SC/aj9ebAmcb+lFf
HQT3mi1ChG357iZGsJhz4yb4txuHzelSkt1Oy4oJ1it1uSxjcCLsz/+MYKPt
WRj+D9Ioel6QLqW+txJjQ67/447cQnEM9dH4zpwkQPZFRq+57FQFMLmx0Yu5
9PxEJ3KVAvxG19k2R+WYFYWiA1jETgo/PiSuNaFQ5KUl5MaSSWy7M470GHtl
S3J0tj9ENWsJr/sOwgltUrxhi7oWwzcXPOxP3fbEvmJ+UpzW0DvLlKBSOd26
FURQihNbdIVXvdzwOi86aFE6kcQ/xbBqzzUH7s2Q/nFxY4nlS9QaVGfk4rgP
YuszCmDYWMSXeXErleaIopoDR82utbOHUpybcPgLSgdNop87zMqSX8iPiXtn
hcLaPkNhbwN7uNl2HBR388dKN3peym1GZVPe11baMD4IplJ5sZXiithmNgqA
m01D4UHzxdIDt23KEK+VitkZbUfA6m+nSKf77LBS2jM1YsLuOHYNjLcI6xDW
mFAbDd+LsP4txhBho6zTAOFre1xYx05W2jaTCCtb3ygGj6+6S0+31WXFQZqo
kjvnFpmXFmyVATVyhPfyOi9WIc9PcoIUOwHKsMXSn3vgvLjl5vkVs6M3Q+lf
7+eXLJ+MC/rZdIXCL5+9YqJiRZ36cAsfnx1csXOHFK/baFhOvBAyhx8zGm9n
rC64/4LQ2nVhVZ2mcJqy+7IHXsKlatZjklQ2LVhB91u9F07Re2EuJqqQzMPh
kODqATmde8BrxHiwL14BI6XbwqS8rCzIdfLgSGNympLKibaWtg50h8jGXSGv
izu81QuKFSgoeKvcJ3LnRlpELDngtxAW/NoVjjX2gEcdp8KbnoE6MfGRIc58
Zs2WbJwSAuNrdIFtv/ow4ZDXfCnDOrnhTCAU6ftuW/mflGq7M2d65fAQWPLN
OIiptdTgwt2KcQsgoPoI9j0LQxlt8Z+BPV1VUcFqCkX6Q7BGwcxO0dEk8r1Y
Y02c3DvgDq+3srdC6Wma8/uwtmXFkstR6+BlKCuewPl+FGt8OJzNpjWk/DA3
wShr1PX9F0zgb98PrqcJGhOiQmZauo2DGNN+lYoOzhCUKiFnWto4YBDbX/CS
RfPBnOk16w2YlrJ8HdhFotfBY1TKQvbJ4oXIKAj4pT6sq9sMklp2A6k7DWcD
KZJuEyjXE8XChDPcJ3/J198jjVoqJWLIuZCFUs7I8VLZzHksdax0QZIkCuAT
mkxhQ+c/9BfGjhoh0F7DgaaZ2O2hkcV30eZtWGHnePPUE1Ja9zeQGU/ik/gY
/Eeyr941K1Ra3seb9XBkyC/lvB6+jSr2y58Yws1PTFcSTx2IhhHVO8CaWh6Q
1nAW+mh44LpVr57D/xgj3XPjekzNNxxesYd1Gv9Ta7F441C6jfwgFL0rUprW
bgTMqz6SJE+P1Jik20B5/M/p1jK6C1dTuo/1JxmpRy0+BHBxD5UfMSy7g2dp
FaSEDHBe/baBp/6sJgLp/an0xhVdKCVwAG6uIOZcSdcaqmYOOHPT8GKM7hE9
rQLGIavHVwAzfiVFEbMFRTULNnq/va5eQ7jeoQu86+/Ay2uU84LoWAv+qsEF
9C08OTS+Lynevkwwlh42MP/XBrC5PhWzLbtCfjdHgP5DKGXUjXpMNnTdX+lq
hdEx5OT8YNjXqAVc79gT3joNkcpmB1fDL1eVSaefkdLmB8LZ1u2hAHNDV2/W
cVe6dScpuH3HAj+mMSHI5fyTZITgs89h9j0WMqroJckC8P+5Axxq6KR+fKf+
O5ZinslWhhmxzv8YKiPrkn8Xb5oNOkBC/alwp9lC6bFHGDaAMpdx/ewl2DV+
gbTfzk9QZuY1vBDCiuKzq3tDxM9/U+Avsh/VrbYd28YLBn/aGwKrj4R9P4Ro
DfU2d2JYIGTgN1KA1xUGTQEvw15hPVCjAv7ZYoHt68xIO6qcmtMaAs9mP1lf
CP1rzIpbwdvmdzCxLWZdTDb3KM+EtkZmPncqt5LMgQK8xon4mfJ00zwqVuJX
VMD8sxGsV5U8Tl1jYUKrWOmYxyGRWb+RonAD5plfhwW/14EY6j7zu/fhWsWD
CniPIYZaBauCJc6qqqAqY+Qn4s5Qf/68KzWZvl54FBpzZveJOMOekKyfYbfW
+/YvZO18mZKPTfcb6jWmv4i2cL9LHygbyI9DvJ7u/xH3x8wCSEZ4OBxzcYd/
O3aFUiwnsnRyuFSyebsoYb5GP1ZH3VdK1Ym0uLcnLP2tByQ09VI92m/jpQ4d
2VX1ZPM2BWvxbs4daXZnT/D/vh9E15mAapuSvVN8Ep0hWOifgGx4ysIrHYfX
7oW/vnKDgz8FI84a5f3HiiwdFwwDq3UC388GUB8/GsJ+CBSvHDhnEmu9UmFY
s9tZjdQwK3mj/iS6eZItGcmPQnnPR16MC7sdaqruoUwxU3N5icIEffdpVtI2
myrKBEu35tWDZ0uoqB9EvTYSPIPRy6ZIC3Y6a03JEk7wEx9WPKQedmhFBF/t
gwMilODDhgRLG/oPhE31/4Sr7TvzkhmWy/Dgmpu3oTJJwa2hQ7vhiidjZaJ7
2znhOhTe2XlSK6AJnNt4A3/9JW/z5E+R0QGB0vZBTlSb/wl7GzWH5FYdqVbG
6jQe/JFvPaeer6r231SpMNJTPLwgt1tveItVbC/s+QskJaeT2cd+V/edovxY
aecD2+r2hysGz/EoPzJtTPhlfJKcEsoq0ViYu9Y4EB61WEYeh8RqDVtOKK6H
1u5hgyJ7fgwgl2bFatXnQmN2RYLdx23B+ZNuMOpzBwimyG773l+K67VF9Tyv
Ylb/Ov9BzJot1MnMiokHqGYK5D0k1AMbMWt04FbH7PNV3IvCScpsxvuYtWX1
jZtUGF+lzL7CXffT5PpGEEsVye1LSfzao2lwH3myl3tSEKsC10ovN3Tg3uAX
TkjRAT/B2khuSNsH2kNM81bwGI8zD3TifcoIr4ungdzQXfUpDlteXm6wet26
/k5UtPTDp0is02GWiP6XFMadUvD9RC5yxM4LpNlpQ9havwlENmkN6W26wCPE
t68z36wzGI84jKcZ4TmhihHDUlLAfHbmk20ax6KeN9cgxQmJn+DH2KyURj5x
tc9vAcyv1ancmzrVFnwKu5oe4EoywJunhhonh+Qp9vjR37at3uniyppLV8H3
875stDTZLoyffrMVY3YflUa3GQwDPu4IHp/2gnFfODN+N303Gw79uADdrnGL
iZF+/vN/wTBJWO0COQECP8G2X5Buxc99L8PSoy11Ac7wR/JnyfZm1bKO4ax1
XpBDc8AnkwR4Qw3m1Vw+UlIQ7gz3Lx4ht7MqYlh6ML0B9mqRguOcYSPJrGM4
ZyAfKCnaM0vFsIW8ZJPExMJNvHaG2gGf5Tx9oXjlWgvjat3jAS15tS6RV+uq
GDFMwmfPZ1khOI2WyvyWMK7L/BZD2V9Bxi7YFk40bwdZ7brBk674VEI1tj1u
tR/GzzPI7FZWsUvSD4fDP06ukNmuExTj+Ko76xyUXm3ZIRY+fPgFfuwXWZWk
RcZJS3p7warfe0FyuQfxmI8MhYMNJxdHTiGoy1B15oeawVZPLr/2oBVvZ+fA
7HZjYMN303hFmZN7+wb94bbjwPszO/D6tA9M/NKNkjsG1n87C/b9GMK8r1J4
1t0VVtc1Ptz7mk/2rFExkERKb/Zc+W17L038ovuLF1Owxmcm6ZMJJjn7afw9
wXutn519H8HWYlbUOigOYpqZ5J1eDs+H8z6+FxHeglKhU4Svrpxzb81Q3GHG
HsKN2JX/jDi79+xrsgskL07uUrHLH0ks4RY+kFAJWbxmPSnevE0qiIoWLNS6
Nx2XkHqyg+Pl6hl4RDYKDjZqi6/fNF9bwjqJWKWXP2/bSE8Xr4AynCVFSevs
gzuXadKGNxcYoZXUgOImlES3wXC3S08os3fRrUAjpdvD+Hpn+rGf5OeSPTRn
m/lTWwjDV+s2hq/WVBt8YuhaLRmg1vqZaON07YnBvJ6litJpbYfDim8nSYnY
icqPCt64dB1iVh5mfnX8Fy7gX304rP12Buz+IQjCf1okZlH/Wo5Sg+49OV0z
uDoip2szjNI1SuqH0Hp6jQsbjX6Lr9C7mWaQLiftfx+tluT6Lg/WFE01AxSn
/iFeTcdanhlkWRu/YAXPAuS2jczT8BhVwEqKa5S3qTSN06olt5HWBYxsEyJX
x6rukMgjMbOcn9WQZCoeS1EkePryZFr3mpfSvg47mfM6SF1zqyrnZlhzW1+3
GZRgXuYxWSxMOsdX6sg9zsydilnRMex0A65jBkdv7kq98P7CeASWuVNbXjVQ
pMBJ/3mst+MJzqZi4c2bF95KTp3+Fj/2vdzrFO2/jJI6yOCpuXR17Od6SjXy
udeUIzFkz8wQctBvIYmaswSH+okYghe/cbUHm15QSJ7dxcsoPaMkx2QKFvoH
P1UjqiXDeVIbCn/NMRCDraaHLgpWKs978cRZmNzaF/760gOmf+UFO7+fD4d/
XEhSZ0Qpi/WtVEwbaIb/JdO2jOmktS5wzU+AspWyDt4vwOOYAeLF1JPsdk4F
WGPRAd7sUVK46+nxJrFWdktSrPOmsektknPttHRvcn1stiMvor11t47vTu2N
bPPTf6Ypv7V6KFfP6yqi/IUbH2J5dD2T/wWo+5LYMCkNzVLx+s28L0mngW/L
Z3OKty9VaeCq8qnWHQNd4Dm+kHhMEgvPnFM8sQy4lOg/Hy5QnVs6AA9yj8S2
C0zTKOATOODJaRzwyopeYOekcDcQ27Tvpq+3oV74QQFcA7vq23PXe+qyYKF/
7mOiRfhYzLt3H6b92Br8qMOe+3M7mFerA4T80hkW/9YNVv7eEzbX6Qt7GwyC
2MZukNFyGOR1nEKFcgD2XPOraPyIs5W0YUKQidwuThnJslUBD+Nbe8O8Gr4Q
9fNCMTs8nR/o4UU29paCsP9dYxwc/Wkpc+azvx4Kh39axEeGrfW0axWdoe/G
a/zf0q5SygrtV2YJULJM7qPeJ0DRkdroxU3RruynlGmXNvK+bSo9yL30xfRv
wWD0uhzt0p359Vlx70WKF8lZ7sU2BRYcddaduc+x/0nMjdvLt7AZamcd7dmr
hvInxQ2CifxPR/tr+Z7Jo2uXVLTrmo8uR0bCbRxjGTKCPBVvqIEXX5yIJsV7
VnEFbeTWtdIGmvDd6jQA6xQI/Ed64KvJNYor4ZEQzRpM7bk3dx9BSjdsY7vP
ywIW8hpFcpqt6jWFxNDEMN7VA2506kZDjbNu4YBUsnkbLh2opZcgKr6rkvvX
s2FdH6p7qVreU38QHPnTCU40oRq4uQ9cbT2KJn4ToaDzdOr6A6hICZFKx+AC
NT5MYDLbC42zMkRaI9cslo4Ogplfe7IdARRpC+Xktw1DelLroRBaYyxEUqTP
rjkBwe2nINokZcZR81Tr1fP7qWaLhw4ePGhAtcn8j1OdTKm+PFOA1yiIk+m3
p9SH5wyAq5k7xIsXEt5L9XOcc03lz33PUu1VVJs6TU//OLM3e7Fg8eKUE7mx
zIvx+WpXXR3VeY4/k/ytsyqi+saKofBuJnsuNJ8RspmCd0P57ZPySiUlMAhe
D3IGXAbAlEplPb5V5JPDmOulteqB9QrM8RR8P5afRFCQxLt6UjWM236HYE1C
Kl2/Tat74UhOM3zhsFGV2bBxOrJpS8jr3gfe4bSBF87OzicliUm19Qh/riBc
hSG8uOdg6po7wr9tRsOdduPhEXXDRV1mwJvucwF60Whh9zeU9JxP3XK6lUzv
Rkqv0VsfyhBbQwXCD6JIh9fthUlfucD+nwLFG+HpgkZ1upjRO5HSG0LzPUqv
KB5MF3PEm0TMuCYFd5yqNUmvgQJ5P70sC9y8efP76bVh9KascwEpg1P7jhJc
dL42XL24Q7qcsd9U7VgFLiGHqRq8wF0yzQLfD+6V9V5s6car+Lq82WgaKwvr
wH3i+DOVuHUqAFfMjtkCJVMYuOKjlC0VgKu7iVIOXDjZog0+f0jYqmEEbmU5
5bsQEQURjdvDO/vhmPJ9rAf3I3lo+wDbKdAVXmPKx4WGWJSYXFUNKb7l4TFW
7OZ/gbPfWPfzHiG9mTOPFCWcqoMf+1HvZ61kSHfNDGGT24t+68p87L4G9jT5
G00BpclfT9x4EUwhXYCgkpIVR61kUZ14SJf1ORpmfVQrVzIiVcsoHfnFQAj7
0V9K6RdmqbxwWMmQ+rCiRORPKKHT9VO2SspnweEUKU16wdDkfw2neP3yYgZm
EakNhesZaeRSapS5AhuH0xrhpJnAKvKYeMCbTQIW2zDpQzwFUzkf57OKeCV6
PbxawKdWbty4AdI4xqeY8286IkpOBYyH5wjp2Lok7+g2jWFbka4/MH8878OQ
IocKpusVJAnHV0b+yKa1VPViRiOTC3dxPaD3cCoXRP6jlUwyurleCyjth35z
MkuxPuejTsqaq7hmujVX1Dn6BZHik4kMYWtZC+Bmoe0NGkNW+87wCk9WePio
62X19Yx+rnQXVyJ7ZoVIK/p4w/LaPeCfRq5wu904KMTdF72C4FSLoXCKagLo
HWqBoNKkomzsRvH5sXP8163idY5xbjc4THwac1lQuuJsZAV1bF80DPmsD2z5
fiauG7BSZC7DdQLFFR/cIjiuFuZ5NZACMq8GV34MeFU63/B6u9k6sIW+kZ7G
vLzDLqgCyKWzFWPKRqmohH6CvCXS7C0jvsKSBOvGFCrDc7kucTPztL6Mdjsr
ifGZMn88FCCfY+pK+eumcieqZHA6QJ+P5j0UUlQ5QDXy21DawSP4T7pv5Kx8
WQUCfi8ncDUkLTCYFbOK120y41Fh8e+NoAAbM3nqpnjUyvpR2VjppJsXPOja
Vy6iMSnAlIKVTOvx+YFwqHFzuN+1F7zBjQWevlhAI6Xbdoov8vKYRxWqYVJH
otkcYTA5Rb8lBoaQxKAQGhZCSDL9lhocSs4GLyCZCxaR+0uWS9eHjoALnXtK
F4ezA0Jf6nmnP9defJ+jqK/9ozcca+LOZC6vw+ESjVCcnJLyDp2CQ38Fwyma
1kHfhfC2VxDJX3YYf4v8JraV5NfZs1xSRxUwK4koM7XWKtzdPu0Oa7/7S0qy
22EtFzd0qAfWGKVDXdCYZ91AOFTA+kz+JZbMoV/GE38WJtqTy7N+axfv8nyc
NqDCNw8tZ116sLoufh5ztw9iPW86L1a8SPLS1+DyklYw1s8GTgDJgRI5ug51
pXXMsf50OO+dkKLLsS5v0hJTDoaTwlXb2ffkHyMZCyayAy4wu3Z53tl5AOxX
Log/acx7JTlz20gzt7udsaAwAXlXvLPMu3TQ0Q0y28lnBCjrZbPYHYxq/GFN
URD7HZ1ZueRpz37slgv2KL/2CyAlG7bUYx/7WHyam8vOte9v1JyddYlt1hoS
WrSD1NYd4HK7LuzA9fMe/aCkrwO8c8BBE1926QpHqtgSZL4+ubKYd4+QfbMW
wOo+Q2BTHTs41dQTcjtMhhIUx72x734LAo89zPLiTi2IKRfQ50vFo9aIeXGp
7Ict1HlfTcO871lonKVhx76VinrHTzrDsm/GY7eQtaqkN6H1EJhffSQc+Wkx
o15ruMTbSjnIoRckzf574I02GdJfYnr0Evb6/Pj8gAqLzjLw5OYOD9bnRtO6
DwC+inQvqD6WALFeId2doq/OIfBSwuBOUITOfWQdJkAeRm2zMM28rttCijHH
PMkOWU4KV+80YD5rET8OAzN+VTGvEiX3sXfIe4T45M4dY+xtZezX9HOEi216
YSMcZnyf6LG3lUXJifnBEN+8HRTZOelECR7RYo/WFoookaJc3NhIINuc4MbG
AKU3s/zFl0nJDdnHqsCFwT4c7W52UNSzP5T2sYd3OFaOt7lcvKmFUnc8ZDSe
vqYRYldNpR2uEiN9v98CWGfnA9vr9oeU5kPgcce/oLSHv0z6ViTdRt5Omx55
TN/exME3kxYODrM2hNuS54YM7gHV2kNIzZGs9/PmkQzByojwedVH6Am3NEu4
XsK8n3A0BCa330+4hrdfwKstLAUkmalR5ovPOrzPr/fAjiN4ds4U3krqx/Gu
Sm7ywoWUn+RGclZ468pxiDccb18dXqI/H/EHwLh6UsG6KSwRtCqH98PB7Pmb
SHFDddvPjZcjXmk3QI+3xnByitebafgIZhKCShYrQ31tq3tSofo6Gue+HUaw
h2q2xEjPs41Ktpxy94bcbvIJ1sGjSOnmnXJBGklljRh7GzWFm52703zRWWnP
375LfHYyQeA82zLZQiULrK/3JwAe2kSO8YwSbvz0GI7nlLDfzmcstdXS7Xv0
lZH/j7b3AIvqbPr/z8suS7OlmWLXGDt2xa4UERQVwQZIUVRQAXtBQOlIx4g1
KvaGQYqACqJRFLtgiccuettiPVY0Zv53OXu2sMv6Xu/v/1zXIbqieeJ8zsx3
5p6Zm4JtJrpw0qufGZJA189usxwF56wmw3PrBfCZ9mTEKcGm380u2jThj2UV
CuF2mrnjM6rFyYiVLpyFmf19YMnPEyGnRTxBWVUAEXEOwjiHU5wTKc4KvThL
A4EGcVZljxhkfecqGjC/Wkkra6j8lGGYCcDwcTVNFhF/tkimr6yshPkKKWas
pckiup7qQ6twSpiPDPyFwTyVwgwflw7XDbNQuaAjQBonfNzWkV3So737GxWE
RsErBy8sUTZr7flkKMPx3v1Y+3LRYS2UTdVSxc0de8NnZwLoHBqeVSiL8yB0
r3f2OA+4PMAevxqeTIGv26K63Ah/D1YkdCXHE3sn+G8sK7p9dp+Ikd/EdaQc
W9DiXEFElHCSLj/oAzcGDcFuHOegY7zgwQh27yF4+2OSZxCefTHPwr9Yjrwr
PakaazEWr+I+tjsH7Q1NhOiW1rQUcqm3H7y0XQj/OkSKPFNJYsyklYpnkluG
68gtLTQVt3KOMrCfN92vSJZ/39h3wUj7TDFlajQ9A89qlkja9jlTTdkt8kzE
h6S6RZ41rvv6v/GM7u9yo5s87pYF668qq/P8mLSEHsE8XyyW6avLKXk+v9Kb
rfvAPF9N8YF/59OqMuX5uHUD+DAaS4MpbTDP5AbNdujuxVPVeUZ3yRl4EnXQ
ajxrrAHf03kg/DdiKgFae3OteFiCyIyHz1QiNLR0hkg0pLbtCm+GetCzbuFY
mRbR4loCnPzFqq1W9BPFhridw5jgKvy7KJRpi9AI9GLlGs5SzCEf4hSDOONi
N08o6zMI/sEC499RbswZe/kRcYGqNu+AU2StwSQyLhhIUGYgnyijCr4xEzUM
ZFIz2bMolu4Ez+o0ltb0XtsG42QxSkwkC6SGT3OxVTXEVlfWeKi2JsPiMZMw
o58nBNUfAzubRaDykAMy1ZmKgjKctXwnZniKyPAFzf156hijzMxMqUhSA8aL
1XS0iDCn6/RPg+Gbe9yoJMYS+qsYFu7/jnk7yAnPy8brZVjG9DO8IN3IubRg
pyzeCRU70+Ckjcjv5DZEO1OGn2amV8f3DjncXkZ/oza+bKkDyl4cARf7YqM7
TyNZox55cSY6Fr7gDE8pL1QEm4hKeYPzOHhIOunJlGo1gpW3JV4pKIQjbt7w
2J70YfqSWjNZVf+DSi7L+Hcny/i3R47Sn7ESSC3qgy9mZWMfHE3TwZvWQ/Bb
wHww1cXe/kLVhi1Ug7wkLcHkt8nh5er1jGRvf1S1cQt9RZSbmUglhBT9Ulvb
Q17n8XCrXyAIYtFPOdyKAbZQ3R+qQBsWxFdPAOMPGWm247O5bfqmU4infD+C
LAkXTozYxv46jdQ8MRmgWvLTZNK1QShWWzdWjWONXQP/bzmW8xcKkuHfLZRj
/nxZiZE+lGmdj56MkLHpjAnkTjx4UTYa/x/HMOPQdyWoGyGa3tBkpJft2vB4
kbIY4qMs/EFZpC+cthXZ9m1DCn9UbwirZ/N3rlziVEsHxHU7rHsjitZEdAMO
6e2s4KkNlqmjZugHHE72GYD9IBEdxVqAK0TAV+FQX9EfZ4zjA9GHDbtlmoAb
qYmOvHET4O+BQ+ALue/Gi4gOet8IW/XIHLIFccjCoSXhcBg75FPYIT8jDtlF
5ZD/DY0iDhm9KTnKsXqhjBYAqzK20p/RivfPIsu7QuJp1316G0c40NUDKvvP
hLeDSed9tLozrqPaIWMM/j8P0s718N+FDpDl/Mk9R2Dq9yNhXZOFQumILUw0
02xPQjhMhbBMB8HGOgRFT4ME05PrvXv3ivle9Uq1qphBm+bIDIh4w135qf36
TvvUCebP56WzZWAn2yoJhko3c/5ewRoVwVonK0qC6a05tLrhoyznwekoXzhr
1wA+uv3K1PIcS3i9dg78s28Vf/dvclyjdNFKgmlHBmtarU4w2hscDrldbeC9
A2bJJQC9Wa6DYP5STi48dhhO+tiIyFARbKFGMJXNRT1syKATKWbINQlmJ9Kk
uAzHeg2E92QqhGgMWsd7zLa/tFVzx6Tt4nhYOBzA7viWtQO7AnysTnf8Pflt
TKVY8KdzDlBeVzr50nXOJd08AQ2cDe9pUS6GZnRVjFd2065CXP6bNmQGHO+4
iKVyhRXGulilIgGSBi0Ush1WcGL9WchdnUkbhfYyQFX7vbQvddSUCoYBVVe8
XwnoS9IdcYETLp3aUyOgtPONU8CHdDqWh/jzxQRPeDDOXHgf01Oml8ta6BYp
S2wlZQkP4R7riYOPa3qiV+uDicqF1x4tAYK7kB9rFtyUSPLLfeHLIrZNoBqS
sKxVVzjfxwm+DMOeylU3kjJ0HiuG/5hiUF7tqvSoxmo87ujUB+vQyaQiYSzx
yC5cwmohvxAyu/SCp0Oc2YQSUQslx+gwf2stP1ri7gmn+w6C5w7O2I+6q/nR
aOZHDx/laDfyN+KuF8Lh7pAECG3eDzLaj4DjPX1o98RHe7FkFoQ5XFlgJJ2e
UA6N+DP7DptK6FlI6Im1dOwrS6Q9rHKRv7w1eyHkp0l0kgPzZ6yfP40QbyXG
cfXrmDr97/hTbQwX+ROebmtLmxyennau8XiD8WcCKJotsbh/Jpnx52IGMLs2
fy9/jbZzpKVfug0RSyVaTljH0i9aG4uj5QQj1ooJT8biCL9YB4PiWkn0Ypcv
KfiqLqMWJw4JgwqUGbwUNlr2gXuDXAGGk5thAoQ3KeurYYiRGEiO1dCz6ze0
MZSrFcZWtOsG75xIjYDmX5zKN37LfCN/Pjdf2I8DOz/IAf4b7c0C+1oW2GkY
/lXLN5ZiKA/07Au3bRzgvYZvnMZ8Ywb1jQ3Jb6utxmRmaAIsbTEAtlo6wxkr
X3hmPZ80VuI4LjFJKxzfSY3ItXWeugm5azJhMaYuk1Gn0EGdTEdY7qzyetJc
srF+EkNY7i+JTczg13CIbme6kUCt1JuGOERP9kygWyeenxpPObw/EnM4s7bw
PqpHjRxeWOkNn5KqlbWUHD5yaYZ9YWd0t1wXh6r2SOb8FBD1Wxco7G4HL2zx
//2ROG92DYS3CWtUS5lNlXl/dg48HTqiekhWY08uZDiPh3/IPokJNGtSuUC2
q0RBw/FJul+WhGN/Go7fHjtBt0w0F10gafol6ySOuHvRS+xqcoG0A9hcDTdS
jIr6dRDt5S3vPRVe2JBilKq4WpWeb1Yjbgo13IJ/nMhwy7pgKm2jqoabRpBl
uMnVlwOSkqn8f02croNdDeKu7nCjIxPvLrRB5WX7DRBnhq5snEAPx16cGk2J
uzMCExdQi3m/PCYPtaCja+lxiHzJ8nbhWoqHsu7EMeJkgEY0BVhIiDutVm/S
wk0h3kq5Z9FSWN62J5ztMww+2HuSLF2JHKfNnAxdwDEXxnoA6QQz0QROJgK3
Gmcxf5ORS7cgksUoJODqqsXcrK69cT4yCsB9MoGOrHhtSBhoLLo4svmBuLis
MePhIHZxd4iLI5XQsd5qLm6z0sW1IL/NVGxpTx3mDct+s4W9ncbA1T7T4JXt
IvjCip/EtRHe2Pjm96yxsrrIM1YDbtGPPrCn2TL+RtYFMx1ph0xHVGUth3Ll
kr4S8XIEI4PA0WwkKyvLIHAy1vwNX7IxBRVY6pXt4fRW6kXa+HO56Wxi4hhH
abvuhGnzx7TNrSO8WO2tnzZzeEI6X/exTJpWiVZz6O7lUsIbeppCrtPuJFSe
PaoFm0IrqJpAeMtOWI/1hxsDRsG/juTOoOn6YYOz/XBk9VaLrCrYjKR+2Qi6
BQrG0oTDRIKttggb2aBdMN4Tblg74qyEBdXPi8Jpiaah6N3ywiOpdyPdAGex
d3vh6AxfNLybmCgfPsJRUSjeUwN5XcaDYLdYKuhUrSwksw71JG+mCy65eCCU
Oj0GFopwYW+mWlamRZiR3kq5MYmeoLbdg6LVRQMpqt82bNjw1UgJWyhScPdU
sH6kaJ2RMwUhTUwdLhQDT3CagnGaU5uETf7a+dN6aLpNVj7uYVmtsiFLSdPt
xDnY/XWEf/JWG6JJyBjpBge7D4aH1tgxkFTBZYYOmsTpUnQ4PAKeDRupDJda
QLGJEqrUpMnFkGR2mFePXQLIRreP4XB5uo8Nu8d1AuljjVZeos32x/yk5sLI
QSZZU30Iu7C7No7wQcOF+YsubKvUiqVcinqQ7F5iMHHfqRaLKYTdC2NRXlgK
nQLLxY/4TyOUG5qMc/mc0GSUHZqEn0T0Z0giuV5TZ8VFdYjjQ4e6djeLIwwa
6bgmRp1BHbmrXKni7ogs/t/wE57taEfx++fsKMP4VUawtQb3zybDtWGmAJMs
AGbVJghij+ajGz90e4MPTV4/5FjCU0/WI/W4dAXF71r8bFoOfL15vl78RKFG
S39X+40kTkyomhWjIdRM1fyYUOzmQfdvkKBpqlk44RQSdqvVhhGxUFORZy4K
NbIaPa97H+yeXNjkygQ/9HFthkxadveDmj/bNnoc7OnaE86p+zN3X01/VnyE
HaU3VCFWF/bMi6YV6y0dRsJ2y1GwC8u2zI6jaWt1fhc3ONTNA0pxJnux9xS4
2S8AntgsEN76p9MWJ11lauVhSwBmbcGPXoQ14eLGYzIDrGlE1F6qjEG6akis
k4SKUZVoNREyzgBlcnR3rxvtwf/nzChUcSrfqGbQzBDa5UmHBl+cGA1Xh2LQ
fDBoQbVJ6IQPUd15/gIZxdJJ27W1mLY/mFijpZJkTnid50Fpu0K2kU9rB6+3
GKJNTvpL4Xwf0uk5h39+4KhcmzI4338QbZJ4hv+1ppp5KHNuwiY6DDiOdpSS
FJT2bdRlV/SxaFmRVyAcVI67ko0XJFouXErPiikk32o5t3WWXaAIO7d7tsS5
jWXOzZPps4+LllDn9uLRo65alNWGHXMj6T2qJCG41nca3MYkoQGz4Jk4XVI1
OBT+o0kCbS3i35SUc8bSZazVDkECyGl0fU/YheHaOSSVfWqqgy6OCjap560v
o0fj/qpOXwOWrmumMVjXdrqR42OASxyqOGMYrEsbPOlKgPfH2sIVDNYXTwxW
AAGrNskChFulBQws1emGEqyLq3zgc3K18gcF61LsLHpy93rLAlW3vYkusGQo
LyQSkJ0bAYudZ5iqR82S8Eh4McxZGTW1wWIDdzetR9KBO+HYaTPJbZmKIWvX
6PHaE6YkYCokpr5h3TyQ0bErnO9nAy8dR6nclbcffHabJLmrnhJILB7XEzsw
40jYo3elrW47FLKw8iftx+8ISFif0VElOgmCdZpTHGmyJ20QxGWZ6Ci0ic6K
TDzvahorZDusUtSMkxQXDeOkHhAN4kTKZ/AfmcMv5+DvU1sN4GTOn81dycZE
j3FwGeP0ycMcYLqoybCvernak/gqI11E0R2Z8DKSuar7oZaskJE3TplWfvD6
jcRFeshgbIiqQ2HR8BGb49PcZdWokgkl7hNoa+77Ves4MwkpFhGZqD+pGoIz
l5BSiJHwUES0eEmIaobz45qNJlIkZEgpENZXmDnaPCN8IO5o41b+3sGi3hJF
DNJvUSlpmglJFFY6TYKUVoNhp6ULHOnuCbewW3ppswA+isNuh3tOZENvQ2Pp
4BsMj1ej6byZJk1mEk3eMBfTtBPTdGDoBpOaaZJU/v8fNL3dhu17mUY+vTTR
hJEdVZnBi2Q6Kw+XME4f3DBO0zBO8zBOizFOaz2FW2UFnH6ehOeZlsKHvyyF
OwmW8Hk+bRNQ8vR8/K+EJ1RZftogT7DRsi/R9+jNqm3VeaL31oMPi30qntjq
JDl/JjtXNZsWkmwh8cRapozFgUonaaDy84Il7B5RNZhI18Bp9HD5Kvqz/hJB
Rmr9sXtC4oWsRfGQMWIqZHQYAQVd3eByHz/4Bwe1d4ND4ItDhBE5gcKO/2N6
Pn72C4/+PEIV12ErXxGmZXT6B8PEWWjSZKpG05z6HrCjaYxweNgWU/008RiD
kq+nic7uJCcnfw1NCkKT8GynpNZRRVn+VwBlCnexV7m5WA5PcK74eX4deBuI
YYqqK7zYOgndOH9EV7SjK0Q4E3gdwNq0xWQRHo9uDh+TXVFlxVcQRDJFGDMT
vcg/rEaQQixskTj3avgoEuc4c4kgMzWC/qCTY2QL2JxaWgTJhfezg1lwI8XT
I8fNpeDmojpEr8s/vv8Q3b9+E2WHJUPugmVSrDqNjU/Ej2AXLE6DR4s91evp
9MDbkgv49aWs4j8DicBMYqAUn+dqa4JiogOUv4ZtM9MPikZipwaKdIucCEoY
y+okTYQR+QpM0P0sNzb2egGrotP5+tqX1DAxQQ92YmW0n4MP27qgBwdWCPcD
u+GAVBc93+XHyWtghBYU0nFGd4xmdPDQmZXfa2REIYrsk1hkl/cbQUX2o5u3
q2EikEVEMN5LeL92Y3VMILF1F3jt4KYU2NqY0PFs9HH1RtZ5rMkI2/xZh/Lx
Z2iikBucALucZ+iNROwgez1zJCvyzMV/w7ncg/zbw+fpgXYdTSzYJmZjisXs
+u5kM5FwzGk7Wz6uyQYtqCvEF0d9KEpko0Q/G1IN8yvZ4EmHZiW2WRknXD6d
+VVslK/3ZPfDFnOkaomuJ2DnGVxHeJ/eq0Y2lNn+qzwfwobwOACLjAWYjUtn
1NomtG50Vajp5MeD3eHTvHiW/KuDAZcH2pLWXrKtQg0MU1Eks9mmUXS2CYNR
W/McWgVBPbVjkz0hCUJW8FcEE5kymGDDX+DqadYdLdhxOHMIM7DlZ/3gJlp+
h5Hm7kCV5Y11hI9+Oixvxj77lmPTco3Iz2oxDP4Hf2nMsUrlr/j5XgMSSbcY
goQ2ieH/53ez2tHlf1i21EgI7XfkFPBlPZthvlZehspjMR0kyETXrQEO4a5W
co6S52DN3BFQ2SHDcBSFRsOn4ZPhXdomNTjElWHoSEQkvBnhQtJzdrGtsgZk
wrJzYeWI0ThHcsB+J0D4FJJEP9UFyShxzI3Mr/3eriukt+uGTkQnoNLoeHQk
Kg4diIgha+HlYrwRG2FovAlr0f8r4s0GcjqCnzy2r0eriE3XTMnQ1gUpXG20
bUGqEGE7BXx/HAhTfrSGgJ8Hw7wGw2BJo1EQ39QNVreYCPvbzoP4hlNhW5Mo
AhwnM0CcRhzSRZwJ+6wp/nISP/+RnxkB/ayMU16HRz5j3zcUfyG/+pz+jH3m
gb8g8XPl7+Xxl8HK3/uNBqqSKDKEKm3NxZ7gvx1UD+E0iwxA18ipCTxLZLPM
z4s9iSeD16SCGV2P58vP6Mz7RVilhB97Mwrr9QRy7ZEloFOGYYWtHfvRTq8X
+UeqwyqUepABGi/h3ZoNmrAq1MSQcswHw2okrd/RCWt99PDmLdjRuTcc72VL
n2O9bOCIFXmscT41CIrxU4Sfgu4DIKtrX9jRyQbyujpAqZULnOo1Bu4NnK6M
eADDYsQzvP0mOgBlG6HqoVuXr8OGgDiY08ARQhs5Q1ST0ZCAmfy9uRes/3UK
7GoVAHlt5sHxDmFwqfMyONg2BFY0CYStjFO5AUw1QqIuTBXMPdbHX56KqJ3C
Txx+Tos/f4Cf+mqoDhM/f6H6zMxT/Iw8WfgJx89h8eef8WOnhit7Z1i5SkSV
M8jq65VsQ8Sl0/kGWRXQyvYARZjV04zVJ+NwNhiJFdnOqTWyquyJIEv+CKtX
42bTlnJhywLDrB7uaY9V+yz0+ApfnVW68pwsfXhVeEiTVWM1Vjd17AWfRtI5
Hpk+Vp0pq9+hnKVRQm7IUvgLc1rlOA4+DR0Pn/Hz7zA3+OLkgVO0CQAj8Qsy
Cv83ueI/c8xUrAenAXgE4J8vRlVr/iQelLYWWugFtK4E6PSf7WDbb9Mhs3UQ
5LaZC0XtguGE5VK42CkWrndJgrtd0+D3ppPpRsmtTSKJXmO7DHXRKVc5USls
92dYaFx6IdKZJJKUxynbb9g/88XP41QkmtbDX/pwyoNH5kufi9+3UPKt8ljx
o7/JT/BTT4NNKg337dv3VWyix1nuJIQLV05nGmQT3dnqyRZWZlNFKNya3hVg
CWZzt1+NbF5J8VGWJSibl0lF3q9tzWwyLyBHWcHhcKW/szJbUOGpvOT7KI77
9LYs7yms674aoJDSRjWW8+roSb2AOlBAv6W9X7nhUagwIgYdjoqD7S7jYYNl
D8jt1h87Vlu42G8IHLUaAus79MFATsaATgEYiyEd54+9+nQG6oQgrBy9ZpFF
I1gdVK3byvSCDl65emSnJFo3N14It50MwQ1HQEijkbCyhQ+ctAyH851i4Grn
BLjVNQXudVsu3B2/GfzrD6N787YwXBUGaBXS09OlkK+fVlmliFYnTsJN1ln8
7I7q++RdxM/eiB+JZBLh8Fj8pd7VyFTXo4bJvLXDnczXEDFqmMzzaz3ppmAo
YbnK1XisRufXgQ/pPXWSSZf7YgWrrHW8yvLh/963Fb5Mak2oNAClDO3Haco/
9hOwEt3Mbg1RJ1I4Sa54dvfBwX29NpFyMVchYzbIzpWO2bw6WibXQSSdn7UR
wzu6cRPtD49GRZGxQvGSKMh0dYddnfvQkH66z2C4NnAYzptc4d0wd/hCXKfL
JDg9YJxGYnuoO7ntOZCQicGciZ/ZmFDv2eTad48AVLVxJ//2SCmbqVQRyjZH
fEsJ3TA/karQ8MYuNMITR0qc6Jbf/CG6yRjqTO90TYXKbsvhRtdkdD0yh/yH
CbHWCyC5wSxCqokBUjWivi5SmROV/yBi9ho//6MikPxQEH+pvoprki/9rPxT
xZ60Q+K3+XA6SVXKUUOkyvnSrFR6vPTPuVH8jczVRvpglYtpU9UaNs37LMuT
r9izGj6R9qCYevo5NYHnU1i95VUOzalBmNCScEqrujIDsArbRpEL6KfStKka
rMCTW+JwdH+7co02rDIRVjIyU64cmVm/y1gfrH1YfKfukwwqEvdZgt3n4ZBw
OLs0hrpPok3Lsfu8ZzMSXuHYX0ViPYnzo7EbHeeH3SeO8+4zmAt1m84ZYS53
4eTtypQlJBln+hQ/h9wCCLeM3glBwudFWLOu2cSGc1T0srG2upTejPlJMO1n
W4hpMpbKgb86hMJlrEtvd00RKt22CreX5EKGw0IqFwjBWBYI18at59hfA82q
0LY5a9glLRLGqus6KcYyHTnWAL0Yy7qLEF5W++yK+Bk9e6/NPisTP5ugBit7
T1RiFGPKGdUMq4Lk9fCB5O1nOLgQ48HfyFpTM68m8JQMHp5TSdIX3iR9qot4
nHvpOpQw1l0IgqdjW8DHFNevghZ2dhpApxJe5JeoQSsTY/5fEVHwwXkMjfky
XdDKhFNknHuMP0meOIU+YrupFCnKF93rYdG97sbutVh0rzx2r0/sNd0rU6Vi
wGfEClVrt4rEylDVhp3kT2cjjOz0lb+QV0yyKuXnqCAC0+w5k6hbohCo//1R
k2DWYmyO1mJ1EGbjCzN/cYDEpu5UzJ7A6uBvrAxud00lBKMH0YVM+xrz9+/c
k7QvhpyvzD3HyaXD1xrIJVJh4FeQay0SeULts5PiZwM5let1wF/88fMtp/LS
5CbxT2qU/x+BFtC6dmShgnB1q7vwdpG1AaDR9QJP/t6VlcrxRnjoinOsiLro
waEVNQGNULoPLV592GxJgX7k0pwO4JCqt0Gg/7JywBpxNs2xqgEtnCaSwcNH
+LQoVBtoJhlkxPOSH4mtJnqAbi+64Av5BZKCJS44tW0XyOjYE/Z37w+l1AU7
QKUtc8GfanDBnxbGqIDGAuFd6Wk2iS4e1z3Drr5qNV3sy8YnVOCynQZU1S7F
qnZBAydaGSAJ2JmOkcAzrYAexRxC96MLOdpsKv63EnrR4ZAM1X+rXmqNVFVU
SToMNExtmdpnpeJndipqze+Kn13CjzN+WuDHFT/3xM9JgeB/qpErKdyvJRdV
7nKnN1b8c2oU/OvVAD1JnaaXXDphTpRxIha3IXWEFzt8a8SVlq9ipfIV61hf
1LlmXJXpbdbicOz1XGgh3lQbV7ozhomG1dq41tKBZkPVYI2mr93u6gYr23eD
PV36wOGe1nAG+9rrA53gKfa175W+1lWHr3UPwOp6i05fS1tDG0gs1mIs8uje
fapfw20mQ1gjZ1jbYhIcbLcQLuDs6kaXZLjTLRU9jDnEP8ov57Q2gemSq0Y6
4jzljt6AIvq+niIt59VoOy9+1kfNR+7jVCUonK7Sz4gKaMaJ//s/Ysafz0sl
WTu8O9UGXoz9GcC3kUHMLsf5ku4oeLnDq0bMrqf5sMFXsfL0LJW1qt8/95dh
zPJDouCFgxdNpFSYGYlh/hgO8x9JmPeazMm/ErOmbPscKo6MhU0drbDHGwAn
ettCBfZ4922d4XVNHg9j9e/iOJ0er6kmVmYiVkf3FqKMBUng95MNRDUeDZta
+kNJ+xCo6BRHE3YcmjFWBzBWF1ifs2ripgasNLKgali1FFF5oobVI/Gz31RY
mS4VP0vmWGazFz8Z+JlOfpETQzIreCrPmzFLykcvU7SlhTOGz5uZjHw86keA
KY2EpymkRFm9J0G1CZ8Mdk+myQ7hST9TPJ/7B3yep6oY3SEN63PYMZEhpoSd
oybAlxF+wtsVW6szJZz19KF3PHxaGPq/ZMoE8Ylp2B35sloPcUfukjuitGi7
olaazCjEPbVr58ejzQuSIeBne4hvOp4Wyo93WAJXO8dTKXcfSzkUc6CWYVw4
KtqkI0RrLVLkpLD4WqSgASfprx85dqrzjmPZsMjVSPE7d5Gf/agBh1RV/Do4
FPAgkZ42Q+Xw+gCTGhKPw1ecPG5kiI9/PCxIowppUtHPBw1narUb1lEe1AGE
zQsM8gGZXcixSiBVYio+2J4wvjw7G26Ti5km4uiWvpohIt4Pwh/PLBAOu0az
n30tNnL+Un4hgUPpTjppUqHcXrxuPhFKvjC3wVBIbTYB9rWZDacsI+Bal0Qi
lKjAx1QYaZ46G0BDUvMqNMTTvSzR2As4iQvZQvGz9eRnaqeA5LOb1aGgcWjj
xo1fCwV6mOlODuLgmuMPOHVryLxG6lRDUEhtKQ+K0g1AoVYoYY3f09vRMrNB
KEp7OVJ5/ujyNXUoqPlRaWSU8vYjY/UFw9sWJEJhhwD+Wf557XXYersPxA5v
thbvWNYBtH5+ghBuOwWCG42AVS0mQkHb+XCuYxQWJZJA5h8XVHDG/yvDSxFE
2/BmpDD7BT9V+JmBH5KMzcPPv6JToLMlpsz4L8TPUqm9k+ln0zm1/9XVAEI6
xv06IExRRYY77T8qH/I9/OfRgABBPAW6/FeRjt5bmRoTrB1lUR14uc3LABNS
HWK/j9SzLR09aDUqkdruwlUEDDogQcf5ZeJJBFmxdHPQaCKJySfalECxVR+6
wP/TwhBj1UoaIdpuEmS184NHvZYpdDCiEHd5nssp0ryqWBc3ddW4IaqDFWNd
YcOvU6C4PSvG3hRVB+OmnDM1zI2JihtJ0NowAjS25osuIUikRf1wnxA1R0mF
SE8JV13WHtNBTwT7dnUBwulFh84rcSbwZQcHZwZ/D1XjiZzFvmRqI3iW5Evv
gK+JG9Ko8l8AlbV6uTGlouOBVrr/0bsV4Ya0Zst0ogOZbWboRqcAy9zXjt7w
Nm2TNjo44uTAXXIND8mn0lcp1/uV7M6DGQ0Gwu62k+Fhrzj0NHY/p4sfjgLE
n9hXSHYko0NLl8MuyzHCsykrzPVRxLr6LUjEQZuwDpn2sx3ENhkL22lRNEwq
ihIdQlOignLtNlkDFElzRbooYnQYt+XYxsGVHEtsLMmn5uz7ycoMN/Hh5PSr
zEY/OXShrBiIDJPzMp2Dk7bfw5vRP+EwT8hpTAgSrhbnapOjlhDRriZ4NVFs
Hak4UwM5Uua9gmXeL8gWocVdSOVTKxApL9LcOicJLnQOp+QYq5Ej7HHxhP+c
/YW3v2/RIkeGTkSyq27Ay5cTsUFr58TArIY2sKPNJLjeIwJe9knWXpjBTnRM
6YV35FqPREcvCG7WH9LbDIPD3XzguXWw8Hn6Bgt9+JiJqwPX4cC1xJZVJJOa
usPe1jPpeSWpSN5RytjYQ1ptcqoLP8SZKnpdQsG2Av7MrrNsv7AIEn/y5Enp
iF0XSJ00IFBXI4YgkNOD71Lb7+C5M05evBsYkdCDfdT9rXF8RVkpocAACY/F
xoyb54/WQIJWckybqSkJFXpIgMRm44DvGleNBNjX1RrL1iCiULRJgCO96N0x
6O26jZy4W1FYbDMB5jUaDFvbTITybiGEBOJEtGBgS6UsKAxbF8UKcQ6eMLtJ
bwhpPgCSfhsC2zuMhrKeU+DxgPnwZUiM8GnaOnaD43dS6/4oiQyFSAaTNJNh
YQMnWEFqfm01a36PY4uYlK2+i0L7KlBjPm97HkoKSBYCe82EqXWnCRsGbWJ7
e0VMNM62a8AkkmkUKcpgQGqGxBTd3OEOx2y+g4cjMCSeWJ5MbkS9xfvgQXDt
YKZRzYigu0mTAcLqIlScrh8RkuuiV1t90Kt8H+1eai1ExJuXhCXW3pDTNghu
dFvGKdQROdV7qFLEaiFSi+rYtxs28S+KDtNEp2R3Lnj92AuCGw+Bza294UyX
hfCkVzy86pPCP7x9T+euJwsIatwL5jXtC6HNB0Jcy8Gwtu0IyO3sDmet/AD1
nwdVduEAjsuEt36rWMP895rdP2qYmNJGxrW/+lYrw2E8+CdkM1hNeLB83gTF
z0hAyQHJYG/uAK61xoJ/3RkQ8V2MsGnQVnaHjfIyPPWSikFM6Lfz2dnZ9NYf
Ix0DruqgkAMHOGr9HdxxwtluQBOA+c3hXYId8CV70ZWTxYZAUbYrvNzhrQsU
YzbLIzwJZJ3UT4q2aic0MrZgiT+wbR+ENh4OpR0Xw/VucQp27warteVg/XrH
ZiydQTTS5IP5DFMaPXx+6g1hTRwho5UXlHaeB5VWMSD0TRXueazRmqtmUJhD
TEs7WNF6KGzr4AqHunrBeSt/uN9/LryzCQUYEoOBiBdeTFlRR2sRroy/nH8A
FUXEkoczQofwVxk6EBHLX8grUDXLaHNjDJFY8Spra49iWXZkqg8WdlePOcre
mI0SA5LAt8dkGIxZGWHhDG61J8C0uoEQ8u1SSPw+lTAj9puzqwf27t0reRZb
g8hIAegrkDGhyJwbif1K2K9Q6YNVyIwm8G6ZnS79qs0LfylzDVT51YIPK61q
4AU9JEtD5nUEYeN8PbwIYdiVrPvVB8q7RMK1rrEavBSGRsHboROJaNXmhb18
ZpQX35/7wtKmw2BjK0840nE23GCqAzuSZL4yt0x7GJ9BY4bORq2Hkm4T4WKv
aXC332x4bb0YvgyOBHBYRjwIHbmpq0VMPSFvnDds6dgbtnXqQ3fO7ercF/Z0
6Qd78bOv6wDI7TYQCnsMgsM9beB4Lzu42G8oXLZ2hrsObuj58vV0e81ILaBk
fNm+YvIjFr30rRRhC5JqoWvlPDhYDKUOZ5jFcOx0xoBXnYkUpIXfLIbo75ZB
6g/pQsagLZI0VqhC1UAtoDQWy2sCJaXThoGiHVIcnQiDNxN+wZlxC3T5WJFe
kGhBn4wHerGz/JsXjnJyzbF6DZRuJMyhrc/CpmoosWt9jKnrmdfQgUamv7vG
wNWuMZw6T7C6fS+y+IhIWZYlmEjrQ9hOFv7onnyIaOpEUSqynAlXuy+Bp70S
4A12P488N3Bmmigpj8Z3kQGOds5wB2P0YtAi+GS7VPQ7CfCfQxwvFJ3TrMYw
muoIl31mwCVMCD/ACW4PHAH3MSnPbF3h1eAx8N7BDT4N8wQYOZE0YbOrQ4IT
+LelZ+jerRHSEmK9S2gUoushxCT4JlJafOr4wvR6gTDvm0UQ/l00JHyfAsvr
rxQ2DtqiWhlsrEMA2+nHJUpN2Yiq5mthER4EDSDRSri7N8UgLA9c2Dk5Kkqv
EZar8WLvcfVqrAgL+PzYF5Kx0j3cYQGRMXC5S7QmLHndbOkg4Zv0arAoI//e
halQ2CEQyruGALKKg9d9UojTQWjvSU6rqC+eRe8IjoPolrZwEAepxwMWQBUG
5b/BUaLPSSACl3918CxnpIkLR3dNkp3AKHtpFJn/gD2uHnC6zxD45OgO/w2b
AEB2ipD2Zxcs+Ub7k6lqspuL9PcJnxdjao6fZuuwvhobM4pN5KQoGGrhBKNr
jYPQb8Mh5vt4SP5hOfxefxVGZjMn02ZGI2YZZkY9ZtXIDN2whv/48qipAEFN
4dk6MiGo3HKqGxh0UzypfrnTt0ZgLpNmdb+2ZMxUGxiOlmrRypmROM8cDFta
TYFTHcPgVrcEqOgSyZjhaI8FfzIzC872caKdwg9v3NSDDQQ2sIZjnebC3Z7R
8KJPEnEu8MjjDxbRtBbHWKBti2JhaYtBVOQSTfPJbqnwbupK/p8Dp4XPMzYC
DE2Az/ZR/IuDZJZEcwsbmUW9j05n/okKw2PgaEgk7ZI/2MOaOh1k6wKCoxt8
IQ7GdSrDZux04mjICBu5g8KDdg8Hx2N8ypjLIl+HS/HLwG41M5S1MQtszQfD
pDqTiSimHij++2QSnzBCq2kuJddGSEMpD6JfFUT2lKgNNSuR6qxBEw1YKSkp
GrmVkV6a5PzJravgIzkdWtSCv1RWKjME1CVyJj2rNhE+NQEl9fJCcBfdQIE3
dkBRTVxotLrQGQvj7glwc1GmCBQ9FUC5WDDftx1PgJJr5VM0XuEc1xv2tfOH
p70T0LPYfOGV1xbqgR7uPamFExteNeFLs/KFVU6TYU/HsXC77yzigYQPfqv4
50p8SKNPWh75OfuZhBSdZOV+UOIklC6NoTgdwDhV9HMEZINxwjHrC5mepl4I
x6xRvsKbWUtQ1ZqtzBu5zyRQkTWV5MfCp/lkS8gJ5t+cND2Trh2R7BzMnM/f
ng+TevhS/Uy0cxrGacvAHRSvoHqzlWgZS606as5Jq6KjsV5NclQiVtGqXEyJ
FGeIKSqBKl1/wplSc3TlRLFepmRiVHvjW4uU9AhN+A+vzpRC3KTwdsJvyiIe
DhBaTKFVM6Mg4BdbWP2rFxxqPw+udI0WmdrDmYiLvQ6ERsMHskJtzCxOGyi5
EGIzATZg4XPfKhY9/vMU/ctTDbmaqAG0fOgk2NLeBa71CYQPtkuEj/6rqf9R
7VxgwrYuhaUgPJrCkmGJYeluDeUUllF0hvrLCBy2Rqlg+bByE/q4Zit6lbaW
Y/ONxmTOmkHjHoSq1u/kXz58xNalsb2lMqHAbRw6ExfL84WFbHNfzRDhOEhu
brtz444Q4xcLo2qNxmJoIST9kCbssN7Dl++pEC6eKIfpPQMIS8L6QRnG2h5K
h47WWJF2R+WZRISkCrGEkGqnqNZ90gwhdDMW/5XMxoFujZ9BhJ66s0NrdCid
IWQsra7VQOjpuF/1I0Q1UWij4bCjtR8ctwwm+RhF6LoKITZxMmo63dChQshE
PEo4vCsXEpu7AN8jXHjhtUmhiZCxGkIpjt7wR9uRUNFrOrzFafpH26XoeVIm
DjBKhNToOYbp2WhpBYXdB8HFvo7wQKTn3+Hq9EyW6HlTeJhtUlDm+Vj9oKp1
9Gowjl5j2ow1VMDFAX3gZN9ecLhXDyjs2Q12d+2MzsfHopOx0VwL6a4aXSiZ
i23Y5IRt98rdEGg1EwLqzYRl3ydCev01BCNOPLZHeRv3o00zt4jXBipZkqtE
thTx7FWC6Y6WYIrWkeQbAMmYgMSf2bYKi5vG8OwPP768jJSma6ZJqAxgp90v
6FiVBk0KtSAHj1xZLflVxuLqNPEl23OFzY4LIBsHuNOdwqjKJjTxi3ZLNJEN
yEqRraJJoUbTosZD4FyXYEKTiUSTWp+1gp4erGg9DM70nIpz+BAikNCr5L20
D7kOMxej6dSeP1H+0mjhryUxsAHTVKBG0yuH8TXSZC4Vm83UGk/JjAF+ODn5
aowekZEedCAyAh0SnyLyRJEn0ggVR0WSqzciudqoJCoSu76h8Hm4I3x0coB3
Q+3h5RA7eGhnDTesB0D5gL5wrI8VupoYjy7Ex/J/FxZwjSXPpkt1sSVECnSt
4hr495wGvnWmQuR3sbCi/mpUNOew1qY0uQ6tLqKncUuBiF6MVhjE0HE1J3dG
rIwET8b9DLAQx8HSYs5IX6+fyB07UV9Ihqas1LirJq6kPtJXm0M4rYNQdvEh
LG/hDn93jRVujFsLt7snCHzIHlFX8Sf3ZGGrs+Ufzw4cqUYdBDQYBCUdZ8Pz
3ok8unlPizqOxkGa8Se1GgLHu/vC80HBGLpwJCRnqfVFK0TqssIiKXW7R3tQ
6shM9YW+DnDfxlmNOvwfPnoqkU3Ch3QVdXXZpVf08jd0Pi4Wcnp0hTz85GNX
VYCfA1bd4SB+irD7KsZPSe8ecLR3T/gLP5gfKMXPib5WUIZd3Cn8nO7XG87g
52z/3nCufx84j58L+CFukDBXgZ9LA/vCZfr0gysD+xnBlUH4y9VB/blv4ap1
f/gb83kNP7zNALhuOxBu2g6CW3aD4PZga7iLn3uDbeC+vQ08GGILCDP9yMEO
HjsMhieOg+GfoYPh2VB7OY7lY2RYEY7mTHG64YqNgZ+xLvDfmFHw0XUk3Bvu
KDycOxNVbdn0iz4vLN4aRbHn7968C7G+ceBR24umqWk/rCTBXKG5flKuI78w
jH2JshL/1dgL1/37AcxtJlw7st8w9qQh4MuM2qQrsSbshYcz7ElfK3q1LbRa
TiHni7fnwFacnN7vkczf/fuGkbQCHP8bSB7x0M5dXP6nBN5Y1H1LcRLxZ7up
8KRXAv9P3jlTzaCNfcqORXEQ29IOirp6w5OBCwjswpuETBNVCwC1CkV9/9Io
YRdGfT1GfX+3gXBeifoQgrqXiLofRf0dzgwI6kLB4e9VpMuwyFtL2MDPGI6i
gjNR97EkHR1LRwXJbkv6kF/FX8kAFk6SPOlDPsNf8Wee5CJ0+hAR6UW2mnm7
KwB8PMj3+LiTH7HH15Pct+iFv0z2JgexPhz+tqk4K/YTnyk+qGrbFlS1dXPD
GnFkK1hMCI5C5qq9tDQ7/5tgUjERdjJtySSDikmZjsxkiEEmJRXw1Uyi0xFT
aY0fywDOSF9/ilJQKtsMKov/wN+sv8JfmcT6YmFmh2pMytDmOQlQ0mEh3B+3
kV1qqpASkSiociJzyzPVgJSzNkh6cPzHbxPgnlWMcH/7Ufqpikq2IM2EHBZD
RAtr2N/Zg578ESrfTk3nnxSSkv8z5YW19ciiQZQXhrF0ZVjmYSzP9XGASmtn
HHTH4yAsYulKsJwCb4JCKZav09byz8j8jOZdzVhNnihFVZs2kIezIF+NUVXG
BqwCqjaux6nuKvSqsBA9v33LQrzA9kRMHCqNiUV/RceiI9FkHiYGiwEygBCN
1UIUf6mggF2Ji9nzm4S/+E8ixPpNYhD6ehHwUNXmjWy0AP/9XcvJ1Rztaizp
Ai2ZyohUCHtW7YGZVrMhEGfHy75Pxs5xN1+x55KZThg10hsHMfirL7TvyP4R
yzIfqgswgspHL4q0ORt/vzDhF1K/Q1eOFesr+SpBfDyGlXxf7PKrEURebMDF
MFYHEeY3dCQVXuFeWLYGiLBJuXBw5TZOIZXrZGoCdFnzUXCt+1LhpdcmI+lC
GLE/gL3spXvzhdVOU+DPTuPpCQApqbyfuhKri9OcueqYQAXiTld3umeOnBWd
lUAcVw3EZ0M9GIjL1/GVB4rNJRCbsCYqYv1GUDVyNLwb7gKvhjnDPw4jANkP
gzt2jsBb2+PQbQeXB9jAxf7WcKbvQCjt3R9KrPpCYY/esK+bFezq0gM2d+oK
f1h2ZqxNxmJkkic8Gu0M5+wHCycnTZJorcjKJgqXCF+cQ9HNm3AuPBIK8J9V
5DYBZ+Dx/I0DB8mvNNFHo0xNpU6zmg5T6vpD1HdxTKXOPaxaVaVC0khHluT4
VUjyOTk5X4skO4aY11y4emS/ASTRHdZVITzb5lsjklcIktPbASzopAPJpObj
4G73RHRn5zF2L5F4tR0U9RhMd6G8WbGFIcmaamm0pkQubGwPZ7osgice61nz
kgpJmYjk8b15wu9DJ8H2Dq5wvU8QLdKQKt+zQnIKICFpgfEbAvesR9KF0Z+c
lPhNpfg9x/h9oH5wHX//QLHaYWhTYl/m3Ug8xtx4kKu4J9F4TByYx0TyC+R6
encfHMa9SS15vBfXgi5IJzeLwGgcfl1xcPaYAF9Gj/9fQ3wYQ0zAO+bhBRci
ouDU0ggoDQsXTkREoTLsbonLPRYtutwo4nKjq7lcdrmnKRTjP+sV/vc9sBkC
fw+0hbI+A+BAz97oYlwCOhUTp6uYxM50qPik0jPOdxl41vGBsG8jYPkPKzHL
JWxe21wz75Lp6BgyDDMN9hkZGV8Ls3hG0gTuZyYYgpl2fsytQ6pHOouPSpgv
kV52csvxos5qMLOL3uRo/axY2NnaXyk+Kc9ytYTrUv+RLOEqPKKNtBA3eDIU
d5yJ860kHt24q400R+M9JTp1qA9saDcSLvWeAe9swgjV/PMDp2Val9MohM9z
IijBL0SCBeJAC4tUl3H9IHnR78QRiXelJ7DuzEBVGzaRhwzTbKYRnVywRR/h
35BwCW3GO2VeVjPzjaoz7zIOvjiP/V8xf9/eCf9eLHBHYeHrPAb+G+EKVfj3
CQ7DAdkOgYr+NsJFb19UHpfA/11QyP2kzwNj53Dv9j0h1i+OHumRfoGUH36X
xKlcP7QaWZNhaKWjGEPQysVSATmGISWqS2WlXA3E8hWk92QqLZnXWC6v8m5F
jl/4Rwd2qlWnlFcTbp6dAH9ZLoIHi7PZ1YTKixvzFkfCE3sPmiuZqFiVC0ts
vWBP28nwuFc8/yTvnFzClAYscr16Zh4tRq1s4wTnrPxAsA4hWgC9TMpk25xU
PdPfaLrS3/5fQiiXILyL4YIJvkaqXzNTwknQZFBiqN5iEG/aD0VVq9bwj4qK
2QoLLXjM1OCJ8Y+F4RYjYWa9OeQwj1bNsZbkFDrgMdJRaRqqH5448ZfUFCWn
9zSYuTsT9cMW2jeL2eHPbM5V3ZWtgkiubDvxZAXzFzvUZaWqYC6jECn4Axl5
5Ees/X5Sa+FjgisGalc1nmBRo2Gk4US4t/kvDZ6Erc7uWNhNoamOiaQwsVXX
zomGtb95kGNg4cH2v4wlnljDmALtxGl3SisHONFjMrwQa0yvk/80kVCqo+nP
KEq9qqMER+0cseEnTSNoTPQTPi9hF4NUbd6mZWn6B7JtpgqUk5EDQ8wdScsr
bSlaUX8N0Wim+jWaxmUeopE1FlFrGLlaWNN7pibaGd2M8weY1RTu74lX2hkV
z1/Bl2Xk6LNzpTP+Lw/Xnz5w1NB89sa9kPxzCFtarrpLQWnc1OZuVKvdvXBN
w7iwvVN/uiREWLmVE2/Ypsbli3flQEyzkaSBiGQOJpJxxTuP6bF+XEs72u/+
z8CF8JkVEM30GbcZsRTdaM+Zk/02xKjEpuyZ6E+mN8h4mPAZJxnUWazP+EXH
e2wiWjcbW3dKz6ngXWciLP0uEquWVah4bom5DuuyS1mlXiAng4YlDKi/wXoP
KJhhTfkz21fTE4r38YP5irIT1LC7Z8YJxc5LdNTN5MrmDlIuXlxHeL+yVw22
RWtnLIf1DePUbEtfXJkYCIh0yWwzHR6Mz2DFY6Vtj/Qcgj3kLCSsIJPh9GpV
lW3nNxoMp0jDssd61TWh7LjHBG1dGAORv9pAQZcJ8HAAq0wIU1bwjwtOcvQv
uLaOQNBcZWA58dXE97NAsG5jY3bvj4YhlYdpBbsKBV+ryTC29nhY9G0oi+Y2
2CFnXuK0Rh3MVNaUMvwarLlM5YuVqZROX6xuSvJewmOx6H+1tJiacnNQNBRY
+qP9c1L0mJK2Vcyky3trMCVM+84DNjdK1GfKLTimk77jB4v3MVOya/vYCr+/
B4wiMZ18om5NIcbOFw5ZBsEzUu6/cVft0lfqh4nwpM3mWTi7v9dvjth/k84/
KThppNnjpfXGNpfccXPpPfxGc8muaD4fq0kwotYomPXNPNKOJ+wQzWekY1xF
642komy4QRuqu9qvsiG6nzSNVLDh6eqp1IYbAyNhb3tf2Nd+sk5XKwdhEh2s
5ysL/tBpQZTgHw1L6gfC1kbJeiwIIY2Gk1NnVLnzBGuTUV5JRvbdPRviiS04
mzOS9v0zZWoshNl4ws42vvAIS7PHuWfpp2q3JhFpliusGOoLOy1Hw42+M8lp
s/Bh6ir+n4IyNiSpZUXVa9mC2I5ebMTVRjtD4jEHZKmdK2xsPxJWtR0GSa3s
hQxnf1QYvhzlL01DeUtTUU5YCtnGzJ/LLWJLaX7QDLFGohOOD0ygnbxkZIA0
1qXjEIudsK41SWp2l7RUDXaP19JR2OKcrviqpsBN1SvE1ObrAyJgSxtPKOo0
Ax2av0L3uwtP3UQptVMMsVp6HL9jM3v5QcJPi7DlU1Bm0GYjzRtylcb/vYUH
3OuehO6cv6phfGH7KA+yP06omhuvZnwjpY6aHQ2rW7rBnZ5RwoPwP1UXsynU
jJ/q6AMZ7Z3hSu8AeG8TJnykxZAyTqHP+D9Ixu9Cjf8zKo/NgC/2EfBp8FL4
OHgJvLMNBcFmMZZmC+HRwLlwp99MuNpnBpb+U+GvHj5Q2HUC7KOwjKb/6tUY
lpRWQyCmpS2FpQDDsh/DkstgQX+GJnG1VdORMnrXCP5FdhuOpvMXTyHjAuPB
xtyO9vSSXt7fWRBnp5AWegGSMjnDAJUonf9XAGRGnb/gwZq/r5YeRusCwmFt
q3FwqON0yO4whT9fdgb/IbooEu7NUPUcaFHEtrga81kbMsHnG1dY/ssS2IZJ
yp65g9NCyUisR2yYFQf72gbCg3EbpWl7pSs5EhYjVM2JRUL6VjWa2GUhNLZH
NR0OV7qFkZYD9vdlpppQYTQlOXhhcw6HC1b+8MYmlGZ5zxP3qF1KU1szINQn
5vuVGLeTKOFeHT6HXqf+id6kZqEPaTmoankufvIoVYQuQtkX+3Cc19lHcD9R
8D6L4L1Xgme9EB4PnAd3+8+Caxi88/gtO95jIhzE4GV3Hg+7O46GzRi8NW2d
ILX1EIjF4B3QAd6pzP21xcGWTbPDIQorl/Q2Q4WN2KnlhiVzMilw1WLo8YW7
C4XJvabAuNruEPxtGKT+sEKSHArNmKWOnkYOKKKnsU9bEz0pZn0tesKDQFbD
vfdnGlobsBTSWroQ3UHwE/5asVMPeohPmEzbDiCyrnYuKKKHknDGG/S9D6xq
EEnR2z9rt270yCBtIpR1DIXK4CzOSPclf8U7s2FuIzso67wAnnpskFdrLCeZ
X1orRyjrMQVeDlpMM7+XiZn0V81r9FgtCWMdCWO02ZuzQC9SMtGrFAba+7Rs
VJVGQRPe+6+ED3ZhFLR/7cPhP8yZEaWtGQEP0xYOVfjX3uPveYNpe2m9CJ5g
2ioxbXzfALjYyx9nppPgUFdPyOnsBns6joEtHUbBWvxepLV2IMmNirYwkbZQ
6uaIZ6OorcPfe7S7D+R38aC0YlKFzc7T+Au5xZzYc6oizsfKF5xrucCcb+bT
WSklcaY6VJKodDUS0hqIS2B5C42WmDPloz8XtaAaqTzKj5ZZn//hh9Zg3uJb
jICcDlPgcKcAODA8hLg7emNbNeT4y5lr4PN0VsPS0rsyhhyMqGMHi+tPh7UN
YzByqahgVqa2asJ/MOYLljQeSUbt0N3z13QDJ0TZTYIDloFU4z7MOa268Iaj
MZI/uTcfjnSfCM/I7AqpMiTtlWm2vWixRv3Zb9K+P3bzkQX/ovisBmsfmWOT
WKuqxtpP5Mfw2V6NNdsQeIVZezpwPtzvPxuu9w2E8t7+cLKnLxR184JczNq2
Di6wt+NY/D3z4MGAOXCrXxBc6j2Nfg8Ju9jroWORq/gLOUW1VSuEFSghMBEc
LYbR+ZfY7xNon15F5mUzKVxW09kaEzAjDBKkHi41CdJKeukBPGcGHybS3nPY
NG0eRDd3gsx2k6Co4ww4iF3W2cIjWvgYi1L7pY90Oq8JjxFbK41i/SLBvd4I
iPpxDsl9CUCQ679DNz+rfvWEyh5J6Pb5q0a6bo+XC6FYX29vMwke9lpG9LVq
Bbpyp9W7KenC68m/i0tHNMiprcNLtSa80E7dViI5z4vOoJcpe5GA6XkrhsSP
aYyc9yI5nzXIqUvJ+RvTkY8tjj+hXutf7LU+4Rj5Ef+ed5gkEiMJIVf6TCee
Cl2O3ciXY+9izu6uZFgQGa4+pPD7D6tR8fwSC/0qSuOA3CAWbJ0zqYXXGMo0
wKh0oTVN4dCqVRDe1BG2t/XCUEyjvuVI0HJ05kgpp1pRJOZgqDJtCtHhBAqd
YAj+Vj4w5dvxsOynBbChYTxsx2Ds99+lDYYMbcQKKrftTHgQvI+T6dpYJEdr
ZkdBesvxcLtHlPAoIls16GJm2He0kRYyUhbqMMkrPIrbDsmt7OH6wHmkCjI0
3hh/WUZ+6BgL4BCFPqZmo5vxW0xVq5VN+OLdh2GA2SBpGIDMPu60yaS/WkuH
HDERX22cF0mv9kj9Nkz8quCgbUFzdCOWVSufr/WDsKZDIKO1B+RjNUIsWIj/
eSr7kA49on21sCkxHJW+I3FAmPX9REj+eTFkNEyg73SB/26ZpgzBf4lxtlPh
TKclVIFomU6c0+eLsAIJb+oEl7qFCi88N5kaNt23kul+Ertg+EI6I62ak25C
zNlWtSVIhir5GxDQuCcxJHlrsSUVoiVj4N3gpejj8v34ySPxorbKosbUoqNr
jaUt+STMX9p7mY3EWej31BpnqqI5NRawapqT9uOL6rJmbUljvapEmTAYFjex
h3WtxkNuh6nUWRd3mgEl+J08f+SEdqzXNqcZMSeK94uCcXWHQXD9aZD2Sxhs
aphI38RC/z383+VXtKUlFjKRTUaRBmoS45nXVgV5IzWbzm5oCyc6zyOqUmtg
2qxGr0wNS/c+Y3dYGLEUbg0eABcGWMH+np3RhfgYVBYbRW8t+5nYuIPKxiZU
y+GUVngyOYXG+8dJu/k7hcfZvb3s1mk2VbQiKJ0Ykv7MSDpE1+1fNc4aDRtz
oJp/rdGYSu8qVihhUWM7SP9tDGS1nwyHOk0XSl0i0en12bpUm7FmZiBaMtk/
Dry/cYGlPwbBil/CYXOjJGrJA/6Z6NLJcjXFJmcRlz+4dR+sbelNjspJxNVt
TCHS1gcKOgTAP0yx6TIm7SOUoU3z443Q5gUJMrRlQQLOHbYsSERbxWfbgiS0
Z1EKOhq2Xhx8qf461xfzhKpN6wB8yIq50QDuo+Df0U7w1MkObtj2g1P9egpH
Pcejs3HR6GRMFHvd6SXhHcmP6ksZYh3NKcBqPlcjBXTWb9ck9ku09Jybm0vj
pl41zoxqgioTpwHMaQabHf3Rgblpwmr7aVDRfSGqWJyhM/Uz1hUijYX4/qEk
zxNy7Dahw7Nz0an1R1n5Wc2MLD4WtJ9Na83Gmk6WCqYJsLW1D6BecfzjnDMy
yXxmWgdB9YiNYGZDG/rqzm1oR08WyEqUsCZDIarZcEho7gIrWo7Df9xEyGs/
naxJEe54rOYf55+TPHRd6UX+UWVSOapavxpVbVwrfA6dD+BNumh9xpIjYE/S
WusMn1yGwsOhNsDbkGGD7kLJhPHoDLbwCWxhR8mu32o2vVjotKvG+2rYrhqp
vUG7KsuS7+PtaFlyU2AUHOs8Ey6NTtC2q7GOjWpGYvl5xbQkLHmWob9m7+eM
te0pxNv6wfnO4cL9sGw1eyqHBoq2Z8Pvv46FWz0ihUqPNXK99qyN9i9eCckt
XGHFr+NgzW/udIsJ2YVFNvAdtAyiG00quoXC7Z5RwsMJ6/kn+edYq1BtHS9n
AxZdUdUGbMkMbMmwBcSS7EUl//R0BRg/Et47O0DlkEFwZVBvKO7dDZVjl306
NprEaM6W/Bk/6nhFteKorld0lH5TJqteUaXb5fSe8dEBNs4UXquKg3zeH9th
VzsfuNpjMV9edlZz56auKxxFQ8K4ek7Ez6Ijs/M4hRQpRUNCTFNXuNUtnkZK
heRcjSVD7qNvVnnXECJ8FDr8KjvFq83fu3kHZcyPE3Y4LaTt8fvxy0cOisjo
Nmm/u9wtjPAAD6xiyfQ/QrE5rANC1yvZmL2S/NvjR7Ax12BjriPvIXslzZkt
PVwAxg6H1yPt4bY9mQHqBQVWXZThl3+G0ADNt7KOvihqoqP8oWbKpcqeck1T
ltTgbbVDqIlUbHu6djp5KyGtpStc6RGMyjfk6fe28mrGnPTNGBww07CnzVEz
pkwtWG5oOZH2ld25cr2aPemmuePYIA+xo7197YZC88Vkxz910Ia5scLmWbHU
x0Y3GwFr8Xv5J34fyzrPh/NdF5NqL9zEpqzsGUO2ZMJDq2XoYWyuqY7X8kfp
aI9a8yh2sGtY7PQaLTlYEkI9RsGXMU7wbPhguGnXH8707ylcjolE5+NiEJ+T
xfU2/FZSUypUb6WUrLiQL3SjaicNA2qkmYYMKFWv3scxt7pjZiyc7TZPuLRw
49eES44e7kDAd16wu/Hv/JktpSx+Sp7ViNkQZeBIebD9PDIEoLn+VjydpUPs
JLIRrfMo54yJpg3ZXsFvUNGWP9GW+QkQ1MAaIpoOh1Ut3SCz7RQotpwJp7ss
hLNdFgkV49KEW+6r6GaFB1ZxzJa9lgmVE9byKO8MZyYZVPV6/iSVsmjEXEUM
yiKm1xgNg7o7w2fXYfBoqC1cxxGztG8PoTwmgmqia9ig3SSD6no3qxlUo4JQ
zaApWs6VXKRspM+gzLkqlLUk0lVPj2tJ6fvqvI0qW8rExfrxPpnK9edssb62
aWkNEub9MAX2NE7njKQ+UHW7Col2/lDeOUK4F5qtaVd20GIshFhPgE2tvalz
vL+7lH5qqrV2pxa162Zs13i7yXSLE9E6u9pOpq72VJcF2K7BcD1kB7oRlcnf
yCllm48V/KO8s6QTj5hYuO9BzauZtdaVXllq4bY1RtKxUiT9OMoR7jtYw9/W
feC8t4dwPjqCRlLsfTlL8mf8pPnO1tYhdhU6CgyuekwsSSEdJpZXi5/3WFUI
PV0fRJ3uhtZuNH5WlJ3TtrIwqVOqZGVdV3thEOJwHrr0x5mQ2US0ssoDi1aG
ZU1Hw+1uCej2jr+0ts1SF0wDauqvY8jSLeGhxzp2omaqNdJTCx3avBdtmhsP
cbaTILSJI6Th30JUEalKk2MQycqRmej+pRtGKkUlI6ZGldFZ9GdGmhmslpEt
NY3MlC4xrlIuTSCjhiPgzcghcMd+IFwa2BtOebmhizjEnsIhlsglBStvCFdj
o4RT3u78nQOFXBPJ8P/7d1uf4aUmKU3D6xZO6LpYTHofbUsML6yxn05zm0tH
T0mGNxJf7zneUeBgHKNa16ZdhJChRP8YSPw5GPbbbtE2PEc73/giHHk3/TaZ
Rt7bl3nOSHrHFeKmv4PY8iGNHeFi18VESsk0Dc/VIrMKKGNuHG3wXtzYAVJa
jKa7QEleewJH3nPY5hVjU9HNqEx0Y89R1bKAWjpe4p/J335nQ3GXqaj/xjrB
Cxx3bw3uD+f7W0Fez8407mIVxS685ozh6iRPeIEV8zX8nh/BihmrLO4X9mtC
on2AkDZkJk6d09HOhcv5k/tIT6yG9WtL1mcOSc7fvnEH7d2QiyKnJaHLF6/K
JSiMVd5ASpNGiy8/pkLa5SeKsVQtMVaj6xdjOatOkS3CC1vwl06fQJuDouB4
l5lwZd4GtVjO0WCOFngnwFDjOBTus14PHin+cbCyQQQcmZbDYoHK++NfzZgV
T9dmVY7bwMm0saDx+a9Oc8gqT/7M7gNy6RyKNVzVJkfsaCMWZKTxioyyJLZw
oWGC6OvSTvMYFmMwFtgV3Nx9VLXtxkLfu0/Z6K7JhmYIr61W1hgGT4bZ0rJG
Wb+eUIrtT1Q3uDjCByc7eIC12sl+PUgGxZroOQtIa+YFxzuEw4G2i2BPq5mw
rsUUSGrqAUsbuQqp9jPRbszJDpGTuvq8hJhWQGnRKQjxjoM+CmforxiNH1fo
p3CBPsbOYGXsJEzoFoDipqXjZwWKxU+kfxJbsqXQUedkqbaCMKS+HEm5I7KT
BlKSPPwqNfF4LGvie7o6kM/HqdpukqqpqwmRpmDvNHCUxwqRHjt01slkaLl/
IqwXE+9qNAkpdtPhUpcoLCOyqtEkgxy23Ih/lH2aBRx2pFmLv8lfRxvmYFmP
VSspmZAxPbK8Jqf9NJqhYTlIZKFwfckudCliB30JzXXUQClF30kU9WJrHlnp
JEMqnajJBIzRpPEAE8epkjYcUf7D+LwaagOXB/VGVxLj6ot/zM2o/VCKyTnb
MQbKOy2Dik7x9J/k58c7LIVCTNTuVkGwtsVkSMRELWnkgokKwkStwESlmelz
OgymehJMvY1HwCiTmeBiOgtcTWfDaNO5MMZ0HowzXQBuZsHgYRYGPmZRMMU8
XoiwykBbAw7pc01Ui2puRZJWjoo8pdGvcmX0Uj76aTKVanNvw22ocPldzBYr
1OIXAwosZa7gII/BISxWq5wjAgVj6w6jBYAz60sZUGrRi+yvHgt3uiei60v3
MqDUN+QTkHRtyK/N37x2Ha2fEyNkzIyBOQ3tILbZSFj3mwfsa+9Pt4oSoHDa
L1wYm4Iuh+/kK6/f5rSOTGrp8E2/EBP2ozjUJrpEuBWE/yb8PdkzdQLAFA+A
yW6MKi9WmfuMabo3uD+6nZzANh3RTcTct+hiRCa6GpldjatLalwda0+4Wgi7
MFdrWvhCQlN3CGvkgrKCVyu5MpK4qqupYXGeFTktGUVNS0Ex09Kgh7Ej9U02
CnfoZmwPE82iwdcsDiabx8NU8ySYZp4GAebpMNNiDcy2+EOIt9rNl24vZ/7K
WEc9yZWRo1yVRABT81MiV1QSb9q0qTpX1QQxOiXWBmF+c5rE7sTu4Fy3+ULF
wVIVV7SiBJ1lbpiraHAyTkJbUvM4uW64WEEiFV09eUkNLnpVB2k2xHRsb+Wn
lEVyzcyHlQtrkZZEtBmrXVKdiGo6Ata0dKclpJKOs2jpiOSqF7HyuRKxi/87
66iqAahmD6XGkgzKl8UATPMiDzlbm+Ytoz9UAPgRsMhWAzea1bwa5YjerEyr
p2otJBztxRzlSBydU/NPF/E/z4gcFWCOdrYKhNWYo/gm7hDacBT6M3gV2rVw
Bdq2MK2OhJA4VEoQqs/fuXkXI5SMEUoVIqekQC9jJxioGAv2Jj4w3GQa9kzz
wdMsHGO0DCOUShEieAWYr4BAi1UYp7UEJ5hjsZ78E+0IOMwf2X5GrhYFNQrO
Y1h809iMLKqp5WqJtIgTp0tny8Wo90osUN7du5Lm0IXaOTR2e11kHjBEHgXD
jVOFcI8tWhpKydGM7zxhV+Pf0ZWT5ChJGfXkahrqqOUishCJCW7t9Lk2hWjT
nDix4OEEK1uOhz1aBY9yDNHVcAoRdWOqUqa5Pq+kIqmvSFIpzoQoLL5uBB/2
Fce3fz1cUNWODPZs3UjqlnWkWVgtiE50iNABUTT8hSHKxxDt+C0QVrWYhCFy
YxAtIhAtJxCZqE5+Zfz9u5XkR+wcWDW0+AO6VsGj6BmpmKnlsNQnCXy6zcFu
yQMcTXxhlGkQjnKLcYSLpm5phvnvEGi+CmZht0RcU5D5aiGu104hwy8f5nZP
pqxhtvBrM9cCS1gIsliljIisIUqX6xprCDJ2pKzTb1WLh1L19PVSWzGRd4er
Y5KUiTy7Vt4YzfGKgm4ybyVuEDFuB6elsmQib/N+mEyqNazjWps3WNBwKFzp
Ei3cDc3S5o0zR1uwr1rSZCg94tjV1let9rKIZGroWsRu/lrWUWMdxx5aorye
hFgDQslowgv9EfcduhiuCl6Ml1jMSzwNXhc7xcEZy2g42n4J7G+zALb/FgCr
mk+CZZiXkIbO6rzQvUoKsVMA8wI5K7dD0M8OaPfCFXzp3oNsZSUbj6nD5+08
gKJmYF80Iw3FzViBJfYw6osGm3iDk4k/VUkTzJaCr3mc5IuCLFYbEXDwux5o
vhLtDDyMtgUWoS2BhXKx+oSTPaq7RJJIIEQZAXmm+jyUGjwlWsV3EZ6BauLc
kJiildtAHPRmN6PFgHVDZkBF90XKYgCDR4HmesVCD9kksJdHYHhSwBHnfKUl
p7XinpFUC4qEJfWDoGRaNqeao5WJ/KQ0Hw/3sKjiwzI57WuHFPylzMNwUqzi
nMS88OG70ZmwzarualMdEU6XX2pIUHGRoGE7tDryN3JPY3qotxHOjl6lRo/o
bTrGwWlKTxilZ9tvM2Bl84kQ12Q8LMb07F20kiTyaOuCVLqG+daV67BiegQE
NxwJvzfzhsjGY4QU+yD+xN4iCgtxNLEzlgsTugfQPI3oHwfsaJxNA2E8ltNE
Sk81T4Tp5ssJIdTJEGeDwcGOZhfaEViMtgYe4o/vvMAmf9lGZTkpEAhu3fz5
ozvPadcHNJzNOLFGpL43WeTld1VEk+oDuhQSi2gmrCoc3AJVpgfQQazSLrPg
8oos2uIgkiI4WvqClWyqRAqWSELx/hN6SEnwi4aEnxdhUnLUSDESFdI6rJB2
t55GFJKOK++wi7+yt0RTgZsadiusD1gGtx3aCBcmj+DvHMhmPSTsomc5j4py
+HsHc5QXmFGOnCWOaHMR14JyVI6j1jXM0TnM0UnLCDiPOarQ4CgKjmCOctvM
h20tZ0C6yNH0nwZTCUT4IkWADb/6QXLTCTDzR1eabk0wW0KdiL95ChUymAXM
xFrKBg5GaGdQCdoRRLg4gLk4z2bzLLQp0DiyM0yBulSuiQJ0a0UAf6dwAx2N
zv9jJ+xpN5HoGnUKoLXMAXrL/GEwpSCZkrA+Mk9L3ygpIJ0v6b+EUwpUWyGV
FGzC+oaM4t3qFq/v4kNTfY6BLTGRwfH+7dHFuKX8tfxsdrBKUTATu/6Ekwew
4O2LM/Oe8MK1I1y3b42uJ4diNHI4qktx+Py4KQ7ejOsEtxxao5spYfzdgzlc
IwKEE0GDQvI9/db6/PWcMuJiYPHPPhD+y1SIaTAd4hoEQmKDuZDSIBhSG4TB
3B8nwIrmPtT1EExIBl/UbjFktZ4DGzEOsQ0CYP5387GpccAIogFDoaNKbKzj
SG+8flOv0JKw5FJlI00Jq4oOcjb0rp1fG7GL56GtbBj0kU/HJg4nL7lSU5Cw
wM4IVLqCo8VAlEaLN3Ho6Oz9qlM/tmKBJtwQ3MiJrFpEd8Kzqe0VmtHBVIoB
Zpra1EJtucerowcB3K2hyqUf3BvSDU7070Atz+dnUxjqkL9F1q1rzgvHC9CH
LfHM+DP64US6D06ce8DTUZZw1a4V4pPDCARs66cJwHT8y0H422bgb5/YA/7B
33bF7jfMShhHCRhKWKBUfCeykL+riFZU7BReMMxkKq2okArKJPNY/HonY325
gmhK8K07jdr/ZpdUuN4lBfguyXC1cxJ1JcStkDCV33YBrPt1Cjq0eKOKhZpf
e8MsqCtNTq9SYCzUxjlxnHpOTFDgN67cCe1kI6CvPECCYQSGIXLcLnSi5Kx2
csxggDF1h5L5W3Rm3TFtGKjQhLTm7nSE72rYHqOvfO/ZXJUcTvTtCbu7dUSl
keF8RfY+IxUjtRgjRw6g9xtSsKntALzx42ENn1z7QaVDdzg1wFI44jkKlcWE
aYUMjEtpofA50kuFi18f+OLZHR6P7AAXbX5D15JC+dsHcth12mbEZQifo/G3
B+BvDyR09YZPE7rBo+HthKt+I9HV5FCOxhR7gk1jFTZ0OArLzFQYaRqgoQpm
YlUQ32u3MgLAkt7LYNz3vU3gTtflGNDbXZfDrS5pcANTROjB1KD7UYX8/0fZ
dYBVdTTR+wGPbk/vPTGRYuyxJrEk9t4VO1hAsUtREAUEKwK2CAiigh0R0YBA
EHvsxlz1V6O5GhNbViPFJPPPllve4z0w+b4n0gzcc+bMmdnZ3dO76NyZmXyw
wHGwsro4WKfMdeuUMfpL25nCXlCGlr77vSaoKUJQJoP08gpAygQgZcKQMotJ
5NCtSvTIbdaWmgRlRtXpx9opFw+fY5QxHiCsrEevsKO+P/UKti/IteCLnbgp
6kliHECfblDe4xtQOraDE61bwM4mDZXDC+bL57N2u+mZxNWcO/Q19Gt41q81
/Nq5KZxo50mKkDvHouYa7rR0UUopERaMQP1AIkxEIvgiEYY0gtvdG5CfkQgX
l4TyXQSUNFSO/L7ghAnAr/dtAX8NagjXO9dXri0Pk3/J2yOxkvtrPiet5h07
MRq7KmAzJozv5cOZZyX1ojPqT2myoVVRsQdrxSjXFuQo1yL2KlfxdSUiWzkb
vl0+v+sQ3w3qbjXLmK1FCpqYnSspaJKgKwuzlVqWsUYTriz2kKxXrXxcFj9G
uyN9TKuUwwfpNSaVh0dYa2QYa41cOHxOsqt00lRqYCwc8QqFq41jDKRwMieF
nlEMpHBFUqwgFdMCAPr1AOjbDf7u2Rn++OYrONP2C8hu+rlydMF8pXB+ONvZ
76iRI1d5un6pEJaOjBx/928DCpLj1Jde5Aef3oq8c6uLVt5SwFNjUCVGcGJQ
goxtAaWDPodbXT8j58b1UC4sDpWEosiPD+UqZRtjzRPR6GZwr68n/NzxY+Xy
srmcHG35ld0qOVhVVPM5BWBItchqVvF5/ANZb62ktCf9veZAb1MignvKFrjT
X6B9iHgW7JXAhblv9aCXSyrXw3ZzcJ2qj3iTCm7CCuXJqngBbnf4p1dneNi5
PVz8siV836IxyRnUXymKCHfUDwm1Au4wDu6dLs3gDIJ7dmGIIu/e6qSBa6eG
dGoMSxUsZdDUMaY5PB5AQ/pTciU2SLmWvVVHmKaYBT4cWYrwhJbw9/DGmGIa
ENmvl3Jz7zaJrS615EfPqwjX1prvzxG7VSCcaMsh2nYFDkqaWgvOSDIgrISN
WAe9TPFKxvICjrC+BsNl3V6J8p0Pc18KYLNB9pUQTnh/GNxEC3AxNJObApua
roevE0dYfpB3ABFGXe/Xnb3+7dUFHnftCFe+ag1FLZuS3MEDlOKIcHv9NG6O
cKnRFwxrD/8MaAu/dW0G57/yJuciQ5TbP/9k0hAW193zuEyL5f5RRXlUM3jY
zxuUib2UK+gj/7h105lfj01BozpPnkWyk90CWtMjWlHnSwd/Dr8H9Fauo87f
V25JbEykGb+ewgzo5w3lodUCXTmUbedyBzln/Ra2rVDkchXouSPWoOOLgwUD
MyV781C2F0DTQj/mldlsSsTyaCyevOnlNTebLpFMtnTaWpEnuckP8w8oT1ko
d+fh3KcrPO3WCa63b8uM4LG5IcqF7Vtl5fp1bv8k1gdmiZyBPbw9Bxvf/juw
LfzerTnc8B1AznOw+ckpdXgfUKBdIlTYWDWM4OXAL+N7sqoB0XbkaZndwyc/
0b5HpHZ/rtwP+3nBH0vmKL/mbJPvKbde0UZTPqB/e9GKeFcy/GahPUzEr/E8
NE8zxLVhoedIyw4Q/1E/Ufwd1Ys/eyV0xCpW1y8cuM0W4kv9otg2FlrU64g7
CMTPhGxW/he2k5f4zynegub8HrqniXGkYvpkDrvwbrepd2vTAn4MC1V+2rFN
vn39OhvTZIegIFUY5OuXkopQPw1yGNgO/ujeHG76DiQXIkOV2/JP8m83f5Fq
8fPLbCBuMP5K7GxU5a0UcQf65eyyEFTyJ4f3V1Lyf3yawN2eHkRZFqL8flXm
AS42wSk75y4g50YEKCcil0p16cc+1ChgTd1tBv1w2xRYZVHzPZe6Z4ia7/zq
LCMFZvssha6mxRA5cAengK7uKgWWj4+F73jBL1lcIONoRc6drbgxV94GN2Be
yZJ9zSzZ2fC5FHPl1k8XnfQ7hlwr4z2oHTzo0QJu+Q2ECwuClDuXf6Z4M6vu
aizcLPz6s6GNmV+/uSRYuYEJ216/mkh4uMgRwrRTfrSAsiGfw73Jfcjt3elM
zF/lEs5HxvJbdQPoNR4edBpKLzpWTkct51fqfWKO+fOGffWY2wh7HXOj0Csp
AQvovnFV6FXM6TJAZ4doxHynZDHNbSc8W79anWED1vV0R4XFNS+O/0XZXXTM
hbzrTu1R5w7o1FrBT/PDyIXNmyjm4rBRa5jja9CX8Agxv9zhc7iImF/N2kYx
d+OrzSzEOYQLDDZ8HEI4qBH8ijb82uJg5Xr2Vr64aEXPJws9H9sc/uzvDfeW
zlEUruev8bN2KOhOyqMV6+GvzvSKjon4mgBPOvvAudbdlXPRK/io6Kd8x5UZ
+M8R8D62wV/N/nQwBnw1OZ7CDSn1h6qzwCr0gT7h8I3DQogauNsW9CPq9GX1
+cHALMlUfbhbc2+Gdh491yZPebo6XrdwvXULd9pnKDkWPo9Cb6eNeKrQh/hx
g06hH/wlkJ5fwJWOn8OlhRr0Lvz5av4co3ckV/aJ3J8/QX9+A/35VfTnCD2/
kpmrulKWHqurOlZi/45sCn9O70/uoKrfQ1VnnRx+Zoqzcm/5WlIaEMYAhz4T
obzrKJDb9iLFQ/3ky/vyGmjxjpXS0CZTlcX+SUr0pNVK5KSEmuaqX7UCVE8C
1rZZvny5SgJrYwtc850h+r3ucB5rtnNJe836fLRZgwyw2CCnEmCiWoyXnLUk
gNrMT50apSQFLqTv/Rc1MLRgMI3n51l1fDfQ8V0YOYw5vl9/+km+c+OGVMPA
i2cqL3w4L570agn/69gIZMGLuzd/cdIXggyu3li7jWoOj9DV357Um1yODaIx
7mxMArSQN7T7yoc2ggdT+mpJoD77Wmf5fn4xeTIpFKAnPZ5/EjzrPhZufNWP
HBs2Qb6yL6++zgpXJXzSUuhgGg/DnJbAAKcF0NNxDnzj6A9fmkaRkU2ClJhJ
a5Atic7/RTJG2GbLGl0y5OzsbDPJqKL+O/z5VLX+E5IB7R1CKVn4KLl1xkx7
YQyr8LUmn6Gn50wJouTPWQWrPhwIke92hzlvdSJR7UcrKVMj5bz0nab/oiei
RUOJY+Ebv2W+8aTmG7dT4rAawU7cyayTR/T8hnwFT3u3hGudGsHpUX2VMzHh
lDwm0YK7unSBfGN/NoOvpqWDFBXiP3T5oOencK+PF9yc0IsuIdAlJW4o3GQl
f4+oEmMZj7SSYSxtHXjDg2VBym2eYqRPBKf+yCsif04Mhr97jGOc+renL9xp
P5Cc8fGXr+bmfcj35dMfh1UzSnLAfhjiFAsjnONgtHMijHFeBaOcE8DHeTkM
coqG3k6h0NkxEL42jYNWpiFK7KR1StSkVXLOloPsF635nMokuGZ2Mpw51yyV
qboSdHuD0bQoMXLtK4fZ4O+ZrhQfPGqZnkSbIfQlf9jGtiBZOeLbVT6XmUfy
e8+H3Q38IOPT0bD+46Gw+P3eMO+dzhD4xlfKBhSu9YEL7axYVrMTXS/v2Sn/
nLWdvmfOQndDLwlZqFYv3NVQJ3tPONlz4XPJEUxtv4pOA62Wohcql3fuYO9x
ltUSpPQ1I2Vpn1Zwo1NjONTGQzmLpLy8L4t+tUwKcuFe56Zw8Wtv8uPoflId
nZUAU5rDP6O9sC75CP7o5wH/0hqllyecb8/Xv5BiduIUwSfF++B2l09pI0qy
UxNiiUiIldbGPOC3xbOVWznbNIbezStUHsclQ0W3MYyh1AHf6zgEjrTorJyM
XPaexlD+O9aRD2acUFb7ZynrA/YhJaPAx2k5oyil6mh8UeoORQr3cwqHbo4z
oaPjBGhr8kGqJiFVMYlOSJBceCe+WkkcaZuma/WySZVEyXbR7AwJomg+k5St
Zk9o6zAN+prWIEGPVeYnPcSDHqOz1QY/+eiMq3I4eL1yNDgJ9jQYD9s/Gwup
n/jAyg/7Q8Q73WDmmx1IZPuRVBytaSLnpwn+7tcabn7TmJwY0UflqWQhlbwd
VptZ79LVCVwqDdb7J7Tex4cPJkeRpBd2bGPdlAd5B+B6+zZ06YQcHj5EvpKT
zefwalKiKqXJy82IWt6Xr84eaeNBngUjiQe0hb8xHf/RuQntpSoXF8/nF3fW
RmI1ApjRDGBaU8bTvwZ7QOnoplpRdqdHA/h5XA/lp6VzybOw4fjPN4bS3p5w
7Zv68u38PfZqdq5iMe4XrOloY9VBnDVzJy5cubEijL33Lj+bRPkTzfvTLiOZ
h6Nejnw7HE637KacwcrtbV7Ga4fM1VZW+e9Q1gXsJUHNklneHukczwjLNTYe
hjsthYFOCzGXB2EuD8BcPhpzeTA6P8zlExIdnlNaq+dsmEFaJdtdemcS19EX
TtGV3dnaMh20sB/POZt/zMLx4UNa4hcFK18Lo4bPwFlHixl6NyqsytGQJCau
uxr4wuZPR8HajwajxewJIW9/C9HtRykbpkXJ8oVLkp0VYeUH8zqyIo5S559+
beDXbxuTH0f2leU9O9kUgJvGXd7hY2udyv2EhZS/tMXar7vkyuqHJ6J++KFl
U/jVbzT80/0beNy5PXrHNnCsdXNSPGwwnwqpIZOiA5y3hlViGPstqlsnrZPw
N7qAu982IRfHDqApn99rg/iXbVggiNscYCon7pNBSNwxzbTqsnwwft6/DbcE
aCthSCP4s6cHuTahN5/Rr1l5MRC/7a+BYjFw2Vy6GEi/En+0RmhIPMitSb2p
dXiP661yf/k65KmPVnuUIX8vtempXIheIcv7DrDi9FX6E9fheqsk+G9T1qDe
JvnnojWIQX1doVkD+tYH3x/stAj6OM2FLo5Tob2jL7Q2DUULuo7SVs7elM83
RrtVKbWjbNN2nTCmlaTWaqPCWUkJiGBHwmKxotGWTrn2Ma1WSvKPWxwAQXtS
fjHw3RtRSlFgtmRvRWod9TMDXDXeZqEp2PrpGEj+ZBgs/6AvhL/TFWLbjyEp
AQuUCyfOWJVaJ+VxYjQjCWMtXQVEopwe2RdTXajkZC65nLZ15EfHd2MGfQ/I
wDeUO/GzsATO1yVYlDowmO4T6iVWNTqjKnWAm1j6HGnVHI1CpMRPKHSj/CXP
IvyRb92QY/h9vl2wtEX+juzIfqRnaBaUbxpTuyrVtsHbv5G3f/s0hKdY4kIg
/iozMAamYiDSK65oOTS6Ofw96HP4retn8t2D2Zy3NXh3xNIUoGbf6+MJN3o2
4JZ2dDP4B7/1XvfPlJsrwqT3hUl4gKXRX/5zmTlgpRGahWtf9iFHsDTCgvll
TWvr8qtRqSeqI+dvOYqiu1NZ55+DopuCAruMCe0Y59VMeEc6r0SnsBj6O0VA
d8dZ0MlxIjqFEUrsBHQKE1YrC9EpsB6SulP42pXrJC1+q5ydns/vXrYpwtWz
2UyEqzIOG+oPY32XU2k5rA9D95n0Nq1CJp8wP0BBsBn61vqWnvilFAbuMbDZ
WssNCXF+a75yLCQZ9niMh52fjYON9UdAoiitVnT0JamTI5WLJ8/Ily/+zG+2
00XYZIXS/2LOvoP5ugTN5imktKM1F+GoPN0cAjD7I/6a8B486v+6osTP5OeW
u5GKWYGosAPxNQBgWD/O7gG9WG1WikX9rQ5tyZmRw+Wr+3Ik9fiv0nSMCP8e
9EXFfVJ3Ops1oZtg+Dds3Y7OZFzv1EhWDuRI6h3gldg9ygueUj8wB9V8Nr5m
fS0Y3o4X/GNbQMXAz8kd/74Sb/y56219f9EACkQFn4ZfP7kNbwai960Y4E1+
8+9Dpfh9Q3FGJobAPz18Gav/wSJN+XoAOeUziRZn9TQprqs1fVCPE/23K2v9
s8mcpusZeymLdRuRwFg+0CkSejkFw7eOk+Er0xhuIyasURaOT5D3pOdJ6ikH
dM68OO8o9Gw4Cr4wDSQ+jWdT1tsU6dG2af2dhUgjoS1F2ugtYNH7PVg36Wxw
CqW1Ej5iPVsYPpx/0vy4JXtBa3oMWrroJDJaO9pqJ/Kjkt3kw1tyKLdJfp/K
JVxipwmwYdICJT9lO1VrSae1k5HWA9vxFI+0vtulKbWmyqmoUMnBvILjtHaW
Hx3aSSpikXNzkNazPoJ//d6FB31fV36Nm4muYS3dKzyY7iMfOQjNwyBO8eH9
MXDo7cQ94RkWfL92aEd+HDFM4tOINbhYT+jKBXtid0psfPXgVKd/px/zQ4qP
7oQUa0t+nThEVHKOnNqTBLUpjWfTV3t7ym1qnlRmU90e9wU87uctPyzI4a0r
V+4zgjEAguh34ZfNQIkPbMv1G6Wf9PaQ7xdkf2Co457EYx3XfSwWBpNYF+v3
joPhUPNv6eoV27f8mkbmWsb9XFSnV0/araz338ecBK/odIdBHQd1Hn2dwqCr
4zR0GH7oMIaRBWMTIXTEEvjUvh20MQ3Dam8GdDRNYI2JyPGJTrbEWbDY7DBO
cxabrYBXZTVol+vI51OpS2YsDhuxFnqaVpL87CPmZ02pLKZXjNB2aN4Uulpi
w2oYLnKkfiNZORaabLW+S/ePJPvXbFF+OnnW0eJ8BCflSUI0KZ89hhN4YFv4
o2szONaWE9jeXJdZKYyF+6OSXaRiSQ9B4A/hH993oHRICy7ElK0jBlJxHTmI
U9lRp/HQfmjCu6N3+EqRY6P59hkH2mNQStcuQfIvU0o3rLBTSlPjJBdSRtdh
qIMe15m7EJXcfl3h6ZCvlN8SYwSJUZ9To/Br0CFPRdoForZOacvdBmUuI3V7
rtWz8DX9S+qcyZM5g2Ulb48kOmdK2Y7lnMr0FdJep/Wsr7hOT2oJ//o0Jg8C
+0kfidqOrEiCsq6jtNru0TfD4GTLrsrpqGWSGz87zYzMXAPqKomTdihrJ+1F
eU5mFR03HKuE4YgXHdsIaObQB9qbxjFi0w4u7axR+9zONFKJGr/KZEuCx9gm
73pdglnXjEqwnc22mRNrm+1oMEZtmymhPqvYkG7u1mLJzlyE7QR9p70wmu0C
o71ZB1veQl+2Z7eEoxJf2HaQcZjy17LeW9lpPKRMilB+OnVWvnJJNpzw4qI3
IuT7edkGMreDe0jm4209EY5Q9pDcLLj8Ap/nOLwLCfMB5/PMD1ElP4O/+zUi
ZOpI5OUqpXQdvtavxtcapTRpDVRQO03VePgAzvmh/cjjmVMwU+9nCy8OfFgH
tTFefnz4oGicsp6uudoyI+EJj/vUJyR0sFKWsVQp27pMKdu+nDyj17tOx9/C
v7VyPymK22MTeRYzGr+tLZdZyss5X9Nb94Lb0zkgytWZXzJ/UTq0kfy4MEfj
6QOs556wBURezz3tPBIutu7BFhCZP3mD/nz1tIWAGnz4geb/Wkr8pK2ovFnK
+km5WtuXqiklJHfJicxfDHdehsoczWo8VFglZsJ6yc6WvFbPUE1eqzYJjpD4
UX/0vkHKqaAkJdgnjo2RLxy4zYKcEmuZKZG+4RDy0iTGT8pWhypNAltgMokN
ishNcrCPtZquC6T5LyQb0AX/dOocPxwC6wD5itrLlRz1C52dOEtn6Sy9360Z
nGznpVzekSHpdqEGP9eF2jknpTQtGHUNKRqEFJ3+ITwb/TZ5MK2jfCdvO7/s
gkH3Kt9tYI1k5OHUXvJvB7Mkd+FGSWEOXVZQyrYsRuItQeItxSBow5k1B5kU
1J6/DWxD/goZ8rFoDNxdtoY89Z+n1VgV3UbDlXZ9SMnQ8VhjHWC93Tc1LtXS
ulH8OkF75iMpd/CFOWK8SzI6HT+XZHwl4Ws9+Dp/B+Oc14qewXLKJSV+QqZk
TeTG2qZQki2Rs5qhHVkP63TjWeR0vxhlpk8MdHGIoeMpdhZnm3MKxfgugOhX
ZmoUMlUvcXzbmTs7rOri9gLleGgKZGMxtcNQTC0U61RpUyKV/A076FkQ6qnK
x7fuZyyL6+SnFKXxQ84drLEJC6yH3ZvDz2P6KVd2ZhhOrKnJD+wQbNqIbJqq
sukDqBj5NrkX2EG+jWxiCwcvmLEpFdnkL9gU2BSejfQkDwSb+C5sEy3ZlbJt
KF87l1NWyU+O7Jc+FAMPh3ftp3+T72Eh8xgLGbq6RKnzN3rAW1/1JyeHT5Sv
7DvAFMhe1GkRk2Llgxkl3N5qTKqhM8mVnDh8mjGJ1uVjkTFjndegGq3RFIlW
OahUDsqGSQVoc1MmHaQPTH2pe134Iqb52aLmHGITEKmpqdUkSkfWUKIHcdN6
ZerwCHZ8SOTAnfYWMuSoLPGLVPufjE+ZU5fIeanbqy5X9KVufmJhbfnstnzK
I5SkCCxcfFnh8h0WLrHv9WJrTzEdxtA91WRHzyDGL/pxJBGJ+2a8XJK5jxXm
jmYkGq2R6FH3FnBZkMjJXJJMKonSQxh5GImQTOU+b5Hfp1AS0Xa4SqLXnoNE
X4jeDxIFFr7XGQoaTlBK5q9npLmLpHk0IYgtc6sFw90Og8i5Ef7K8YVLpVf4
4BwzkpQ10NapD4xyDVdWBaS7mxPHRZyRtTt9nzJ3fKyyZkKWsnrCbmdbu+Gq
oEayQV6QENbkhR6BNjyK3RBKNz/yXGWCVN6nIYEtJ0AnhwiIGriLb300qIyT
sswvBta9EaUUBmbLRzfmQMrHI2DRu33Ikg6+tluP1uYgpRqYtVKU43NTsDLw
g22iMlj78WDWy6FOi8rPGnRZtN6l9Ng8NYZfQ+Vk5MbM0axzQ7lBerSAK2P7
M244mnPDUeUG7dxgmoKgj1naKh32JrkXFyj/cfM677Azbrxuxo3GaF4EN0Yg
NwI5N5rzi8eUrJA4+Ln5bLjfegH83Gw2KRgQLl/cU2Qn/gnqw8u7jtbWBh90
Gsam405FLpNe1NcFHeXsjP0wwmUeTHFPgIluS8ic5svl/IwSF3OquGtNaGtb
46onBrMuZpphuNrQRPp5BoGX/UCUr+5yUnwGI4i9IEiM2vEISoEODnPF1JT5
1T2uZGoLtMNvLFYKAvfIJWl7yI6uwZD+yWhI/GAwzHu7K8rJTisLK9bUxJnT
hCYazEyFjCrfewVAccOpUOg1BQ54+jOqUMOThOqy7P2+EPZOF5qGJAf9Ch8L
mgz+Eh73/AL+hzS5ujNTMpnTRL3+ldGEGm5qvKe8D38NfVO5lzCLMeRFqwxh
6tGEMeR+YE/GkGacIbKcfYicGRwDd1qFw2/4OtTIXzkyP8le/BMP0QFbG6E7
G7VcEoZdvnPzpnJs6w72npt+IIijnJdRTGY1XwKT3JbCFLd4GOE6jwqMUzWs
MZMTX9usSWF/OhjlRMszdoIz/T1DoKn9OGhk7wMN7PuQrp7jJTXz0P7CUd5f
gK8dguk4g3z8yEl7C9rYg0+d3uzmsINTsviNT/SihZkJjDopH4+EmPf6kKUd
fKvsOFhQh59c5U7OD1wOpxrNgR8bzYbjn8+CIw2nMw7lIZcof9Lrj4S4D/qT
Vd9OotmHXZDoyh6Ts/wAqVNhoM5fvb6A6+MGkMsZabJy7aq9uYvh7HGSHx3a
RSqiurIWBGNQwPvwZPAbyv3cdD56zyjEbAUa17LUhRYU8mAUupPP9us3pCwy
iZbYqQUb4HyzmUxsrrYIIsUDIuRLe4o4ldyV31UPbDaY15sUD/GT5ZwD9Kug
aP0Gei8zOTx0vIu+vOuoJASk0fQEgW4JMN4tlsxuvhT155CDxqSa5otg1s7x
4E7XkfZXtUO0qfYIZnkZSVW1FNWQU+N2kQGMWmPA234QSlIPOTkhU9uiv5NX
/tDOYSZb0P0h/6ghX9kLXo1n/ao41q/iPSxH+fDGbCZLmz4ZA6s+HAJhb3eT
89N2Wkz2OtniFbe+9srl+ZlwrnEwfWHBcLZxkOQMZxoHwWnk2slGs+BowxlQ
gDqV5eFH05iSNSfOwC32DCvxq7RXS/jFdwC5wvmliVNN7i8pvZw5vaK7shYt
o9ek9+CvOR2Ve7npGrne1PTJJrkklqLYfC4fEneUf84uJicGRYHSch783mo+
HGs8RTk2P5mrkDvzyXTC71/zCT8oGeIHST0HwZUv+8Ltr/qRcz7+8m83bznq
93E6UirRlAb+bsthshuW5C6hcmHmETt+B6QqVGKVxcaxH1yaHNXj0VSaWdBr
g3XNMhggd3Y9XfDwBKFbI8DDvi/VLXbW0KqPBtCinW3kFcTS05zglZI0IZFq
FW8r6dN/VLQSYSOK1gYUrdj3+qJo+dGcZ/+cosXJ5SJf3XWIHOsfA/lek6HQ
ewoTrMMoXMc+nwknUMRONZqNpENZw1+UClsJfg4ToXxu+0FXfdu4ELDpIzWC
lfVuCbeQYOcWBFOC6eRyMWpXTDd9eWvie/BkVkfl933p0ktVMasCmXVvCmcW
k6t3tTtZ8bEcj0iB002mwT0UrutfhEC25xj5UnYxZ5abfPdAIfkTzbRxzi/4
A0/evewxFh53GgqnWnaTf8nN57sU+Oq+SUkM2AijXSNQtRLBz20Rmdl8sVTb
St6zplbcLbHT9iiF1OMczWlkVClr92+4ymnxqlCNRaEaDJ/Z9yQhbfzk02n7
oBmKF122/4FOm5h5acOUOVek7UKRVnNFUtICo+1sVe5OVmZKXDRtMYlrMp+s
juW4D/kSyvu0gqsdPifnFwbLt69fk/Sk5aoCT3vnsQJ4qizj34XHMzood/dt
lpikvGUN+CkIvI8K/G6+47uetpyNvxpmJ3Jk4AL45YtQ+KN1BJxqMpXs6xvC
jy5yJfcXr4Kfvx4A+W170curAfpNZtnrb8xcN7/sS22y1rMRKhLUPA4C3Fag
isTBMJcgrMYP17CNuNl5sOPpH3YGkFOr0wr1TClVLBrbj2RiETg4UtvKXZx3
3Bq4fD+oE7MxVBFSPx4Fi1ERlnFFsDghwkIRnLVCycUcXEcjuIP5+FAFgnut
YyNyYWEIA9dVA9fNCO7ibtrCyL++CG78FOXelYsW4KYhuAGi4jGAexvBbSIg
vZJTAscbT2Fw3vxiLuz39qWZg8eyKzMY3zVsiz/ZDP4aPF2Htpcf/NlpKDnv
E/ACh5RNNaFjhbGuC5n38HWNJtObx7iZQ2rMCWbnsU6wAak2n1AJUn7mj7Oc
lrAb4zZUxO0QzAPD2ebt4rwTVm7NMUBqHq9rPhwK4W93V/avy7RW9lYdqs5W
0HzWl63yk4uRHE3WVqqlbwhxEssC72vLAv+Me4c8XjVNvnfrRvVo/m6Gpon8
MGA+/K9FMCpzBJxrOoMc6DdXEn4S4rr2hWvfDAMYMAUL7GkcSgbpDP5+/wD4
u/sY8uvY6fLF7Nw6fP8wK6FoqMJAl+ksTGm4DnGZQxtnzpqVrDpUK+Gaxl0j
W6DPyclhrtGi32Unqo7g4YksWOms35cOs8gArxD56OET1oKUb8t3Ymf55M5K
1AJ16Xv9MFDHyxdPn+PHBf6nIHWxBmu/1vBLp8YM1ss59BA5PpSDENO/sVWf
mtrxLMbOOkV5xofw95h3CEngKLPgedsWysN1lBuzr3lBvpx9iNadzNUpLcPg
YMMJSnH4OvpZausUsmK9UpawAR5jIcraoH39EfVA/OkF6hTtfgHw4Jth8q3c
g7X0OSUTCWxGz5WMYtE7zjWSTGsezePaOsxmnfKJ1mGuLnwF0iyGB3nNZTHc
EOW4m8ckpTC/xFrsGpCWj6Rnk20iftd+NIxemKJ8v36r4UBbmwFsgbSrivSq
GA1pdRyZTnNeydktplUcyN2Jg+FaZJCKeC3t6CYrje9no94mfz432JM52Dxs
7eHc2G/l33j1KHly0SYH+4eB3HwOqxwvNZtF39faVLy37Uw7EUppwgbyePJ8
+JeWkAMDGfDPek9Qbi9dy7qWLobwHuwyi3l56unx77RdZW+Ou5utax8m8mg2
Oy5U9Bw2Vh/oYgVYCfFJZMczNcNgb2I/CjztB5CEqDTaYpDsbEU7PxHUUQv3
tE9GwbL3+5P0gCga7nZVRrs1EXdnHHBXntJoVyd6+/OJ3lOj+5LfJg+Df1HU
SddmtHkg3zHgX0vDPwRgmsAf31aMeIs8WjnVEn83jv/kJhz/ySr+PSj+5GxG
CsAoLyjt+4l872CW5CUSNmtADYlhzSf6Kv7cXzkcvt5FTDk8wPgvXZ2ulK7L
VB4lpLpqBxYjbaY2i6K+GgLdE2CM6wKM9UjbCJtF9qTqENa3yFh3XeqMyqzh
S9im7IUDtgufPQ6t1zDo7uGvFOUftlhMZVOEjjrOTiLYg1iwr8NgX9VxEg12
fuPvf4l19qvyYHZTnq6K1acG+7fVJ6gHtoPynl+g1DdSbmRt5QvV9GnVtrY6
gfJeNvwtcr8y0q6VkC4f1gAOffs+i3rwbQgVgz5VfosP9VZbQxEb4IJoDV1p
HkTzOgZ44QvayjkSAfMvDHUJginuK2GS2zIS3DxOzttyyN0cTWvXo1WBZjr/
VIExXq3KtasybXgk22sd1iwBcj0nQOw7I0XsjqZtZzV2rSm3yRC1NGLpa/n7
AzBqo+WLZ88/h+tyNQfSXt2MTZWbjsLTQUs2Cs+PwfkHI/Ze56bkclSoFq11
jO3hGXp7+OnQN8nvcVNf0r2XiwbfnbHecIcueQd9gbg3Y8vf/2LQ/ja5Bxdn
O1Hb0ErpJGu+hMFdTNNHG01Wjs5PEmd7yrkZuWR4sxHyyW0/8iN864r0O615
DG3YYYjGwyjX+coq/3R+emYNLfM6Wen6+leLqDE+rVstN2XK8DC2hXpEjQWw
sf5whio99qqb20gRqD4wZUA0OZBdIFkLUpN+6pkWpN99NBxWd/RX8pK2Wat7
rbkuN3NY6YHvXSVnPpzlJ3ClI+KYoZ/2aEGu+A7QMK0rlI41bNWW/+T34cmQ
N5XfE2eJdV9SFvSN8nD/Zr4XRu+DuNBNknC6zycA89sAhLUGmNsS/40WbL0I
xngRMq2X9KmhZa8cn5/MWiE0UK+3CKHVMc3ELqKjETc5AabVngOR9ZbIx7ed
ZB+tx7WDHfSXv6UEfFxCxDrRUrZOlLelmH+2hrUgltT/qoB8kx7EWk/WsmSq
yXqv6+PT2ZbpnqaVckHydtj06QjYh6iv/3iwkjB+BUO9if0Y6O0xHVbMT5FP
0P32NuJZXLsuH920jwU0TccrMKg3BcTIl86ed/gv6syzMHsA8sOi/Xw4j2JP
OUAnUI1cwHj/u18buN6xkXwVHZqBCG6V26v+78PjQW8odxNmKaUZoawj9i+K
9p97U6R6+kqyvfJD5GxkQCuA8NZ0ynB+GzpgGC4YMas5HdMmFXP6yrfzdn9E
v8VVBP5FixbJj02mkpy+wSI9w+iafhDzQhzMr7dIPrL1KNMgdmoyxv7MZrF0
sRDJEA8jXcOURP+N/ETlSkQwK64CqiWCdrSGzdivwfZC9zatosWyXIhMoLeV
0kv11n08iOZkLLtCtYWhwAGLyIG9BVZPRWOTBfbiemFVBNZ/5ANrOgVQEeDX
CztV6cZcrfFAebp2CXflVN/pNhFfIx8EF1Dr73VrhlVNFucBDzZ6kOou8ox2
QmfpnVCY9wn/OwoEoEXHeowl2FdEwXxnQH0e+LNRAEIQ9nmtOAWoONC3oS3Z
3NPTYQ3k+wVZ72lnIdG2CpZoxxsHskKctlVyvcbRnOAkXNrBzAKYVGsqLH5h
JYTWXcDshJPYjxDnv4GtHdMKbILbYrZ2g5pgZ5UJZu2TyQJu42Gqggmb+afM
lmksLBpnQi22U7mPaY1SlHdYY8PWz0ZDjqcfyegyjR21kJ64RzBiDGuTxs3f
QLVBsqYLDqoupOu6EPf+QEifGEl1wa56XbDgg0j28sP8HOXpmlh+2iV1a+O+
1UUCyVA+oC1dLmY8YCOYKPCkBHlAG6NhiH3kp4glYhz6MR8j8H2HlM7uxDvj
L4tm9uPibKUsPZI8ixzMyUAzPyWCSoLgL+Bf34b06yTmFngrzNiKWQBnm84g
+/uFqif5s3HQgsxCmFEnGCkQT+LbruG71V04B+QDW4rESvAymIJFmY/LXCXB
P02H39lKGVYF/Fv0MowZdAQeo9c8I7DZEW0bMKJvx6+Gl4uQAHQ0d6+HH9nc
ZZqduK+BHrGldlF7eEwm3+8ttLyvQR8zwpy8VYhBEorB2k6TSW7ipiqlwJoh
cBZ7RR4e3EdhV56mruBxP7oT+TVgWG0NapTsRZ/RXTfRn3Gcw+tzk+7/HnkW
8q189+BO6RU92FkprpRti2EBDXNb8ew/s7ny+9pwieWEV0RkX84uNjRf5kF+
w/Hyz3uK7fhILmWZg7J6yloIqRsBsS+sJMvbJrhr84n42BL8U82WZmc2Wyy5
WeJqVnxNqRZXrcFCcbW86IXj2sLej+E612etPcdV2Tl1CexsMBb2ePiSTZ2n
clwd5U2r9pCBXnordcrAKKW44Ki9ldB2FKF9HFM+bbTRBf6VHwzC0I6ioW3N
69mE1p230JSn65bIDwv3s6dlSOX2SmlWGMBChDLqM4nD68jhpR+jUo6Vdvnw
t+QHBTtf0wcLHeTHR3OVsp2x5FmcD3m2cBCb03mLg2nWSPmp2SyS33+efD6r
gA+fOZBZrYIhou4iWFRvuZI5dTtrl9QyhOic5ssMa6Ahcv6mEme+W1KH0qzy
qgLKDD1EWeVlNUS1raPzfVIorBxKE0n5NgB2e4yDLI9xZGPnQIYkvyLTySxO
e3pMIaui0+WTx0/pk6YWoWrHDzzX4jX54xEQ9W4vsn/VZuk5dFpHtCZ9FLXN
Sq0tIfrKRVh9FU6OpgPAAnw3+GPaApdJ0U4G0icUrg9E7Ml7itnwDe173MHK
6ofPJykl4etUuOZhso2qt5S57aNbT4iDTrV7K2nspcEYtsCYAH6ui8j0ZjGS
oyVgZoVVYLWAtasy9qCh/SC2Q3Khz2YKmIMALPXbKTTuYFeDsWT35MVGwMwC
kPZBu3tMogFoAZgegBww8yiMxyiM6zBBLkjf7VBlFLrq9xPbK0/Sx9EHwU8o
NYeQGymT/Kh4p1KaGUoqlvbAxPkJxYxGY/RndINARH26w4EmWel9bSrmU37U
LGeAsbFxuXkQKeofLl/IKhDCaWmPTRqC6mU0BzYVkaDmK9giRIBbHG2AYNQd
stdAdLESdQJEs1NGBYiZeqlkJer4gqG9Mnc4Pyg2ymerZKfD6EBjDfZ6+tH0
SA7Gb2JFMf6WNOSasZCjbcz+LOR+PHFKbFxRDhcex3dP6xtXHDUs7Q3Bly6C
L/rd3mRjQJRUNZD6lQNoC8p3eAMsl0j5Um/JXQOyjj5Yay9f3r9JKU33Y+/V
UNeiKLjb5pJnK3pyMKNQXud+Qh4GfSONO6ndNOQoX8oyb28caTRZORK+ni8X
Ocj5GQeN9tZBg9GJw0hLG22NcJxrFJnWLNoSQbNhkanVImgjDFUEQ4evoUWu
EuOz04igidU2m7pMRXc7np4cqxSu3cp7G2gwN63O1gKRNSk9/ZWQkfEM2r6e
s2DfjgL51MnTFuHoYBaOI1k4JmA4ruzIwpEfNGYvH96Uo1w8foZfPU3/dDZX
VFcNVG71TaQ8GUFNlgDW4CtYkh8cSpPczMFVAUBw4V44flmshILbkLcrTfyo
nUO7MJWGYzrsSZ4t7iGNNiwEsHbGGdHOuNYimJQMiMDwLLQT3amctXuMnpV9
tI4+9OxKwxMGucwwrBPOlg+kF8tXL1+D4u8Pw+wR4fSmPEcDzmYVzDTbOG/V
I5VVMOaRaidwDhmeyLaNtXcI4XOLRpy3dJnGatrMz0bJZ0/8qOJMhZVirXUv
26AHbukQgO/7sno3IWIT4nzWIlT5IWAuJFOEqjo9vbSjH9nbcx7rfKV8O5Wc
LjpquEbKmvxqAK/y5uBSkCMllGNfA8B1mfFgSU1+VLKJVMQ3BFiJXxmHr9kS
/Riflhmj9/zd5YtZhawfQYvQP1rPh5NNAsnePsHkpxOnYe/qjRD0dntY9mq4
sKrxtbXuMf5mUwxrgTRaJzeJgKQlG8HT1BraOfWT96dTx8+usqnclqgeSq0t
YRVKOopDBVfellBogJK7VAeS2WU6u7Bwb7cgiqW9Ps/lRIZ5R0M7rGLbOsyA
Vg5ToLnDeBVHy100/HQtF/n4llw25UWDNfljH8hp4A/bPvVlxQqCKJdsyjGA
yLcS2pOyZC+sHCWsJpINBxJUAla+fzQNYAXCtEGib0nFMm8ObC0tckWIYW71
o1ELkIivCPzShQ2lunyVhreOL+7bLpNCdmyW1I3+WUe0ui7vOQQnRMuBdp/2
eY2DaW+2g/WfDIDCzyfCytcWcCMbuF2qwZcrWdCy2cUD6UU0WGGyO18B7Og0
jMFM4e/vMlXOTS+wMyBtVp9Mt430Nr0+sRK0+tESZtBu6zqTQbun2xwNWju2
8RO+xrB2hK8c6KToLGiNcdrCYSJ1tmRtbKZ1aNkhfd/PXg3F3nSEcxrs95gM
Oz8bz+J16fv9EdpsgwAjWncPJaMhlWgCxZoR0S1IlhjiLtbQdZTvH07TtXkt
vkKYNrtqAJtF7pFNWIwKfBcjvksayo8ObeIYu4n2EGIMuZ3eAfD1RCOc1YV+
+EXeyWJ9hWtixGP0q83gYZuFbAiv6PNJEP9aJDe/mcfdNIT59KCLcv70RRbB
fm4xbPtKL+eJbMrc1zUa+jgH8NPKrbQVZojCxHgUowd/s539ySau5H379lFg
qwbXxLrMdE2Bri3s7jqb6bCdhrDkAl8iuF85hFCo2Vv6Pg1kKshN7EeRWcOW
WZomgbRyNjQdDnvPghJ8/eA1HfI8AyHrs4ms60SDWD5/iSPNglhidzbJd4sQ
7QVCRsMlUjbfy848Cbvqzgo1OtGg0VGo0Zt9JQuk1WxZEdeQ/6srOY+oQNfj
XR5+oSOFGQIboY9uDuDfUCldFyZ14k0JFtLK/y78DNunxsDcdzrCLo9RUNEu
FkjbKLj1xTy67gsJr0XB/LqL5MOZR/mxRgxwBwPgmHBVuYbZ7kkw030dBLrz
8Upa/bhaqXlmVge4eb+hmnjmkNMNSRTyQys265DzdqEyf2QKS7lfomR/5UDn
rxF3ZFU7hzko34HUfpHe3lMdrIW3q3IyJBXBnsFAp+Af8p7JwjynQQArXzd8
O40CXxn3QsR9rsR1ORJxjzTgzoLczYC7bQlnj7webwpQ2JTSDFTwGBHhC/Ar
Ixu+yPu7HHUMaIAJXhz1aY3Is5A+Unu+9MBQJ/uTMlhkR7/XBf7+cjH8+9US
9vZp20Vs20lJowBEPhqddQS/U4z9COrNIZnrdzLE2zj2hmnuqxHx72AWIj/L
fT17nyIf2DRSVAr0V9RqpVm2gd/BI73gOSJdXLEnF6Zsh/RPfZiUF3PY9STt
Im9ZncOQb+0wVYt5RJ/FOhovZcOKnYajVQyOy1U+veUAyeu1AA54TIEijPMS
hJxCX4w0+N5zCmTWH0dh10Wd52tHUhbnxVUdbXHZYi/5bn6yTcifQ9cF6lzT
wwTiSxDxpUzTX+KLO7x18aggizyL6I/GvRm6tabkWXg/msbb8jKZF2H4rylZ
wcthyQc9WAanLpyC/gzB/+fLJSz8qewfbTwZpT6KtY1NfPAEfxr1YpGDm44o
Sf47mWOj/eOp7qsECdbDDPe1tOmoJExKc9QJoJVas6sjgHmZZRH5zKSZLCmw
5VO+kFS8YpNKAQf9FAdH5MAG4uO9mGH/JUb8Fw6T5C1rsvX9h3wxyV6+nZtE
/6aPevBKylkpCUoiBb0j4aDnNBb9VAkKkRaY5El6l5l65DOLhsJctsSL5l6A
Zfiaye2bi5XVhmrl3hD2pGJFQy4Q8Zwpjw5vYjLuINYDnoX2AZjVhBOA53Wp
JV971tcAZTmrSLm8cDNbU6Zdridto1EPMfpRD0mbKDiJBi/u1YXUqttryLuJ
/QEFiHyKfxYbIJjqloior2fIT3RbIh9MP+KgIy4fOXKEFV1zbCO+Uw951bvZ
Cnlx9bxclLKTFle0mCbFiZm6xvPjwByUCAE2Ojc5Y80+Oy2++VwmKV3ZAmBq
DYq1PrrF73V2VI4EJ5PiPlEszCnO+zwCyOYusyrhK98tRmmPFtIeyg2cdXy5
rC8Xsh6Hobvcm+NbW8cXTfkWP/4PJvJcURHVUHqdl8zspOKn68KMiRxr7D3v
Crt+fHc2/Rt7ry6fCMLvcxUX+lC4/xeZCRebzYRHbSIx0mOhrF0MnEL4F708
D736Ng1lsfbFtElJnJROwpuvZQaOQoyBLuelH7LXIdY8nAFi7ZwsAfEu3b+p
8Fo5+8JkhLg4dRdsF6uBPyRm6BCLo2Ipokr46HWsuaUfu4nfqeSsx4fjjkpZ
C/Mew1jSQeancZrkHzMOKCcwped7TqUBTTK6zpHsNSHXEKambb4wbfMlUr7A
S7IwbK5GFU8yqHgoU3EXC5BRoQ+nc0OQwJQBqcBU/HXR+ESxrpS23xbnCGwL
WQBrPduRu+OC+b0s7+orBU4M5F+jt9P5EAbuxUbRzKUfyTgq1dSQVcd6kv13
k+gW6TRo8fGYRSxzaEEcTrNjz8zhNLozWxFr4rUWg5Ou7WV7+JKTB4p0JI0D
PRQ6UhrZjEM3vabycLWfBpyTuCIHIZLPZeYrZ0I3km3dgq1gVpBMyuK9eFRG
I2bRlTBzM6ruaqG60Vx1dcBeEPMSCBCP3QSOKiqupKL18OBuUjHfkG7D+kl8
0ceBpPUeDv/2mgLQawr5bVwQc+Mf0O8T/7D8c1YRlPReAYWfLmH2uiTjiCSO
82FbRLl0HEo/pR68ojmoKsDZXYWDYrFmspRTGltsZWeXx1jI6zGXAmS5wu5o
GLkqXSgQmlGTlAY3NUdI7xub1Cy43ItnwCX4mirJf2AWdLKKB1dJ+qUpVank
081+NEcCrGK5klREN5TeUGuhEPPs96gwi6+DvyLS4+WR0ykgAD0ZKOyj9ekX
vKgv4DjIeVvyYVKtQNFYjnDVQHHnNyPSQ3DMi5nqEWn33OHCEUntTLeBjhOI
/MDXvB0tEDFxRBYIRGYhIiFN8fGazTo4m8ER68XLBsroOQhHgQ04DJKWxCWt
ItHThqSVpJOK1Q15hOC/+2yZl3z/1jURJJXS1qNiemU0X0u7ouExmdwZG/Qx
/fBL+kqMg3xwS4GhF7za2SoUms+g/wXbhiLrP3oNXj7y9ReULjjQI5RiYW38
gI+lOZDSCMRiHmIxm2FhERlGKHh2iRT+YZ6k3M9bZQmFu6pUCeZK9eiHtVyp
6hgiA4vFhjx+Evg/SIqSNKV6xPKKt5ZXKoL7aCBcHTlTA+H22DkfaCDwdRQH
ZX9KHoTUnc+6t8vaxJv4XjEVBH4ytXlbtgoQ9gijYHADkgUCpkoI0LUTugK2
nyFQVCUC8xGBuTWR3YjA3GZVIkCL8zCR3xdK5HGKj+RkXqUJBOQHqjZtYJ0W
8lfGSI5AXb31hk/5SDqHlGrTIomUbhptM1dUYK5QEfjfaIpAIPyLCChj57xD
P/yydlY/HRFoGURzBOusZgRus7eKgJa86X8h/DGbnSdlhsDzJ3AVBHVhI7dH
iHz+5Cl7K1ncXgUhXIAQhCDMswRBX9WnirRSVMsxmKxjvWTlykXJ0RoIXJEq
VEVaxxXp7i+X9UgQLVCuSIkNeZWE4fVsuZd87+ZV9tnX1FzBKqWmHI9xPFe8
YQWPX8fOeZOnEG3NwkTmtpqvzQCgwWIf1fHgJ1+brw5XgUe2+JQhZ9uOCHsB
RmZXvjKR0z1YPmcEw3I+EsEIw98wFMEI1sGwSA8aGEu9eKZeKkH5Eg8GhknT
JAZGDaFJFUb3tMigScaIoE0K9o9RTXq2xkv5s4geo4efe9VqdvBm2UGF4dro
WQKGAPnhgWL2La9qlQpWFPO/iISYF1Yw+3Roy2HmcGsYEDDL0aLtoB4FwHTJ
rjpUnj9vq8BsZesKEyC7exAFxs48SsyBmYfAhNSkLwqSyYpUCWAUkj6GrxYg
m8tXesh/FCbbAKaSVGk2qq62DKRK1QIhVRh6pDCen/z9chUZQwXm+hgKzFT4
twcDhjUeX+MjODxtH9iSBxN1B+WmhYbJSsbmpaOTCoy6qZ5+UANGrPTstZ7B
9VkYC3vL114dIEmsBWR1m2MFFMMAKYIS2oxGCo0YKmPWQHFUG33bvRSydYxZ
Y/9B7jIdF3ejej2wol4PSrifqqdNwKh+KkFfdn22gqkXa968aMwmtNEXQrNJ
E5ZNdHRms7D5h6PDVu5e5zNudKMDa+M4yPmbDmrOamXb1S4aRI4287nJCNF1
C2hy9LxuS8Usg8UkF6bshA2fDGXY7Oo6i2Ij2VmRMg2cEDobW5PmFpro9b0e
zho4DgwcZ1K2B6UsH5/gRomDFCqsFtYMD763BEkEj/Jkty8PCYOquVogZKLD
Dkwmf59nD7+Pra38+cN63iOvV0VyeV3Ac4PC03sq/NPdX35woJhNxbzBv1lb
VnFQEgNWQ7DuuZws4TFL9nN1aaMRw45kMoPlv8qYI0NG3Z2zvetMiowVJeO4
mJSHa/yo4UJcakHZ/Kby9YunDSP4zhZVuqt89yg6r1SJA5QpkbL1XqR8hagU
F6MTS/ehuceBguRmW+FShMKtEAr3grZFB3+m62smwe/TXgWIfQtDpB55unm0
5KZvq7OeelSQfhlrBhLbgv6WBhJvgjuQmQZbtmXKVgct/zhZcQD8T/Mzs0Su
2ac7AG0B26YDEONfrA26Weyk2dplRmWE9FOv8Jnd3p9EC0RWnJRFWCLkZBE+
iNDhZFK2ExHJw2e8E63ZBkTI0NEuX+5hEyE2eEMq1qPWrRdat4ppnQ5STa51
pGLeVwARb2A0IUgzX4VnixpTrauh72q3nol0nOYwnP7mOLFF0Xf5fLZ6WQV+
1dxW4ZpdO5xx1M4SJzOtC7ONU+5/0TiOk7NclLpL2+eS2WU6xYhCJF/48ax8
/sfT9tbm2C3wWmAbL17LuJCyTMTmAD7tPYhVupf8B+1ORwnDkOCh3L54XLIA
y02cWHbpQJp8/8c0+p7yZKdB/2KY/jHQXtTPmXZUniZNw7rpdTR2CNqc1zC6
TITkx9fVT5zCBFVQOUEJ6y1f3JMLZ1v1FcBNku/vL5Je4jcWyb9cu6EkBEaL
WQYVSL5DxwlG1fQ1Gj75qnxVOX/6An3LF5mdrKhjeLWAmq032Qw8fnuj/Eth
onI/Zbg2SEubm+rOlX2By8mJflFQ0CsMTu6l+xetg5ubRPtnrGtTtvA5wE1H
cHMQkX0IbgaajsyxemM6AvPZ/mWW4PK5NzcKLtxLwy/bjt+a4s1OFmf6udRM
P+W7Ny5zDX1Jv96BjmpuxRz2Gkc6FBGf78hmSTBEpVeNy1KV811tPoPA3SZF
/Fzrfoj4NIb4PUT8RY449KzTEgJe7iVf2XWSrzO+oFW3+BMc2GTmJOHQ9yWw
YWkatHBuJTnzgzMqS20ViO+vXmoN3VEH+UZ2Is81iyT5l/2JKuiHUnezjvbp
xrPgTJPZcKhhIPwwNV45W3KMH+7laB306TU46JEcdDsrOVIDPQVBz5J4VK+V
KOikXO1sL2ImxgC6u8UkGCnf6c3TKxWEjd6iy2+yJst8xOAlvvdXAF+0lekx
Az72ReZFn8V7UW8qvaZ2YtfNBZgq8uckzJ9FWYIUJvkSAn5eAP5MAP6CAHzW
qwOg8JPF5EivZF4LvsS9FQc8b1O+6kthaat4CjR0ceuhpE/J4HfruFip7ebb
BvyAFc22WS9I7uRpdAPej4hEwHMTKd5UssmFAUvgUtMQeuAtnELUC7wDoGRl
hkWEOxrBnibAjmpWDdiYbk8k0xDl6TZFkv84mkzKaet8KW+dly9m6dbeHG8+
Q+BAyrd4c5rkUn3wtlPNrCrmKbzG+2vjSD6n/bJ+CSdCXYhQT3mFp+AlL2kT
JU/TRqtQy48Kdluk4N4GqPfDxTb9OdTdJjKoeUvSXkmZtgIy3g+BQ/WXSTrK
/OdzosoNi0cvYz6XzuRTqGfVCYXZdeZKJgPUZtViBP2DHf/iaQbwc2o4Ary4
AY+hBQxgUtInAn5sPBMuNA1iAF9EgE82moEaHq6cKzleFcCBAuBFzwEwdbyb
hePdhAAfT1bI5rFaM748zoM2460C7I7uC599Nn7l9yxw5fsn0syVfAMbCVCV
nNd49rJy/bK204J51lcoBvwOYGdM0VtJRWx7tHQI/NKXzAZLUOBVfB8e3GWe
yef1NcP+pzYDAPpw7P/YXyjx1g9r4MPCN0ZS7JWzodn1ePdBW112ZlI+tMlw
Bjt9UXlf8eJqWFhvibJx8hZxYYtm0DR1r8SA759T0/n6ijtmKq1eh/xW38B+
rwlwvNF0elQxYwBlwtHPp8G+7sGaQ3O0zoApggExz8GAI8k8EikDtmKNk+XD
XdpC8dOEsTUAnQE1DJKuPMkexwXioEQrJ/n+yTQh6c66pH/H/hUq6fQ5Q+l3
nuTPwjjmgl/VkXcjFZFfYwp5E8mHrxVO+jRJSTo7MODOjavwW/YSluZfUmte
yxRfsFt6xUCDS20HmtGgpr6MY69snp4Iez9aAEWfLJHqaETgh7O5kPnjIhgB
urr1xNifBytfXIuvdbD0hUSqBdzJWFH9BTaIoI58U703EKGS1ss39iTSPQ78
8c+VlPMxc9heRXqL9zlBBkqKooaTyeFVWx2qIEKAIEKsJRGYm3MxIwItrbZ7
8WDehYqdinadLgbNMyxFbPCxldtPplEBASjAV4akPNk7TiWC8mTHOB7FlGax
EtxZ5snbTVhSIxGYv3udT+sKIszH8ivyTV4jL3Eyjp7Ahc1L4N5MTPtL8Mf7
RSMCL5st0r5KhJ+RCLIgQoUggqthKUkuyMyFlW9PhMP1lysnQ7LElgNtMMGZ
hLQKY2dZLKgXi/gnMB7EIR+i6y2TD20qcbPi9irRII/TIOw5M4L8C/V4fB2I
PF3hwdZf9/QIgoPe/nAWzd1PSAP6NsdzPNUDi4zgJLan3t6XpE2elC1mNKAk
cDYnAe8dupKyDCTAfvx/7kUCbPKiWJPyuEpLIfY2SHA8jUf8QZVCqsFzlu8f
SeM9/HT2Odpf4eVcLJZzxWvdNRLwbgipmPsl+npRgi90UidToGSQYZF9SUPp
ZaMXmCi8wFTuBYz4X243iOPfdQLD36QvnNiTZe1nQv4nMeRYrxTJXQPfVRy7
XrCpkJn98LrRsESAv/zF1WRlm9WSq5VSfaEl8vl6JmBmj91dYEUAeCZwk3/J
SeTd2xWI/FKGvHwkbQ/bNEk9ATV7+JZk9wiWrEY/W2un0JPSyObaXMTd3cvZ
EKmeCcyx3+hFced2LRNxvnaRlBtXXpZaeAFDJkCzt9Wb20TGHG8V9ku5WOjR
GUJqE3azFKOuF8sPjqTV0GF3lR8eQss3VxTwoU5QMoD1SbluqJDHNnzZ0gFQ
6Z/FHYAR8asGxO/mFkq1xbrx+qnLIPW9mVBSf7ks7zrhouFdk7eJSHirhSzr
L0GvT7GOeSFOLt50SBTx7Bj/w4cPM72P4sianT/iYQa62UYfa+GuTiP9si+R
t0aWYRG1YRDfEmBSfpi9ml1sRzHHBCAf3ZhtFXN153LpQgH4TGuAG1ZvXBWy
dwwPRfTo5Ts8KOAKSR+rjw9i7v2jMJndA0Zt29WL8u2rl/i5zhb41yTl6d60
EUD/MVK+3ZtqASnf6027dLTY4wSgdeM2AWgkcwSsoH5NJUBRJkDQa1DSzxnu
xUo8oaQLH7ma54A/8+M5yM4Wud+DSgAbI77103n4MXXVCwYu/O/LwYwL5V3H
y7/lFggu2EPIa0Pgh/pLlXNzcyQnPrXA5lt5v5COnhWkF8HMOiGs8EPFJ/Ft
1rBPiMPTzSQ/0jYbDv4n8efDNn/N8+BGfKlEft0byZcgkClH0/aQY30j4UKT
IFLcJ8JUFRsWNNeGcO5mVRH+NeS7x5N5dGIQl2czNnAjGCFpo4aPk9AcnmQD
IuRB3nLUSpUGjiJRstGc3dxO3lvGJZulhAwm+3aUB3S39A6BKrrm2poRRE4e
X+wL90KFadwg4N8k8bb8WuZC5IdH0gUFLLM++W1PKoUecr9+i2aAGnqS5zy4
/uUQzoMunAe1hBNMnR4HOz8Mg+L6S3mN8ILGA7426EBiWi+lyx40/cuFm4oc
DCQwU/8qJKHAoiKoOg9wEjyd78EVOFYiyp5IST23/cictXCm8Wwlf1aC5UkG
TmYMiGiujf5UxwBaDKZz7MpzPZTbl4/T+CfliV7qGhU3AvGiv3dgWSUG1KA9
W57cD/KSEt9Xnuwfxzo7jAW7hRjsYqiSirXeUl2t/Kfn2GX6ogqY+P/yOwH9
JpEK1vEK+WHJRid93dhZflRolv0ht/UbcGe8F+UEbQjpGwXomDny4MZXQ3Ue
7FN54ACL3xxH84JyOnSPxoLaxg7u4U1HaM9eyQ7M5bOpggI0I2jNgOhqKWCj
FrDMCoICkR4sjkrXfSb/fPqoSgH5+MZscrxvpLhjz0wEzCkwXx97+XP1GNsU
qMmrwSQhAnke5M7FAu4B6SoYDUfas6WfX8lrOiwQNDtQkz4Ok8qCE2kcOFoP
0CZvsjfv5O8bR9MDZ8gekRI2IgtWeUv1dBa4YDHYGglXk/cR1gv008Xf8f98
J3+jxPoGqAL3crbA07A+cHrwJ3B6GD3Y6Av8ZfGXHu8lPyzY9YIB+F8Y8NOh
rIuffAeBrykcYNTXU2D/x1FQ8Eks/zlq86M8uLtLabeJjbsyqPWY14S/CsAL
dcCrF351pulpjAeLtNI1FPHj4m4Z+dKWPAqzfleDLcDDzUZrrAHOPUANUrZN
VHxZGM/HlimkYKyuuUaw0Qug8WdWQI95U7WdXUca/9wcbhWIb5boevaL2voN
zeQLReUfVYtnvCQBdgoyY11DgTM5tXk9pDR5BXK/fRe/lPKjFcd6Dv6+Yzxe
NOB86+thLMBVnN2MQwYFGbmw9p0ptNyT5Z0navNJLfxxa/CbJOVD6SX0d1Rf
FGsq2jG2YS7SpZ3BXKW0azAv8WAqV7rqM1k+e1wfprWFq3FkKqwKXN1I2WYv
auS54iaKJ7rRIKTJvLDEwOYXvbpbhLChfcuWd7z5DhoH5UnROI5lJhq4U2kv
a2MIFMdwLNwXvsF7d0H14Nl6MViyAXFc01DENuwc9BWc7vcRQHgL/HLEMLo1
xzOiJR9CRCevgnkZwVQYmBi0nX0ZmE68a8S6iSS+wxzet++ZxIfddCRNVrRZ
YGh2qI3A8IcqyzRLbXbky260VyMad7f3hcny6eeAca5hwCq8ChgdSVmaF0+W
vFfOXXAKtVHpzEYl8yIRyzSOYg0NRQd1SJf2aGlVh0FescOTCrOkQVmIYpzj
TcOXfuRVbYaaGrlQrL/Def39bEV72mtRnub50gysPM32FVAqT1PnA0xuyD14
xBc8JFUoZzVRniaFmUF5u/1wgL7ToRShvL3voGRvWBBXkrAy2/x+EO3Nypd2
HnXT0KzJDUZlx109ms9ZfxnQDOFo3skJN0eTGSwnQ5FNSgs95dsnvqMAWg5o
Sc5W41Ih2WN4SYRwlG/04IML64TWpgugl0rK7wdXSfbmcelg7LnukMx6riJm
5fuHGJLq6zVtk67kJD+kq6ahvLx+lsAQ5WeMXtwovSoy6dMN4RxO6qMWtORQ
0rczGssPC3cbkbzT3scMSb4Ybg8Rb4xQm+vq5KUaj0566tS6pbG2ESy2qJme
R1PNumbK/iiLTT1O+niQC4UP4BLDQoeRLifMUUe5muP/j51Yo9w8c4T+jb1n
ZxVaXkBlCu+014M83uqDidBLT2YbmIunnolDqwervY0u6sPja/mxBK/zzTf8
6bMyeY5Y/p77OprhrVwSqVPp0w0yWnjLDw8ekOpy4JWnKeGkYjEWwHNRbiMx
PhfSszsb0QaKxL0R01KG6t0OPkxqS78dJys5+Xx3pb2ycVoCZH8UwTrlThqo
NQ2gai0R+t9i26Ae+i81kAaqaIiVpnxG/nd0rzWF5aDWlG8fWccT3yWGhAqs
fPtAMq2B2CwY+LnLd3KTSVlcC7bmfePSWQdrmDrxkihNlET7RUlEF0E3e1ER
TqUi/DRcomgya6SLcC1eHFhvjD46Hiexsbk39YMdEddCxHWaWN2e/7ryZ1Ea
P6EN/yc5zZFIExDDEb0k1c8+LM4iFUvwY+Ff0DRKKpYOlgy7oZ0ZoL93GKEC
qlzfkUN+OnYCvl+TTIpS0sW8mHz9yjWIe2uC2v120PCtxRf7KstuFfiW8E/B
cyVRDV/R+ypNrgbfGvLtw+t4PrvEHqd8+6QBXzGZBAvxFVWbzWT+sYvetWoF
XLbiwQtMGrD5WrHDAaaDS1idlq/1MlnDtFLDkzUP36aPzkGFpyAT/vV/mXew
I98gT1Mni7tS8JHv2wNPBnyLNetgUhE65UXx4YdFuzmiES1JxYL+Ltq+IgTz
CoL5hwDz6bdj4eCcBTD7PW843aqPLGftV4f/MqYkQt7HrJXNnZmKo4uVXsUS
DpbZ6TXmOLarJL6mKsb/n4qO1fPimCVwLDTguB9BWYzYxdXBQKjNsZxZQ7l5
9ogBR1cdRwdStlUfMsMaRu1X/nESYaSz0DvHSjqGtcVl8fhYzHuW27zl336R
GYzvi2dZEY1lSSyWJdFvkoqY9ip4t3NzoGJYd4zHQaQiKOBl9fDO3dHyw5M5
7L0X+eK28tO2PXC/w0iWKNc2aA1rvdBVdZtEro+eKanhV5i5H1Lem8H60T9v
P1pHQ8zVirIutY3Y4f9SgmiIifZS6XpE7EgViDnJt0vW8aYNRewHROzH75RH
uydgoVqHamFcHXqK5RJELIIPl9y4eJYB5mIReCZStsmLP3esLB6cWEY7y5KG
2tlkTU0tUTOZtRfR/DI3yyr1d1XIFnxF4aJryBhJ7U3iw+dHY1CN6gMwfqDy
dG0cs0Tv8MBiipjSYyh837w7rPVGxAcEsSB7hinwenaeSZ8NsYfE9kHwwydL
SUnP9RLrDtbmI4uVJbIKoI5UWWfYAko0ge4cCNdqReZrnKwBRUrzhbfZbs97
P4sQmGW1BVD2HKiwWuTP9WP5waZWUNrgxQt2DK0HJ6JpQ1hypYjU1LSQWZZU
vd2Xztp9Ul1NC+kKfRhSfgGrCUnFig7yg6JMSYyTkxvj0W2M6w/g219+cPCA
B0cElnbux6SNRctARGNQMKIyh24fIA98Q+z0VXp75eCGbNj+wTworr9MqqEh
4m5F7JZVi8jzdeXsjU0arN7v7LdARHeafMjOjZR+j2j8RHOFPZ+/WlCLI0BF
bkUdLnjBNZW7+1bbQuPXNV7aKFb5btaeR2tolpmY0UjV227bJPJX9gi0C6rR
oMVD0lT0C6/zpDT7VTM07gWMpQECMKav/CB/fwNxlFJm0Hw40wpjp7s/6tgM
HZH+s+Hf7pOUK1EJknpJw8ZOC3j/NCSLT77W5vPXlYVsuY4GWPRSjj5n6jFH
g/ZSaNmWy9CwNxcyAxqupHS/QOMILaodedlG42N5HY5ITG2KkpMGhKs+gu6k
HFmDFdwZ0UXZIqxhjod8SwWkpmbr6ZXdR1L5gaT5vMemrPSGkhFcuF7QnD3d
PUBNfYgw9SGvyQ+KMyV7kSHkPbvhXo+vVAMowgSzfi65NWY2/N3Fj425sRAZ
iMD0mwkPOo5S70vIX5sFuR9Fstams4ZJTdHMxB9Y06044d2MB6I04G+OGWx7
WlqaTc1y1G2diZfTsyUdl9PHpSqByUVgLuLXH5NI6U5PUhqFVej8WlS4ODCL
apOyhc0tgLFXt9YcwAi5gt99QdRbhp0c90uWuVtg46g1uH6eKcE9Pp9CK7CX
6TN6RYWFevLZwpOHvS4/OKTDci0ny2DiAj/l5o/PDPySnQcK7TX3nMwCheHS
Z5pyd/Fabj6oCbx8FVa/M5kvRG8/zr61rhYvIiGS+Ph4TcKqAOh4lb7balIx
Wet3VA1Qjid/vCcQoCxParpJ6TKsKmMFQAtryXfyk20BtNeL56RLLHJI2Q59
I8f9I8vshQO4cfmi5gDYlttaWr+ZgrbBW90GpS4hUdBeow/vRRW0ggwscMXs
aMQbypO06Rpoyr5sKNfN24f6oIdJuRmzCv7q7IsBNIup3N89/FVlI9sD12AE
0TZjMm9t19WiSCClbNu2TZO3ldUipTWmKFLVJRve1ghHn7YBfdoxS59mDlI2
gnQen8xJBGmPJ3fVBxGo1Vj2r6hN247aBJCeZzhI7hwU+t2XEaAiL30iKFsi
j/cNZwUSIgSPcocot+XjLhpA7lzxlMd7xrE25b8LJd7p2khNQSr77Jv0wbEh
O8kdE34GqVgsBj2xPqqI/Jp+Rrl58QxcPZwP8jcemmd7snbF21o3ENX+17FB
bJ8GokTu+c0VEaXIZy7CpvfmsIi6uO1IHQ0ilVslJSWa2sXbhugE/1TlzlMV
GaiaJoUBIgcaOwDn8Nn8KFG4eGPYQXmUPp6GEimNbW6OkKt+kJs7R+QUfvNV
ibtoOhpDt2HkSuxzNzd5MI/8JHeIfOvqRVcNITexunH/RCrvMtFm8g4mlhQ1
dmzFu7xZx87DJBVRX/NhzEVvwtOoL+FM2gr4cUprqFj0FfziN1RYtwHUukmv
8sU7rmxKTj4pnxxNA0n+Y1+B6E6y02LWdZhLvZpyJmRPLQ0ek651moGuAp6T
tpJRlfBU2WMwh2enJ0/xpxGevZ78XHJ75dHOCfLtQynsPavYuMl3TyfT7AVw
jTs1tnSGWNzLYPEIUCSx5dAHR5dxs1BbO1WDAnM0lbeJEgQwm2kDwps9uA/5
KrQAJgLNQNSbrDgt+rY2/E67gWGvk79SJqOLG2N0cVim4Pe8p/aH80pI+ZQY
tT+sbkgv2LAXsj6cz9p7TGhrGVAx07UE/ujNjtAQqPxYfQayYtvUjkFS9ahs
96SIUGRI6T5PR/MQcWPHW7rz4y1PIQrF+JXX2RMnv24UmnZOoFDIEhDt5rlb
gODM+zorJG62MUuVr/dm5wTeuHiS3DxbxBb964ttTLeuXoanwW2hqEcdKOpT
F4F7h8tZ8Gvkl+XT4Y/uwrSN7CV9ro8ROMhX5Suw/K3xzCufDN7NdhSwn8LR
XKjYIxWlZLJhB7pkqhYHG/nFFg4RWh9AuXKyoEoctnpS4QI4K1HHpuPgqoWD
igMdFaIOjHq6oxJHT8XhR14z0lrm1tULNejvXYc+AWcVB9qcWSzxgTEMn6fr
PCFviift2NEyh43lfCTKjtNpy2FbqxpQ1LsurXDXvEtvv6FY0ObNtFeUazsz
4HH/b5hTKw8NlDyNi/ubJ8fD9x8vIsd6pkhOGhDOViSJA+FAH3iy2GtOAXGw
jcWpKhOJydrWTAc++inmPSovC5tjkeHJGX1OomUNw8LFIibc+DaeDUJTiph9
o+jpOHwv0UEAPgOiAeGkAkF7LptZoxPuxeNrE2u1QcUWT/nO9Z8ZXlxfapBT
E1vD74HCeVEA1tDXu/zv0W+S8siv5Vv79kD50G7MgZUHBUgvC4cV1t4Hxr7a
SikOTeK9lVoiWK5hsCS/O51l9UvbjjpoGLnoGGkCtcI6Rna2MTqtZ5Pqkz0v
bRzJ05senNZiMyud1KgOq82I1XEWAbQhYBUrV7qKRH0XX7in/dHDEs9F5wVW
ucwss4SjY+UozNfvh9cwjEqmCqX7gS84lKfRuzDwa95W53OKMkj5cjRfUW/g
z/82mggBVPw7tFujPDyYSs6OpE2z3tyArVkhvSSiLfq9XqA0X6T8FpnNV6de
4EBB/NdzaAohJT3W04/U4bKqCZqGEU/tjpYYqeCINsAZHRfzfGINF0zIbFSq
CGG5I2rARbywEdMVrK5xsgqNfPvkOt4NuCDRzpmTNUlzpU+clOV5cUhoE3K/
CCUaRqdYUFD47DVo6nLrycKIaVdJoAi8swZ4tkrKg2NrGNnf5Bur5PvFmaQ8
vgPXLzWMKDIhr8l/5G0h1/yGa+br/sH9L4peWOasZXCuUSj83iKW1y2viPye
v2EPbPsglDXJanOzzlAx61gmmkeOemamORpVbWKpjMYPAg3aGxR9gNL4z2iZ
aRsNk3z7BKJRwtIGKS3wlK/LpyWLLMOjBUvKfQiHLLLLdqFuZwQcmyXWs6ml
QSG5Ksfix8HP88QXHhdffFaEVpHEW5jHU+vRB/eayPL3D4v11uUYJ6sxRla+
jbHTgS0h/O6PbsuPu637+bm8p0NPg83Mhl2fjYf7XyyRb2UdZx99wzg3HP3G
aLZMfio4S6rBC9zK9f4aEQLGg4CEap3V8dBUyzYebuZ40O5gqMAj7jN2B8jN
olVw/dA2fotEFbgckljvrKyggY6Li0WoIC5ZXlweZe53y/Z7cV98SqJHoJg0
XOrwcXL53skUUr7bmxcyJQJAFRf6466VJMZmni1clSep0/hmgUQMi7i3FZI6
jX4Gfu/2JU3z1HLJN69cqWcoPRa/1wfuNI9R7izc85phPEhJnxoP+1iDjN5G
xxpElY3vWttQnLOS5KuFohih+E38buEciserPmPnLT/M7E89WJVQHF/HxYNC
UVQ1FHR1jLL8Cj76Yi/l3rFVPMGcQLW6mOxoAYUzhyLbm8vbMUM8HcQ8stn7
bS7tYmvX5um8EFn2tnwvb4t8NXs3PO6nGS03487orahOPzWZB3dRnV7WV5bR
DP98GRLfDmDjeJjfnXlDu7IPXmcbgvN6rjCfKjBZg8DFHAJaDagTpim8+rqT
E87H7fXn72w4WYY/fwrdJXz+xfz5O5k/fxf+/JU/vx/Ds8T/0OweoX3iC/Ld
c5jkj3vR2zZYf7+2VoVITvK9H/H57/Pm//4p4Zq/R1k6myo1VJss22eS8g3f
sB0KN3OyzPxUPWGbijKyIbvBRCZBN3cfrWdcF9k6eRUc/CSWDc3ZKRdOnsOv
v/LzZePQI0NAvezF6IKrgOEC/1TlErAqGEo8eJ8oVeJtWwpDEmuj0CioGoaj
63iBQWEoqQIGE9aESTxxY2VefoLBgKH4/+a+PK6qau1/X87AIOKYlWazDYpa
Vs7mWDZndbuVY75mt+lmqTnmjIAIOJSg4YADJpPKkKIyyihjKhrbCUQ3oCHq
ThAbXL/1rGft6ZwN2H3fP35+Pgdhnw1nPd/vs55pPWttI/Z2sbaYYn/wKbwT
cE8UxNq8bX2UBD0rkuWCZ1f6UAMDkRGFfPbnHfj2vzWP/ovUDAiQqpYnCG3V
NFqwSwe2xJEdD8+BCJZkrIsnuQczycqpi9hHWzSIVWOzUYNYPTjACLGzH7aZ
FOKpYT2fEoKREBR7lA0V0NESRiFezyKjliE+xCHOcYS4leHZMYWbcTJB2p1J
rcvRLZgI6iC2ibUl4ZhOFLKERKzNDcee6qf5Rouz/6bBzVQe3KQktVe22M5Z
TcTnlpDqAQEYyrbnf5DqLQN0UecJsH+DRrRTaBI4pt0gZsZx2cYYf25CDA3n
MnTGa+3pl2fpqyv81AYhP+HgatVOQodAFCF3E88fDJEbQntiGSdcB3mIIEv7
/bQcwdWhJc2mdS+VUbTzdGh7qAqtol2wGU10OQt/xEvHt9BAggrbTl3oALSz
wrEIdZDNLIY2a6TsxdG+9J8pWgCTvL+dYjxo/JLU80tmPCriclku2AkdhKK9
ZNaQKTRVmMyOSpl291tk+8OzxbzIVFbXsmmwq0HmZhPYPfDaZ/QLEfgaLc+n
X+XXruiuPSjgYu1t+MmFsGuwXNhD4P888b+Tmj8wuuSmKMsIQZhge8sWboRg
tgQJxrTOhDJdQ1LjEW+arZbQ8NcwQVwVyvI2Y+JwjgU2Uu2xEJpvU6Daq52e
CmXrMN+GUxVq88Jxv10PnmaxEIdVld4Wrxzc145bn3XdPgDfKknL4wVWy+2C
fMmzhn7EOFJeQff/mxT1CGFl2KTZW1kW7Wpi6Jvh6wvOzWodN6/xa3XsJ3bN
vRP9cplfhyVE2CiRz3++SF+ddJz9onGm+nCzMAo5cxXPZ4YgRyt0/nuzIDes
64knhWuEuekezG7oPGos0BHm4UiY3Jjam/ltKDnW/hzMrjLCOqjn9AFhmeG4
Q24vGwgjjM2/bnwynU7Yq4uKvuKESXvmrCGn+y4jpc8uFDrD/WxvveAqh74w
n2x6aAZbtc15cg0jK7f7GunwnCjlEFpnn7Hl77HVln4ZRF99dWwF8fvgkFEb
n1Dw/z5+3V/HVpnGlurqW2QL/MhGATfy7WA+SaxMDm2OLfngkl6EXOCRbqE3
pOp0NphMLysmGacwi689FuwCl9uobLkpbGWE467EvUxdxNr8cIH3OErJS2fK
2R+/pm1xfYAzeJ7GWI3jIMYaCzGWu77xFeKslF5fgamkca1aOrSTxV0mkMhH
5sPuBFLYYx3J7/69VDgvzoq6Y7CPDMzwO2SQX6vk157SGLQ8za+VOzNliBhs
TTJlR6aSefr1HXNdckN4T7sJSS788eY38yhJsoDJJazuZkF7WJi7cVbZFZ4S
1XVgubY02KLy1BGQset5CuQ8hSNPdp4xnE6IJkVvdCfk25HyraXjO8DlTkiV
dMYYm7Xl+faGx8aTywMCpYs+cUJ7rQRiF9N3JrFSPBwEktd9LTAllcxP4Jti
GEuGMomOJbUab8aSO7tmvYtfu05f/1CJssK3Mn8LjGAr5Eo04cpqEkA7cVUj
YFC1VZCu7JpkVwM6zV+5KJsWDlOurtFbL2OYQbNt4Ap74tWJ5QmE2RTCjGvC
VpWwuzDC4oSlh+PWcb4qX1ugEiZf+JISMoe6rXkjpJoD0U/yy2c+nqCGerXJ
SW14dvLdS5+Tc/185JoJUAlm7X+sHVDM2ZVCNlPDCDMKjGLUI99izONQN9kK
X9gJDK2aZMbyHL9Wqpg5eu0EvwbzSOHklMaJSfjXBCepnBMoKn4vQKLjwAmb
P9TwsEclQLNeLb3zioAGLFeQa46shPccphAyYpOup3ykrgHfyuopVp45LriI
x/ZvZkavLUDSiTdQwHEFtWnh2nr8dkaNwsz1WXCCwkhCZg+jt8UpzNR8MYWv
Ir4r1h7cz7uFpNStu0lG7xmklto6ViphGkDvDxw5g+zutghsHLQfe5o4qG13
QsoIfi1HR0ouvzZMR8ppfMt5P31zpKQhKXUn3pUuZgQ3SYoHkgLNSEDhr4La
lHQtZTy8J54qLSFn8uMcogY2L2DTAKSaeTzVPNKTZM9gxRPxUslmgRm7dho/
VvnW5t7KKjyUXjgv5PoHsJt5FCEzhoq1qQov5BKL/T5gsV/tgX2cF7L58Ynk
14GB0gWfPUj53frUctvopVDcIjnd1wjc8cAwxKysLMbOjr/DTJ6OmWx+7QUd
M2fwLTX0bpGZrBDMGinWVScXi2XH85pnRrp6eDKGBL8KWjdSXC9ycu/7pDHf
W648flBjhhkyi8JM0WZtYXg3L2+lC3Ld/okCY6+96oag2Tist7oMX5e9GvlS
alaJ0aR+8nOELBxFGvwmPslt4Kn4vUT+52gl0mNXXaTTP5dQV18uikpthQcc
Vjn05f+Qin6+ctX4TXDlXn0o/tMra8iR7t9h2yF8ZXOb/iFKm+qR7oi6fvxa
sY66Yn5tkI66sxp1xhPLmqMuw4k6VzVScNOocxerSsIw8wHaqDepBRt5EScX
1DAhDnc38uai8AaVhRTOW4yAs+swW7QU7Cpv7ZUZpbTKwup9GO7foJRd2B9D
/vxsAFAm3/Kb9CQvt1UkxmFo9/lYcmPWZ+R4eirJCAuVU8a9izEgHmcpbZ+5
kmQ//Q2YvrsNEdzOg+Tg4/7Ypgtf0QwYU6kdiKxh57Ar+2qHoz/fETA40JPH
uevGL13ScVfNrz2m4+6cxp3xEODmuDtszp3jtHMXpeIwrOVDgHeNe6oLmBjV
FK/UgodWKncCK1SIl/I3YyYLzMOaZg4LDyGmYHF7B7VABMyF9lbW+8EuKsz9
mhRLyFdDaLhHmfOZwEKzx3EeSacDfMjtD9+CcI/kjOxPgno8SirHjBJrkxJ1
S8Rk+xOTgTmpYtluoQMWSJC+41HZEJSzn1i106bRp7quiKbpu8q5gON+fJ3o
s8K683V+uYughn93C1jDqBcwITOQaNWHf+qx6BqPdt22VeQx8w55lEs2UKcm
cf6uChh1VDJDKFUXrMUOQgceXcWa3M1yYzpPhSMEXATKEWCVB1nuqC55Aonr
euOOgCg49kEhUa74gpI0axgLAS8fimJVoi5a+6QrOZaWQnKef5ZU/uslxmLk
4D6wMUC+NeMTga8iyz+8Mo1U9veTpfFhAlMapj6ummFUKdvZJGWsUHGRc6IU
kbAdnf9zw/v28HvYo2F5gjWHX2MlRJ5glf9d1mzIWpaBNTy5WXN7btoDtdzl
mxm9MN6r4PZT4Q4MYoognisrxucJOpJnlxsP8bZoqK9nYHBJMzC2PHQXoNdK
4e073nUQzc5VV3i7MuOfwBmE7+KvaXGPsctuUm7EdrJ5zCuMKWTrGTpHJxHy
xThCJo3hhEk7qNXMf3oOBCcCy7juwofOGjwZw+9HE8KQCBvUYbdw4B2yYPeB
9Mtf9HVLQPMJZXJ4aveffIb10RFVoRHl9NSBJoiq0BN1wpEoN+MGHMGNGsoN
8s38Xmgsa3REnWadBRaVI081bIQ1un29MRfbLGDqkCfA0rZ05lieVF6ax7jq
pD6tF7iCQ3h/ZM4QDmpkU8gF+nJxz5TcOI+G7gtoVD9zqPhr6l6Bs0ZSBj5N
reQAUvn+K4R8SZOvryljX02ECrAkhwRz1siPT37ErOXJJZH46KlOqCiMNUM2
zPsBlaYB9lMbEyZ5hhyqZ5BHLNM4W/rpCIzOUKYjZ+88smf6gKjm2Ms2Yc/V
JEGmhk46tgHX6sC11XHmSgXpaupkfEirRp2HQl0crnTfVs7BpSFl5faecHqO
eP7UcU/A7G70K+zsFDxSD4wonIqzo7d8piCNnMreR37e6c+OWDudEEV+m/QM
iyzJF4Me5zXBus9p0Athyr/fo8yNR+aAwQ/HqNYx/JXp5GJ/f/n8ohjc2cE+
uLXm0BYbez2Me6GaoQ0MJ3S0/0ujw9ZdwAcMwp+CGczOOvRCqiqRKn0OcEdU
5TRLlZtGlU2+mcknWS23iDQvsRspckf3hQ8hgEXsIhp0htMXZBv5glxbEiy0
AXDuxcNw8KSjwN64WEMD/4atPUnypz1J2Qy2EZj1vp+ngf/vn/THKNJ/ksD5
EathFfZdGvlPfZeQ/4zHWfX5WJhVAg9CpB9nBpLiZ+ZDHUq4G9fdGTVSdHS0
6rjWI+SGvmeE3Ko86Kacrwvy1pwLLaFtdzxWCtHO1aF9LA+fI+Bg1lS09/fC
emA1KxwB+oh2K9XfKGhfyAwitXsEUhapc1GHBelyYQh12SranqR201i2PFa7
TiDZH/PiRJggyTFTGdI1STGETBsMWTBEfU/wrOy3aVMJmfKOBvLkt1HZed5E
ort/jMtWe3KEDrgg5hwebDBBGZXdpkdZfSQXP8nzoga104NMm4I6OwTzFYC6
VAe1q5mrp1An90I3f5nBLVb9Eia4qlAzxbYxqC3isQObSPyHFOqdYDjJb/A4
YzYXoNUgk9qf08c6qG6eRljZfmNJ/CsU7X8LWDVMEjBRoubYhW+mPvvZm4R8
MxRqQnLd+oUcdfHX/QnkT9g2A6h/OYGrNQIOZqeq/wqpyide4PV2Vjdkj8XN
zMxUHMYPJpi7aZqtbwV8Gt+V8F1iBrfdaEeseriP3CncVtRscNRVrBzqrpqQ
1oA0e5Kv4CGdiZ1CauN4rAxKDcXu37jloY771kGGtgvc3lEtwQlWKTf4I4R8
CoPbBXCH7bf7MT1tDOutIl/zFVXquRhoXUrd66X5e4uYHhknbZvpy+5sy+sD
jbM/Rzo++qdChbSLWhjoAIQeG0+VCivqiyEjNSPDrpGRppsAz+jJMNamXYAO
m4lZ19NRyxfbnOlwU+nApy1bpasZH6L3lamRudjLXVV8RocL0iHWlGySG3P4
KgKQd11Hx1F2mgPQweS+CxBozemQ4z7C47DgAKt9Gh3QdRYuwIkQKh0Nc96D
9QU6GYaJl1L23sWVfVrXweS7x8dIOQs2CO14DnkpeT+sDFHWDtB8iP26eOpE
GdnDGwCpJXLFwhI7ak8lQ7VGYSZkWDRrBLZeT4jwHN5S9XcYsfCEsaKAMnKS
q3CRyorVZI6oTy8v2YD5+w2BNJ7wFs+IxYIpM+5izdFNWg9InY6VEspKNmNF
YAh0AixaoWGCB23hsns8D6LAOEFA9Z1imGyiGB9J5PF9MC76eohYXnZC6Min
wp63ZpKbw/3lU+MDhfaclMqEvZK8bT3uPeTk7XhlJvSPSJJPHP5dNgo3ZESK
iopy6MCxGxih/xQ2XFjUZFGX6eAfJ6X6vyBFbsjxJuQmFbgBFdiJFG2mWBVS
ijZgAFRPSREpKWVFWB/1VEkRmE+WrudMUU0iYx08SyF2owEfTP57DMfeZG/B
o8ciuZMAPuIEOL1KmR/iORqnNk7txwKhRv9JnAopevZKcmHQfPL7iAChK78W
OTOYnHxuMfRGCWw6enAHxp0DQ2wTt/UcccULc6TVTjP41w//q9GQVivNLSOd
6o1KeQsrjzcLejSPtF2UCjdgjzcgfZYhDe84gu2GYBdOweWCazxaKmKLAAA0
k7qztpfcjmfux/BjFpJZyQSwVyCu2hdNLfwgFgE1Lp/AISZJT39Ebo9cKZ31
iRDu1kpWVlEs/UXt+CuPzWJxj6cRal0jjk15pCX8D86XYTwIsb2E2C5uBlu7
iq0LGnupNnsiTvrf6eu8IDcU9sSD1TS74g7AWhRg83m6RbW+sUIFtpUKrBcD
1i5dL52CZasKXnxKF+RLeUGtQbb7uPCsHwpqHAdZfcPCLf7FVfNhDYXFM9d+
WNSBW4wf3/yK1A/zleUpGzBm8eLJrdLDd3HZHqE1enJn57lRs81KpKgCOAQB
vIwAGpZBWgDQXawoCsFZ+jtTHgCQnUt3vDiPHM+KZt7TxaipDFAXxSbkbUB8
QFMvgqEuElzMILVJ1y5MwbIQL6VfLgiiQFBRu/Cc5PqBj8AeS9eTPsLlIjiE
QlnGnUtDlLS97Go7JfSY5U9ODZhN/hwZgH339yrJzaxg1rhHQ0TBA4v1TXlA
89h7KCL6a7OIOoSDLryxq6IwBIM2BdGCnuR04WJy83QP+czRRBaKuBmnvUWJ
DAt7ocer9pbOlR22mOFolRthryivaV8uDGKyKZJfz/4IvmM/ufC19N9mvYvr
rbMgrNjTnqvd3l6TyF90Tl/2ixUUjU7dGUcO8B680yfKbFhpZdjBh6v+Soed
PoZm2A1H7Gr/K+zyQ1BFKHa1ORzDWlw/PfVzqrVpRZRv5qoNIXL18QCxOHGD
oAHYWs1kAMCtvbCAnUMBLArqpBpJWAQd+zQugk5/XjxfdoIncvLmVz8n8jAf
UvdhCPUxeGsI7367sGwPpjxs2Y8d3idmZGQQY+LnlHCMQpyutIyTNmupxadA
SSejJpLaYgoROGNCX42YTVQdXWwzqheDSGA5NbZhXEVnnL1AIDfSvGH66lDy
UtfCAKVNvTCuyqUoFQeyIwh5WC+lLp1GDr3cRaxJjaSzUQl5oU2GhkwNU/qi
iw74sB2/nLkrnhzrNx30DfSqM25ghr9lk2JnrYKeNLl6/Cbp2JFisez4Cfyb
NiOWzBRiqcLqGJ6+iFjWmWBpacoCCm4k24d7zT84jrd5PHRWkC8W+GqOxF3D
0s7S5Voo8WVi3gtn/lG/YjXC6K7AuL4XLiQeoTCWBFrRGIJ8JO+lLqTmGxoc
LOgl1qRECkwR23LIKhOjyF+fD0RP7DuRKyLZ2WMs+WNEgHTFb7fQURdKyj+F
RpCU3tgT5kJyk9LotcL0HHiX3cH71pwhDdHmsh5WFmi+hLhevUNcWRWCesDa
zAnYbH2J6aYLAAs5DzVtN0/2EH+hPsVupqcU2/09cdUBmofPMYwhGGJpgaeK
LYpBU7fdU/DOfNjv04tjK56L30Eav3iCkIBnqOGj2B6MpBZO3aBilSqD50FA
z5q5GhePbcuNZ+LcVaRu6FJy5fml6Ii9eIGJ4giIkh+wo4skj1lKFgyfAHtH
Bb6VkuEqf/fddw6nCai4lutxfQVxvdYsrg42kv75+sPeqHH1ggbqVepijnhj
z6NRYd0QVKku/UMsve3lCntEgFUDuwpqGwDVxtGrzt2I2WkBBTW5l1ghHuVn
ktJMLiGC/D7tSUR2ljdV0gh4pxvDySqf/2IMdPXA4g3UE9pwVU7fFUeOPPcf
iCDFyr1Zndk6Own5ZAENCL++bxTZ8cRkgJK9KMQ4O7w0SB2OODEPgl5DSK+3
DKlOVS1ief46uf6YNwSRAOlfDNIqQbpQEKxB6qZC6oqQiheK1yv6iQ6rmJ18
wgxtaxVSiwJpzkYMuOmcaEz21kFqEy8kRpC/pvdgkMrTnhRPlx4TmCI/zEG9
Cqth80cw912THNsG5zvZ+OS75NaIFVIdNQSduQ1YOGKiAiQVBr5aWPW3vN9y
dkc7E0zXNoPpG4ip3BSmdjOzSoPyvAkIDnjvvwRopBWYh3czTnoVzML1uBaV
jKUttl05qZebCmZbdgAGO6ZMrM7eiHVbwDKVYnnqKEIJyUsEId8glDcCxzAL
fD9HsXH++7y56XlqD2K9uCPbPTuQXBqykDSO8Be64PIlCe02llV0z/b1AWtK
5MFryPl+vu0026mCx5+8YeifdTUHlMVGYxDQ30wAtTbp861yfYk3C7Cpn5Jv
HPZmiaWDYrJtNDSCulCwHjPHBAEbKH9hq4By6ZEkWSxMcjMqKOhm5kZcOy/E
npjq/I2CAmj1vp00+IbjMp6RG4PfZknnvQioKMbtIjc+fJYVR274TvDil1Mj
9pC0Pp+wbPHcrpS7taDILubsTCRR3aeSY8+yciH5jQJ7ob+fF1Zz2IknhsDJ
3wRdWzNR+9uI7o2/ha5NrChZh11B1D01FHen7inXUV3d1dO4AeK89ZhDctSg
f7KWGszGUhq1lx52B4i91KAT2v8zNuL6WyErAYrVBTqI91OI59EQYQWFOOjt
DnC5A0ZG1NpGkj8+xfYhGgJQ03BccJHKCo9QnOj3qmtXQoCYMTPIzeF+8uWl
UUJbzS3Z5C2vfE3Sek8HLSbXB60mVQNWCK0wnjOgznzXChPULeYh7LsIeL0G
uK6Jq2nAqc3F0/AA8EoE3GICuFUBPHe92kNXG0tfv2ChA5rzT58o8gDA26jF
QQA8fSNugwLAD7ATmQV+FD7akKSdEHQh6IFvUfupdi+A0kcR8tVgaP0hNxZ9
4EKOpSRRcAu2hjoCLkXOCiDneeXJDQvxGPQlvLmAlD67iFwdGAxb4/lR+wxr
w1o2Yu1mwFrASpQ+vH0PLzdoOIv79u1jONua9G0U59x1uK2rguJcTXE+nitY
VdvhruJsQZzlw+vHkeyFFN9TPBzmRZXqowFwh6eKM+u7EjzFqrSN5HaYgLPh
EDtRFxpV5ZN5B8mJw3GStGYmIYt6E+JPcQ546zGGjqt8ji34sDCBHPWfTsKe
6UKqxvcRy08cFzD7sJB9T01BG7IsghpmnCvZ1H5AdlozIAAMswX7GRiqhsgL
j+i3K6g6JgsfIJo3HdAsKipqHs3sdbhBkyYJDZd1aGpa64HPSZEywz4k8Z+x
/AzCCcK+NjLnJkn5q6kuUjhbq3CiZrSSb+7mx3WkCqQ8eTlASIr9vOVLmYHy
ha9GE7LkKUL8+siN/mNQnR9BQMnR5P1EfO1JUvXv/gzMxBe7AcDytZBvFUDl
Ha99ieWnyRtoMIxHzCfNCSFlzy0hVwcFC601IFX3FqAZWwVANYQdhyg2Ohhb
ExRddamBXH+curI/KYJXukvi8RSbSVhAmS7cvx7rx7Dw9aeGYQNGWhdy/QWL
imFbwNCuYBjVS+mxJdkfUQrgvMxdglheViLXzHiJkGU0v/ftI99c9jpuX++K
lVQpL2ITw055JY5+jN48GoOGzwZyGKXULdGkbMA3rOZ0D66MIm4Z7/iSuoFB
OAwTLFc4O65yZT/zBMTyVlNY2s00kmJZ5M3maMO17vLpYwl249TmWEp1uZMw
ErjBdNdFwRIWsI7RyV3kL9hULNtpTw3xZNO4bL7AusmzZwnY0UBxbYj2Zk8u
qJv1MiE+FM/lfeSqxB+Y1HfjKoCYH72DxA64nySOeIQU/YtysuRFei/Ffyn9
f/Zw6dqGJepcj+05kVWiLvnGYIjK8RMzIxLImb7L2E8e/Ei0yMjINGOAYB67
TkJMf0fPpccUXmYqalVgzfXG2VovyBdP+NpVFdXBapHqiidhkPuHoGFaxYJd
ubrEX2ABmZc6xwUvsTghjMS/K7AXg/MUD3dL2JKHVJP3PYP1t7mvgIoCtPL5
uA3t4WI7bjqvz3wX6/PQHscgpRq6+AWqoQPUmZ4wI5BcH+pD6iaFCCwG7sjh
LI/Jgu+4I2T5CYzMIqanpxNjSGuO6ROooIYdy30R5z+awdlBfVWc03lU20hn
dNlyVzOcXaW60km4nHebOyVYqhUF+Wr+OMFNxbg1YkzKZtIpvx3XQFiIoWAM
P++mZuCXEv7QjVfBlII5EKtSI7vCRTtiTEOyaHLro75YdgaMwQrMGyHVhSzE
h+bwwxPFNBrr/tz3a1bVEo+deBD/iAFS5pN8zSFlMSvfBG7Yjcx7rg27kXkz
6INCC7uR+cr5n+Z02E3U3qLQccAbi2G/UzpOLXdrgo7ySTg5bvMCzRmB3Mzu
QeOwQqSjjVoGE7ykqz9Nxu7qXJ6NiJyOfHaaK9yFdCx6DYIEah2eEqtSdnWA
iy5i8o4YnqXIN+b+CzoLkY+lo8nNTwcoFoEkvTWXlcQuU/NxH5benDlY7syB
mjfch9ga9jFwDgw7jPFErzvbYcx5+MvEpLuYTAzGhIsSaRStwxXTPwRyZK4g
VmSvEzQ6PNS9DlRXKwvWyw0VPbGCeRzLOzfzkQ4PoKMt0MEBka4emoyd8cXM
ZpXR0BNWEaSqHNaHjZuQlrwGcTG1KoyKdtx2UC7ItK6DyKrHXhPaKmH2gWhy
+4uBSMqiUWLVwRhsyacfFTc7iFx5noYWQ5cJd+OKpTMpPqiljmnFA03zYdhD
zPm4oz3EnI/bTfFhNjOQD7tYXrCO1AJssB6YLUBcDe8wg+XuQIldrCyjlFT3
RKCBjpIeUOHwBDbaac/JtklXMyZjgf2EgG0lSXRkyslty15HFhb1FquSd9q0
7MYqZkTsJRuffIfcHrVSyvk2lDNEiRsHrkC+GfghZ8Eq/nL0OMl59gtWeTsf
m8GI64BEGCLmpRoR+kj5IRMi7nQrMAecNAu4wwSg5pXiKpZnrMNaUBWLOaTa
tAna4ocJ4GkU8NSeeDptAYuw4Z3WAHh7w3F4P/GW9pOsvuTCd+eLe7eT+o8f
w6LmAor3wZ0CM2BKaBf31kzy+0h/Ig78RmjP50NVSiwrc+p0nux5cwZpHLFC
uuIbi9fu1aBW+2CXINSOSckjJlD/vf28fXSA/8MEdYvR7LhqqFOLk7MOu1+4
c60/6C0w7TeF3Co37OuJrvVnQa4q8HeBy16Adwdt368Vjj3AptnjAmzFUvA+
RfFu+OxxxPvbXgzvNvxX0nbsISf6Tye3X1gpHVmwgf2KYoKqMuPU8AXDfdYg
LUXPDCDVgxeSWyP8H8DwFVYEjdH3NwiIoftYV6hzKtB3a5KOljfx6olwaYoI
U/Wnpibre7l+jzfWlCsoEXDSU9Y6jQsPlQurwkVsTwx1TlAuiv3xMo0Cxw0Q
C6I2sdTeU6UGHqp9dANs7mCAK5ScidtObv0H6/qNq98Szx0/yimBqtLX5NZI
P1I+aI5wP14jKU//m2XnZyIOCfdi+uWM+SwTzE3Kd2oW9HjTmLe4R1ePObdG
aiMJYG5tEnObXA/9OZDaQA3wsACTQbCYAG5RAI/oiffTidKQ1tOF51mpiz8h
qWM6UW/4qHjh4LY2gHkn3iVRTvH946vuDN+G4DHiqWMlgpeq8rHkaL+vmMr/
vHBTVw571Jtfk4bhfvKlJZFCR2wRdYZ4tgnEui4+p1abJ1uGuMnNtnqI+Yke
Sh8U1E8cIXZV433BXa7f5407gapYKC6V5wTJxYfjSWlOpFhakqNZd4Z2K3YO
XSvAVaqLn4T5PJ0QN9J7iKdKC8TyvZvJrWkPELKGaqxPN6ki8QeBsdBW03Ob
eD5+O7k9g68GrBzDrnpxcCPfnEYaqU5fHDJf4IBLP84AHZ/LinleWCFngEu7
du1SAZ/DvrobABe01jFDttSjabBb3B6rB9umgU14sYqmb85g29CFyvWx3rgF
5SLmQOUR3UnDxe7yqZJ4R71GpD3EyuxQ5AfilTyGMuApN/jRyG7VEzRVekyu
mT2C2ZZ2algJx64nbIeFQLZCcDP4bTftWZVWMZUqdlHfLwmhin1icTjHmST2
/h+W7Z9bGiEwz9yJG6Y0+k/BeS776qrgbBq2d2f3/K93s+qhtv9dqFO8Wfpe
S7Gr5X0rDWe7S2UlyQJLc91VqN0VqDNCscERFmKzBIjgEeqlNIsPolCveFxu
8H2Rta61V8uuCtRze7Ki9c2gt7y4OYh4/T/k5ghfcvn5hdh4xYyFK39366tf
kBvDfOXrk9cLnTWc1Wx/nmYsiGMjDx7/9n+03VSPsqsDyomJidShO6NsYShb
5LT175PsbwVStl9XammgSJ/oDtZDsBmRdlOQTgvFvQZnWcIpVhZxpGGX2koa
fwRSpFeOZiXwjtqWVYp04g7oG0CkA99qzS+nbI8hR577nOnzqSXb7sOWQmn7
9OXkZH9WESTZPx2SjyRniMeLj3bESAjcrwo5i7dRtZ2Snt4Iyv/ZTlF9/M23
PMDHs0WarVu3FhYUFGia7apiLjDQSfw0ptCwu0OpFsoXji3HhEiFu5XabyB4
yA3QunGalbPkutSxcFWumw1PDaChdfATckPwS2JpcSEz63dpza7w6AYK90Jc
JbgZMKa1qrqfk4YRy8nVYUuE+3iDHMWWRPecwLA+M2+LCwDuhTkVAp2amqoC
jbbaKdJGTfzf7/DUA8yTIjXMo+DqNNpVDTmoN7n883h0g3/p0L1M0S3wYeiy
FMhDRdemoLunJyaJpQIgjQfo7ttCyLJuzELfCBotntqz2QvQ7cTAsMrnv3wB
0ni2ZnDTXwGWZD37KdPhimUR3CbYpJKcI4Alif3Sl1wbuoxcmbSOat+0roMp
pmVRyXAXUoDFNmewZ2mGxGnvAJYI/7udmHqU8XesepRVNXY1mg4A+uR43HRO
dIsw5wS5Nud9ZlfcjEBbFaB/7IkL6GUU6JSeVGXz5XNRq6iGPkrIamqf5z4s
Vu4PbwdAd+BAX/wKqlJ8YWH56zjrafZdUgTfKS8eI0v75qwiN4b7kPrhPhx/
N2lfWATxGTme7fXY0eMD2O/Bvl/V7XWpbPHW9iaIf2NE3JC+9Ed073gT5XM6
lD1NdNmlSZzdsXumgRdnCe/4qKTRWia1zsXZGtatVKxdEGvpSuIkXPCiqeRv
qT1IaUYMKZr5NGCMwd2iR8XKpHB2ewcAvA0H/NKM0epKjhS/3kJKDsRjC5mF
pD/zb6beks8umpsgbge2RTE4QaG5WpP9T00lt4b7S+LirUI7E3xnavgqoYd6
AO0yHV6tEa/Fem/G8DI1AG7iuby1cv05XAVjeN3CyhK0HpSWZLsAYO6qbnqy
0/89xPMQoWVhvRXWY8p+EMhfsXby+/QHKVRULZd2EysPhDNz0RGgaoWdn9QE
v0TI8qfZQs3ZyDUka/1Ksue9wVJV/CYs2ELj2+wg8tvwZTQk9qUayX5PSpgV
TDKe+ZRIg78lvw/3J2RUEPljxArp1OJtQlsTuGY4w6VGwst1cOF+XaPztzQJ
l6t4rpDCVe1t6HNtONldqjgSiL7KXdUtVqcQWkn5scGkcGkPtsiSvZhnHVTF
Gn+00ezsHpzGvt3k8ti1AgsWOmntHa7iiZIicm3WaLYEU0Nzth397iJHxz1M
bvq8Lig6ltJnKtOxKqpjnXnrYsyb02ke9zVrEwawIMY9vWS7O059lpQbAJtu
DhgLvfx0gLUxAgbOWweYqwNgdvHcLxSwG964aFKJaWplgQ87gdRDxYr1X1Iv
e2BWTxI/nuK0iMVWtQI8xwQ3JpKbaT1IAzzdNJji5f+YXBf2hcAyhruZOG5S
7vZQ0CVydMz95NBrXcmh17vyKlovqSphM6qXVYqfFUiuD1sKGZd4vKiEA0Yi
vceTykHzmTMnowKls0t24DqkM1a4I8qi2Dr2k5szfmroukKHXzsTe9Ysfuco
fru9sb5VQbEr8QE7ZjPqGj45pbVYEBdCarfxxSZA+zJfta7CikzDvp5yw8KR
EGxC0Ck3+L8otAEM23MMDy38gqkYvBh+a/pSh96XrU7d9H/DHdEgB56eAhUC
+fwieIqjqlI2MX17LMno8wmN8pnaSeVLdghmEOIDSIx77XW7L/WhaKAOvfYm
6FmbRM8mnsteiwuaYNEKmAcQ7KrqeWoPNPGUrqRNxAPSTmM7D4OtGku+F3OD
5WuwM3XFY5AVyQ2BozsAal6Impz70QhS8+njuIYX/Byd0n3x/6VPSXU/zFLW
vvfMDCB1QxdD/Uo8VlTcWWkvgHXlgXOY1l1Y+qOnCVyfmMBl1eDSxzfBOrg6
mDgDmwlcNgWu9LW4BgBWrbS7dKLgkMDqUq1UuCibFC/pSvpEzOqV81gAqRwB
znWRqtbSLHt5NzZR5ZUviqWF+bhp5y61xwfWipJ20HxnDEYqQRyzwGcJ+cZb
UNTsp6cmw7qCXEnVrAuvJO4ZMxMqUVLNsigsylCoUlJSVKg+NYEK655Osfdq
HVQdTRwBg8rVDCqrXJ/mjSWNX+iczPdxd0CplXTl8ESMJqoF3HiTi1uZzids
pmEwRm8Nq0aLZcX5gk3LXCxi4pZd0vovF4oZ2/YIXlpp1S7Vhc2GCjWduM8i
Wv7PSHWbZyvaFTvTn9QOXQRrA2DXFLzOjguS6pbH4k/Ym4mfowftM4YSC4/N
W+/X6qC6S4NKyd/opDJA5QZQWdBnyvUJvE+chrvni5bJCWP7yvV+w8XivBzU
Lk/VjtEorDZnIka8VYJ0JXciYhZPMZv/MMPs5ncvAWbuWuRmAbjIx136k5ie
E6k5gmtWucHvTexbWP0crFtpR7zDZqPeE8lfowLki4t2CHejt8U/dHLhVviO
P3nCGafP0cov5tGXIcr9XgfR3To7tWrVqsL8/HxTiFwQIunyvvFM6Msb3Mnl
b7rQQT9EyOz7xHPxcNivApEH7pKTavMnslWM83khcEWs2LuJ/DnzIYy8ljwq
nk/aInjwp/6lhseQX/rPJn+OWCmLHwRydOjs2y43rPsnWCnpSsQ8LFJYpagZ
fuTy8wvIH6NWiMcLix9tSlWaiKxCdBDcg3NOgUBMSEgAGMxQoCJSGMRzGWvR
puTZKWP3E/IdZXzp/XLV9x8zmDxUINyVDVpFDAAGwqmYjVA/wXDKp5tUnrBe
wSB3exypGryIxtcBcuKYOWy2teWMX9k6B8w2+wlRsJCYXuPJX9S7SYsihEdM
IPi0GQjW6yC418GmUAioIWwKBDfxTMpaWGIhtzNoZPj9XZRPCsDKB3Gy5GYz
ZfFwmDA2ucHnBbUqWrlnrfZkCToJIl79kshDfclvQ32lo+EJrbQqq0WszNip
6rqd879rui+pHvIt+ZPyX1pY8gBcRgdpROATcwRYtPODDoHORgR4tGhAwE01
rWAq9vVgLuW2X3vqbB/EeTAP5gFsDKPitwLxW6tlY5jni0dhpTLgcSgQsxY+
Gxf/wFvzaLYQQH4dslTM3x5/l7p4Akc8eX/AbED1op1CJ2yXRDmTk5MdwhTz
qG6jTs77TOa7mZx2ZFq6dGA8fwI3VfUFXVHVl90vV6/7WCzOz7KqonppJ6lY
5d+gzSpAKRW+iObASvb1nkqndyA53u8bsSS/8H515keTC4PnMS6P7tx3v4l4
H5tHXFt0knXVQghlGqNkrkbJbIoOZ65hbu+vLKrDqztSHX4IdJjIfs+T46m7
WGDmCZK14dU7KgNNoIdTW80Lc0GjxaMFeZxe8eCWKFLU92sQUK4Yt4p1wnfl
2cLBt+eCdHL1xDVCVxPxpppHSFt14t1vMkWtRvHcQTyLIl7qGnzoBATUEa2p
D34Qp2lgR/l8XICbKp6X0s6fsAlsMq+KvSieKMwTFNkywmNJxUBIaAPkn+f8
wC534uylUPYqBs+h8gWIv+xK6qKJl6aI95F5VLNdJ94DRlcNDFLIFb10U9mz
KPPvYA+WN9Rus5PaDW2pqO2oMX1ALo8JouaXytZajXNgeThuIw1IHkGTO/8R
sSJxs9qJQo1J4kxoullGGob5y4XrYzqoBRdK3f63ZjPqrkz6XnCR8jOy22Kt
HH7TIq9Zs0Zde3mfhSZgW3UpllN8EqET+iFT5+vMqeAup656j5T5CewQIXYo
AuRLuzpTOh+SL2/+RCzJzRI8VblZ3UhwF8v3bCR/zeL+dvGjYvk+JjedfLlS
yeEU8Wh+LvYruPCJu/vNmaRx2Apy9Xkf8WjE/q6c/2Sq22cHzQIzRAq+3+VC
0vfuoxwX5xcoXk3oYIII6xhnwZrd2Typ69c/6hB5WJvEqpa7qoi4qaUOFwBC
cCO1kDI18CZdiO4j7mVaXr96uHgsL8sFtIXB0kbroLRRDxymLYQu6yafilpF
k/iCn2Lo+I+m/AR34TY33uKX+c4i8ufwlaRq3FoaCxbchzvc5Mz9yWTvG9Mh
BiE1E1aTmJWhJPTjOVJC6FYa3DnDMRaFM9khYu6hI3XAPOLgn8LDwylzR44c
sRvRYftHaFCfunoc5pMQ+V/jINXzZHHj3cyO14eOlCvofGGHNLVWUcL2LTrF
fLm7pvbuZ78pJO6DfqT0vXukyt0hAu9FFZM27SKZz3zOrPqZDwJZEf4ubu0B
Dr+R48mpgd8QcdAsqB8OonHMqcXhqtK0M0EJG+TdzfZ2OCEUrUOom8Nkotjo
EHJTEbJwhC7lcoSq+YwChOBIjCgvKjadM0EPyefjg8VjdGbZVYRaY10WUgIi
LxzOUsfSj+4jkQOpDVr+GGnwGyWWFuQq+KRsiSZi/znkDwhq54V31M71tUhh
NBeA1kAGC/9aNmCmVLFkO56AgmYIt7DqERrPvroqCJn6/FgdMo+ZTCpLk8h4
iKcL1sg3SnvgNuR6rj8prlS+B9jkqt02FSYXCwa9ABR33q4Q/0F/BoTyurQI
sscnocgq14Z+xu5SkMnZtpdUD14M1kYuWR/bmSvdspFjFVDId4+/QU4PmgMV
Q3Ks/1dCW7739ODBg4AHaw2byEwMWFh8ZKwKwB4dAI+bTB4rAOBqBMAFja14
Op8DAMsg0O8fbyO3Z99HyFo6adaPlE+mJdCMXpEeF7XdpUMLPtYkX0idDTwk
MKQ7zqEFj4jl8RsFvBfD3RtD/SDkFUsjklB6u3R47vektP90cmP4UiY1eTGQ
XBm6qI0muBoy4N4Hp4goXif2k8YZwUMGg9jurMvHA+QWT+eskS6dHQeTQLp0
ZJx8Y9kwqt4PkfpNo0jpwSjxaG6WJwjdFhcwQBImM5UN14W/e1KTmU6LhoAX
sIRF5T1I49s/qAW9PP57miDks2S6A7fGRdvjyWlqI34f4UsFDiI3RywXvEwk
RrV3iiISdRJ3N9F0G0js5iAxiyWkS+fGiafFNVLN2k8geGD8Vsb5SyXpByxa
sGGRMg+lwnfsJ2YK2ijZ8KZphADVQDGIHdKDxbzXFoxURCdJT2HQW/HBKrEg
J68zbx0EqSsHzyW3qUuFwDdn2x7BExfuxQMHDqhSjzWPJVgFZJ9O9B6ajqsB
lKtKtrsmuh3Jjgklf0H+Diq9YaR8IjUeXYdFWvPpPLLkwVfkmFdnCZ6qA6Xa
yaSFghAQDdL6PSaei9voovUcWMUDmyLJz32nsyz+9A+JXfjlku0JpHboQqrU
gdLphVtbmQiKZyawcpj6tBYvo/CGKkaSTvieDrzHx8ej8G4OwtvkG0uGMq2G
17kYP6rVmXhuCH3PZ8REktdnBrk0yFfOf8dXzMvKEdoAAu5YS5Muh32JMfK6
7nJ9yMtYvLWK6ZtjSOUgDI+Prt/dhUt3bEcirMRLNUt3YUnAwY6/zGwXCNva
OQpQw6ODOjl7mUYBeXl5DsK6orDi6b2hkK0xln/dPlX6OeOAIqy0f/pqUt5/
Cbk2OIDk9PlazN28F3efttWqhxbxXPJmuX7ra9Ll7V8JXFwpYXogqXveh9QP
85NKNsUxv+jFZS6LSJIuLYviXcnsGrytyv0qSmDy5CTzGChZJ/1TDvYMWNak
d1elZwuugqd4OjpEvhE8QtXxit2BbEMH6H/qxmiS/8xM8tuQQHKq30L58Nof
WYWjPX8SJivzpG5BzeeV1D2v0+B4+AqQXSzOye/CIcoJ3wPfYWWaX0tKSlJF
fs1EZJNFGLUskaoT+Wkj4UxkC4jsporsASJbFO1eNBQCFxbA1IRNEUtyMrBt
nL6X+fZScn0IjWIH+sgZby0RczOz0fJ3YjKzoauh7sWxq8WC7FzhIU0gdaa+
znmYqnusqEmAr7ridJ1AfUzMlM1EIGwDQQVeggpc/90I6XTMakWc6Fdngiik
bvAKUvC2r5jPJisVpx0+4UyE3oDsZ/7DjO/p91ayvL+LiThvmIijW7LQe9dM
nSTPGm0Om4t2oyRMGyHfiKKKGDicSUFWPCiXxwaqrKStDSOlz82jiriSnOg7
T8oMjcZO53YgiyeX5eDGSHJ6wBzwoXLpnE33c8e0fft2VYw3TcRw0cTQO45s
nRjYwmDVEwJaxiRxVyVhrlNoJd9Y+Dx1cA8y/fotYJhcmLSH5Oz9kewLXENK
3l3GptP5AUvkvO+ikMGOWjHJKmZtjiU1QxaTmzTmK1gXdR9KAetjqk3Ekx5c
y3VSOLm9XN3w+2nDZyxs2bKlMCcnx1UdvgcMn62P0Kj9VGwI9WCoTqBWRcsm
kPj3nyX1AUPJgTe/cSG/DvKjUXj+qkgxNyOLRwr0ayfcmy/vhLBtmB+5PnS5
VBC224UcjI6j2kT9hBofdESh4DBJVTA8YMGmCGCoBxzRCTPAwcDFxcHhl87i
sGVYauBORYaQa37Ps6A8/c325MTUe6hTfoDU+w2Vf5rmS870W8hmfOmMTWJB
Zo6XqlYQkY3BiOzioAXkUHScCzkQtfcujABg7KpavaVNbBiv0u3Ixl6gG/tA
o6ViE9uqjt1D1SShtXRg/mQSPciLvdLf6UDI+kewrkiHXhG1XEoLDSdZT39N
blBlKv/XGjkz/gB2hnTQKiKuckr8PnLwqY/Z9D77fiBZ9T8zYWlFytkQLXTg
ocy2bdtUQcY042WKdIIMNs5rRoINBHFTSWB5k9BGSpqHgqS/RYXYQMOCsEfx
/++ZMPK5mJUwbDllzCJylZqp6g9C5PyEFDE7PROX7O5mKubKxr5k2FiS++yX
JLDb62yJyP/RV8mRd5YI7VEWwyx5sxlZSnSyDDGxtq6qLIwUC5fl5yAayS/q
CgUlGt48gnL8QF8hj0DtUL6x4HkYsXSAhg2VA5ZSeQJI8aooMS8jm+ZC9J22
rPwAQ6dBLwgB9exzA+eL+Zk5bXADB/QFA6aLNXtl7gKP6mQY6mBn6Qynk5LK
4K7KQO0+FUIU40Kk6m2fYT0eRIDhh9L//R4Uxb0h7J6UDZGk5NnZzFCJM7fI
6XH7KcJKAkhNROz6cAY/vHb3/JCQkcHkNn3JdMrnz1nvhZIYNOsNZ0lU33dc
J8kwB1MbHBwM2uUOwnhownhK1Zs+lX8LGanx4PuAKMagAImhO+Tct32ITOf1
xfe+l3PjD7EycCdmE1zFjI3R1NMvIpUDF1A768/GT4NxUtrvG6E1Dt6gSq9r
LkLv6U7qxj3COLUZAy6F2dnZjiO3SNW7vsBCus8DWHynHm73q7NIzSBfcvmD
UJIfvEvModrPQtX26Ohp5BlLjvadAfEkG279UD8xe1MMxgFGpdGNVu8SynSj
HaUzooDw3r0Q1xpG64ajFcuSQqXqqC+0UhH0hYRFk1/6fsvwPbY6VspMSkH1
8sQeDql4zgYaAS4jt0cEycf+5efOR5mYmKgqxEgcgtKBz37iPSOOzuyUbuQv
mOgHHb1NHbynaoEoavtDI+Sf/xnANLnivbVy5p4keOceGKsLHxRFUa4atxYK
2wK6cJV8NtBRJgNt4jRrZvDP6EY72nRe0qF6qEO1I6Zy0uvfkiuD/Un1+yHy
kbhDYmZqOqblnXD9STo6N0w6MW8L+8mK1wBQVVHxnELTM56bOnlYP9SXEVj9
UAuzsrLYaFvBaFvDaLkGSAlfBdHEaDFLjEqCo8TctEw6c+h7Hfhot27dqlKN
I3NTNgLoR6W3yhW60byqKShzMKCgLjAedxiPJ4ynFYyHKuOB9TvJkWdmoLWa
sUVO271P6KxZbQsUOMCoM5AwgbYrQ3EcQqVuCK+Za5oVRuGhjsINRyGnj6Fg
DAlg5ubImkgpOXG/4EISImigKifFxMNdDLq7uBGgkbA6YV/StMnJNl7UjegN
8xHZYUStYEStYUQWPqJdL08nkhL7Twsl+3bGKCOSDu9LZiOCO3UuwqLgxGgb
3cywqnTDGuOg5Js3b6Z/lI7JU0WJ+oyU9bvI8efmKjE8WTHxa/LhPf1I9sod
YlZqens2FguE1SouOAAns3tJ99lvO2gt/ezCzMxMD/j41vDxrvzj05NTycIh
H5C93lNJ0TOz2Edvf3IiOdl3vnx4VYQFbvPCMRhAeJFjTpVDb5J+1Y3hHSMt
TF/37NljgYG0goF4wUAE9hHirrUb4bMpE/DVRvwefp00PB8MQTU5+twcKXVt
hODFxmzE4gVzi8Ni/Su6wbxroiN0MHZ1MExRBHd55uB3GQg+D71GGukAfh+6
mjQODSa1dCA/v71CzEpJE5A7IyCjjAMxlJs6oSYYzvDAsg3bUQzLs9Cv/yh9
6dOr97QxE92Y3WDMXjBmZt0FNyn167UyTWPJOW55GoeuIrfoi9pN+cjby+1w
m5WDR4MGFTwedxtaPE2O0lMTKi7Hg0ILB2LwHbiGwzT49kUoxEqKgPx34XHI
Lyq/e1gHAJ4aZVvsQFphRkaG4AEotAEUWDgh2KWcGaFy2btBbGKD9PR/ef9r
891Qy+CXVbIGaYI3tU3WsIcTO53u7BQKLrzhFAv+5PWJgrb3BdYYYF96Kv8Z
DnN5wRGAcZoGqADExsZaAQFPAMATAKAOPTV0l3R89hZSPXA5uTokQMzbEAvv
WFF2cFoq6Upcz2euoI3PPJ7G/p47O/GBy25yYoTVwhUB7p2jfqTVj1/6hatI
hk76CebSu4L0XiC9G5PeIhaG7ZUKZ/7AfnLh16gDUCjnaYC7QWTB6GxVC94F
RWjxrAWcJ9Y+/BocL2nXxIJ3a/hbAx3EmmQUi9nnTZs2tQKx2oFYKIJVLwLc
PIz9nl0xc47mH3tY7vTkAr4fEDae3KvgwafoIX7bZMFh4JPNB+5SmJ6e7gWj
bwWjp+pGvY2qbpgAWPW2RHfeSIsb+/nWhTx+bYLjmKaYj8kOY2rLDIUVBgVm
A96De/iIHN0Fb6hocds7Rw7iQmiRY83aHGTYs/a7bvT6gU41H6gHDNQdBwrK
7Uy4eTT9iHG0Te4gx9F6VPBrkFJCVQZ+/Z8CPm0ProMV+ofDiD/hzCkxBB1t
YVpaWhsYMSWZ/qiS7DBSs2MdWtx+zXHdK2g2UrCigwCNQHochviZcYhyUFCQ
GBMTY4Nx2psfp1Ptgy/0trh3Gcfptphfg070RfQFi+bh9AXNs1Ch15d7v9CG
qXIfFhbmCsOkWSEfoUL70GYGicuyd7oBmEM6ht/JekLydOP6kn3bCj7UAGF0
dHRhamoqDA/GqR8cr/ky96Gmfc0dv4s7mlveO8v32D7Ir51xHOvX7Fu7GgvQ
cerHxWq5TbULOTzf7c72mvK97HX8Gmujt7J9BxZskOb/0nWDZBuyXGA8vBx7
Jye68mWNFrdl8gGlCc4TJLOpAe1m37oZCvuC82GnSKr5PkW+axS2N47lL8HK
vlpGNv+xduVjHU2tbpcL3o8dJzYlHjPYD93GBfw+WrvZKUJlN3TS3RzpfLM6
mXQd3Pj9jy3d3Fl3c4T5zUzPdO2y+P1255tVpdS1aOL3oYi4oifsJx5uOOqO
rhXQ6XcdIlunwpeuN8zwuyCu+rsu2sCd8itd65T+D9j0cZaaW5g9S6uJP2BR
Pol9ilmBRteZg9/rHqgA8BiCd12LA36ve0qAOc09dTezY7pcYERezr9m5LC3
06/B+57GoTn/2tOOv4YLcSpS7hp9TtQ/a/67KlhcbUwnYF/n3zUU86zawJ3C
D/ZL/Z3/gKHK5qA7zrN6oO4P4BldzZ7yokrGfmGw0y+bHl1iZPZ5p19i2qqs
TBkn8DDdzYs0WczJH6G7eUEzjL2gu2++dp8TO6N1981thsWXdfc1cSCABvir
TjdblAFqGL3ufJOqE+ob+pvYl5z/Dy/wE8gMdRcvk2vs5iG6X5zBxRZaKHTw
QOa/OjXUaQbg5uQ7KzLwD/mvj8ps6sPvKMvnH/5fnwvZxIe3nHO73eF9Th+A
weOd5sb2v3U3+4ABTh/Wcmprv8P7mvqAFjNV+x3e19IHNJlc2u/wvqY+oMWc
0H6H9zX1AS0mc/Y7vK+JD7jTRMz+t+52+jA+P+40h2rxvqZm/x3lRW5/416n
D+KG9U5znRbvc/oAfoKIaSbT3GksTiHF33M3wj/+H9GpJdo=\
\>", "ImageResolution" -> \
144.],ExpressionUUID->"d265bdc0-13f5-4052-8888-655ebdc72388"]
}, Open  ]],

Cell[CellGroupData[{

Cell[BoxData[
 RowBox[{"SliceVectorPlot3D", "[", 
  RowBox[{
   RowBox[{"{", 
    RowBox[{
     RowBox[{
      FractionBox[
       RowBox[{"2", " ", "x"}], 
       RowBox[{
        SuperscriptBox["x", "2"], "+", 
        SuperscriptBox["y", "2"], "+", 
        SuperscriptBox["z", "2"]}]], "-", 
      FractionBox[
       RowBox[{"2", " ", "x", " ", 
        RowBox[{"(", 
         RowBox[{
          SuperscriptBox["x", "2"], "+", 
          RowBox[{"2", " ", 
           SuperscriptBox["y", "2"]}], "+", 
          RowBox[{"3", " ", 
           SuperscriptBox["z", "2"]}]}], ")"}]}], 
       SuperscriptBox[
        RowBox[{"(", 
         RowBox[{
          SuperscriptBox["x", "2"], "+", 
          SuperscriptBox["y", "2"], "+", 
          SuperscriptBox["z", "2"]}], ")"}], "2"]]}], ",", 
     RowBox[{
      FractionBox[
       RowBox[{"4", " ", "y"}], 
       RowBox[{
        SuperscriptBox["x", "2"], "+", 
        SuperscriptBox["y", "2"], "+", 
        SuperscriptBox["z", "2"]}]], "-", 
      FractionBox[
       RowBox[{"2", " ", "y", " ", 
        RowBox[{"(", 
         RowBox[{
          SuperscriptBox["x", "2"], "+", 
          RowBox[{"2", " ", 
           SuperscriptBox["y", "2"]}], "+", 
          RowBox[{"3", " ", 
           SuperscriptBox["z", "2"]}]}], ")"}]}], 
       SuperscriptBox[
        RowBox[{"(", 
         RowBox[{
          SuperscriptBox["x", "2"], "+", 
          SuperscriptBox["y", "2"], "+", 
          SuperscriptBox["z", "2"]}], ")"}], "2"]]}], ",", 
     RowBox[{
      FractionBox[
       RowBox[{"6", " ", "z"}], 
       RowBox[{
        SuperscriptBox["x", "2"], "+", 
        SuperscriptBox["y", "2"], "+", 
        SuperscriptBox["z", "2"]}]], "-", 
      FractionBox[
       RowBox[{"2", " ", "z", " ", 
        RowBox[{"(", 
         RowBox[{
          SuperscriptBox["x", "2"], "+", 
          RowBox[{"2", " ", 
           SuperscriptBox["y", "2"]}], "+", 
          RowBox[{"3", " ", 
           SuperscriptBox["z", "2"]}]}], ")"}]}], 
       SuperscriptBox[
        RowBox[{"(", 
         RowBox[{
          SuperscriptBox["x", "2"], "+", 
          SuperscriptBox["y", "2"], "+", 
          SuperscriptBox["z", "2"]}], ")"}], "2"]]}]}], "}"}], ",", " ", 
   RowBox[{"{", 
    RowBox[{
     RowBox[{
      RowBox[{"x", "^", "2"}], "+", 
      RowBox[{"y", "^", "2"}], "+", 
      RowBox[{"z", "^", "2"}]}], "==", "1"}], "}"}], ",", 
   "\[IndentingNewLine]", 
   RowBox[{"{", 
    RowBox[{"x", ",", "0", ",", "1"}], "}"}], ",", 
   RowBox[{"{", 
    RowBox[{"y", ",", "0", ",", "1"}], "}"}], ",", 
   RowBox[{"{", 
    RowBox[{"z", ",", "0", ",", "1"}], "}"}], ",", 
   RowBox[{"Boxed", "\[Rule]", "False"}], ",", 
   RowBox[{"VectorAspectRatio", "\[Rule]", "0.12"}]}], "]"}]], "Input",
 CellLabel->
  "In[182]:=",ExpressionUUID->"f077cc42-4465-4ca2-aea5-678f62aefad0"],

Cell[BoxData[
 Graphics3DBox[{{{}, 
    {Hue[0.6, 1, 1], 
     {CapForm["Butt"], 
      Arrowheads[{{0.01993553876781653, 1.}}, Appearance -> "Projected"], 
      {LABColor[0.2430586541608785, 0.5224989810735571, -0.7272189219738684], 
       Arrow3DBox[TubeBox[{{0.16483512170693854`, 0.12740158191233597`, 
        0.9802955037783248}, {0.016983176994360194`, 0.054408997056425615`, 
        1.0005659837753824`}}, 0.003322589794636088]]}}, 
     {CapForm["Butt"], 
      Arrowheads[{{0.019935538767816532`, 1.}}, Appearance -> "Projected"], 
      {LABColor[0.2803935759710996, 0.5224323162504059, -0.6379904942950921], 
       Arrow3DBox[TubeBox[{{0.1492850231656349, 0.23869758154496945`, 
        0.9623505407332831}, {0.03253327553566382, 0.12492343353541081`, 
        0.9943424151484577}}, 0.0033225897946360886`]]}}, 
     {CapForm["Butt"], 
      Arrowheads[{{0.01993553876781653, 1.}}, Appearance -> "Projected"], 
      {LABColor[0.3268144911972236, 0.5223494275779775, -0.5270470377079448], 
       Arrow3DBox[TubeBox[{{0.13668767992492345`, 0.3381060428661166, 
        0.9340451487053605}, {0.04513061877637529, 0.20732540832588237`, 
        0.9800096735222713}}, 0.003322589794636088]]}}, 
     {CapForm["Butt"], 
      Arrowheads[{{0.019935538767816532`, 1.}}, Appearance -> "Projected"], 
      {LABColor[0.3739104173821972, 0.5222653336134523, -0.414490341729799], 
       Arrow3DBox[TubeBox[{{0.12785698444109728`, 0.4315653593527412, 
        0.8958951833282595}, {0.05396131426020147, 0.2956765279508765, 
        0.9564976815218288}}, 0.0033225897946360886`]]}}, 
     {CapForm["Butt"], 
      Arrowheads[{{0.01993553876781652, 1.}}, Appearance -> "Projected"], 
      {LABColor[0.4182824702374078, 0.5232541434936543, -0.275498441689692], 
       Arrow3DBox[TubeBox[{{0.12170267600312024`, 0.52182353306798, 
        0.8475019033373971}, {0.060115622698178495`, 0.38722879034725644`, 
        0.9229359636530541}}, 0.003322589794636087]]}}, 
     {CapForm["Butt"], 
      Arrowheads[{{0.01993553876781653, 1.}}, Appearance -> "Projected"], 
      {LABColor[
       0.45691419076637024`, 0.5257714541093989, -0.10339316350277533`], 
       Arrow3DBox[TubeBox[{{0.1173459180844946, 0.609932484787533, 
        0.7868652314542258}, {0.06447238061680413, 0.48093027473932215`, 
        0.877208057383459}}, 0.003322589794636088]]}}, 
     {CapForm["Butt"], 
      Arrowheads[{{0.01993553876781653, 1.}}, Appearance -> "Projected"], 
      {LABColor[
       0.48073709144131793`, 0.5273237960694707, 0.0027384529963480064`], 
       Arrow3DBox[TubeBox[{{0.1142728083063925, 0.6962352660522154, 
        0.7125193077986581}, {0.06754549039490623, 0.5764379295862585, 
        0.8177056343578213}}, 0.003322589794636088]]}}, 
     {CapForm["Butt"], 
      Arrowheads[{{0.01993553876781652, 1.}}, Appearance -> "Projected"], 
      {LABColor[0.485323964165035, 0.527622684735116, 0.023173085348056788`], 
       Arrow3DBox[TubeBox[{{0.11318983688844562`, 0.7365969927059788, 
        0.6709684062257815}, {0.0686284618128531, 0.6224903583996794, 
        0.7831867969521259}}, 0.003322589794636087]]}}, 
     {CapForm["Butt"], 
      Arrowheads[{{0.019935538767816525`, 1.}}, Appearance -> "Projected"], 
      {LABColor[
       0.4839774009967425, 0.5275349403190791, 0.017174112858558466`], 
       Arrow3DBox[TubeBox[{{0.11227391882669355`, 0.7805908359557745, 
        0.6192877359681974}, {0.06954437987460518, 0.6738927957943178, 
        0.7392407354521446}}, 0.0033225897946360873`]]}}, 
     {CapForm["Butt"], 
      Arrowheads[{{0.019935538767816518`, 1.}}, Appearance -> "Projected"], 
      {LABColor[
       0.4770548673876302, 0.5270838558966547, -0.013665946974172838`], 
       Arrow3DBox[TubeBox[{{0.11177862339673626`, 0.8150287126567727, 
        0.5731706238180716}, {0.07003967530456247, 0.7151806621623562, 
        0.6992151968197402}}, 0.0033225897946360865`]]}}, 
     {CapForm["Butt"], 
      Arrowheads[{{0.019935538767816518`, 1.}}, Appearance -> "Projected"], 
      {LABColor[
       0.45631146548412216`, 0.5257321794736693, -0.10607831966334105`], 
       Arrow3DBox[TubeBox[{{0.11152245025680153`, 0.8624166354372772, 
        0.4997155790062413}, {0.0702958484444972, 0.773877432424434, 
        0.6341037637227926}}, 0.0033225897946360865`]]}}, 
     {CapForm["Butt"], 
      Arrowheads[{{0.01993553876781653, 1.}}, Appearance -> "Projected"], 
      {LABColor[0.4041042621696469, 0.5223302666071861, -0.3386627121462611], 
       Arrow3DBox[TubeBox[{{0.11251852749535411`, 0.9201786279258426, 
        0.38218969601284736`}, {0.06929977120594462, 0.8504632016776114, 
        0.5266573595447733}}, 0.003322589794636088]]}}, 
     {CapForm["Butt"], 
      Arrowheads[{{0.019935538767816525`, 1.}}, Appearance -> "Projected"], 
      {LABColor[
       0.37814349727012064`, 0.5222577750728573, -0.4043735115792494], 
       Arrow3DBox[TubeBox[{{0.11363914441634693`, 0.9395708402943388, 
        0.32988962418000345`}, {0.0681791542849518, 0.878533663678991, 
        0.4775610829207838}}, 0.0033225897946360873`]]}}, 
     {CapForm["Butt"], 
      Arrowheads[{{0.01993553876781653, 1.}}, Appearance -> "Projected"], 
      {LABColor[0.3007857732851882, 0.5223959041685883, -0.5892542544684602], 
       Arrow3DBox[TubeBox[{{0.11969457672275582`, 0.975667482949545, 
        0.1970412990650235}, {0.062123721978542906`, 0.9380457602799857, 
        0.3482669914124061}}, 0.003322589794636088]]}}, 
     {CapForm["Butt"], 
      Arrowheads[{{0.01993553876781653, 1.}}, Appearance -> "Projected"], 
      {LABColor[
       0.24283619661742695`, 0.5224993782912843, -0.7277505833746438], 
       Arrow3DBox[TubeBox[{{0.12927298669032142`, 0.9884997026951037, 
        0.10877587105104747`}, {0.05254531201097732, 0.9685092372616815, 
        0.25476303688628654`}}, 0.003322589794636088]]}}, 
     {CapForm["Butt"], 
      Arrowheads[{{0.01993553876781653, 1.}}, Appearance -> "Projected"], 
      {LABColor[
       0.18866752225011313`, 0.5225961012766809, -0.8572107619122568], 
       Arrow3DBox[TubeBox[{{0.14965241129632217`, 0.9906066794639384, 
        0.03215673695680514}, {0.03216588740497654, 0.9906123674574284, 
        0.1496127884404333}}, 0.003322589794636088]]}}, 
     {CapForm["Butt"], 
      Arrowheads[{{0.01993553876781654, 1.}}, Appearance -> "Projected"], 
      {LABColor[0.480333091072029, 0.5272974706973554, 0.0009386212779557424],
        Arrow3DBox[TubeBox[{{0.21832575554731953`, 0.8534223565550462, 
        0.480003100032324}, {0.14374305289762973`, 0.7828717113066648, 
        0.6106133380653922}}, 0.00332258979463609]]}}, 
     {CapForm["Butt"], 
      Arrowheads[{{0.019935538767816525`, 1.}}, Appearance -> "Projected"], 
      {LABColor[0.5097682574291361, 0.5292155177253516, 0.13207302132545334`],
        Arrow3DBox[TubeBox[{{0.2266396792270522, 0.5983413447021396, 
        0.7726477254403571}, {0.13615482017355496`, 0.4925214148247155, 
        0.8632768602776459}}, 0.0033225897946360873`]]}}, 
     {CapForm["Butt"], 
      Arrowheads[{{0.019935538767816525`, 1.}}, Appearance -> "Projected"], 
      {LABColor[
       0.36575568523643825`, 0.522279894612913, -0.43397970697358645`], 
       Arrow3DBox[TubeBox[{{0.26097816164101817`, 0.10992883205799683`, 
        0.9618533212003793}, {0.10265829290443639`, 0.07188174691076474, 
        0.9948115649882464}}, 0.0033225897946360873`]]}}, 
     {CapForm["Butt"], 
      Arrowheads[{{0.01993553876781653, 1.}}, Appearance -> "Projected"], 
      {LABColor[
       0.38533830182268514`, 0.5222449281094824, -0.38717832094928867`], 
       Arrow3DBox[TubeBox[{{0.25462927646741557`, 0.2163147011645566, 
        0.9460550205675511}, {0.109007178078039, 0.14730631391582366`, 
        0.9864413339491084}}, 0.003322589794636088]]}}, 
     {CapForm["Butt"], 
      Arrowheads[{{0.019935538767816532`, 1.}}, Appearance -> "Projected"], 
      {LABColor[
       0.4152349547386884, 0.5230555620426723, -0.28907519922221825`], 
       Arrow3DBox[TubeBox[{{0.24678264047013515`, 0.31775206195903216`, 
        0.9187186109053017}, {0.11685381407531943`, 0.22767938923296682`, 
        0.9697521396702096}}, 0.0033225897946360886`]]}}, 
     {CapForm["Butt"], 
      Arrowheads[{{0.019935538767816525`, 1.}}, Appearance -> "Projected"], 
      {LABColor[
       0.4506812049662485, 0.5253653018307121, -0.13116127065349925`], 
       Arrow3DBox[TubeBox[{{0.23916589988816742`, 0.41464592548614243`, 
        0.8813131768105469}, {0.12447055465728715`, 0.3125959618174753, 
        0.9447938042187776}}, 0.0033225897946360873`]]}}, 
     {CapForm["Butt"], 
      Arrowheads[{{0.019935538767816525`, 1.}}, Appearance -> "Projected"], 
      {LABColor[
       0.4840989167628781, 0.5275428584993694, 0.017715468626525732`], 
       Arrow3DBox[TubeBox[{{0.23254479390876356`, 0.5079083237358435, 
        0.832921690823963}, {0.131091660636691, 0.40114399967939296`, 
        0.9097829178282074}}, 0.0033225897946360873`]]}}, 
     {CapForm["Butt"], 
      Arrowheads[{{0.01993553876781653, 1.}}, Appearance -> "Projected"], 
      {LABColor[0.5234275024495076, 0.5301055780701157, 0.19292529846625212`],
        Arrow3DBox[TubeBox[{{0.2229435416333785, 0.6861237361694514, 
        0.6972520469765132}, {0.14069291291207606`, 0.5865494594690223, 
        0.8017451321692021}}, 0.003322589794636088]]}}, 
     {CapForm["Butt"], 
      Arrowheads[{{0.01993553876781654, 1.}}, Appearance -> "Projected"], 
      {LABColor[0.5174698546110718, 0.5297173672955705, 0.16638382880002306`],
        Arrow3DBox[TubeBox[{{0.22011776703760386`, 0.7713340366820691, 
        0.6017097108405994}, {0.1435186875078507, 0.6831495950680233, 
        0.7198413858095223}}, 0.00332258979463609]]}}, 
     {CapForm["Butt"], 
      Arrowheads[{{0.019935538767816525`, 1.}}, Appearance -> "Projected"], 
      {LABColor[
       0.43658062405017656`, 0.5244464832654974, -0.19397971021376467`], 
       Arrow3DBox[TubeBox[{{0.22054811116270084`, 0.8989090690791326, 
        0.3862647395655616}, {0.14308834338275372`, 0.843986304297738, 
        0.5225823159920591}}, 0.0033225897946360873`]]}}, 
     {CapForm["Butt"], 
      Arrowheads[{{0.019935538767816518`, 1.}}, Appearance -> "Projected"], 
      {LABColor[0.391275512581581, 0.5222343266916659, -0.3729887109239435], 
       Arrow3DBox[TubeBox[{{0.22338872335877485`, 0.9291796349258485, 
        0.3054541537882989}, {0.1402477311866797, 0.8889248690474812, 
        0.4435343355786888}}, 0.0033225897946360865`]]}}, 
     {CapForm["Butt"], 
      Arrowheads[{{0.01993553876781652, 1.}}, Appearance -> "Projected"], 
      {LABColor[
       0.33425199193952476`, 0.5223361472589724, -0.5092718164159697], 
       Arrow3DBox[TubeBox[{{0.23019269211098392`, 0.9542737069487286, 
        0.20586882795580028`}, {0.13344376243447065`, 0.9343353633194159, 
        0.33943946252162926`}}, 0.003322589794636087]]}}, 
     {CapForm["Butt"], 
      Arrowheads[{{0.01993553876781653, 1.}}, Appearance -> "Projected"], 
      {LABColor[
       0.28365875901149634`, 0.5224264859757088, -0.6301868848417507], 
       Arrow3DBox[TubeBox[{{0.2405607086510631, 0.9664050589974726, 
        0.12304064765951675`}, {0.12307574589439148`, 0.9664161324993318, 
        0.24049826027781726`}}, 0.003322589794636088]]}}, 
     {CapForm["Butt"], 
      Arrowheads[{{0.019935538767816532`, 1.}}, Appearance -> "Projected"], 
      {LABColor[
       0.24285338987129118`, 0.5224993475912005, -0.7277094924352605], 
       Arrow3DBox[TubeBox[{{0.25481883774955233`, 0.9685132138923211, 
        0.05253617736682404}, {0.10881761679590223`, 0.9885180845690653, 
        0.1292333480304144}}, 0.0033225897946360886`]]}}, 
     {CapForm["Butt"], 
      Arrowheads[{{0.019935538767816532`, 1.}}, Appearance -> "Projected"], 
      {LABColor[0.5526183536199385, 0.5320077050923604, 0.3229712682654338], 
       Arrow3DBox[TubeBox[{{0.3036830001500969, 0.7616678365710161, 
        0.5776184877694333}, {0.2081081507037303, 0.6928157951790763, 
        0.6947673328683786}}, 0.0033225897946360886`]]}}, 
     {CapForm["Butt"], 
      Arrowheads[{{0.019935538767816525`, 1.}}, Appearance -> "Projected"], 
      {LABColor[0.5695970615056641, 0.5331140674551322, 0.3986118352377607], 
       Arrow3DBox[TubeBox[{{0.30651416775557677`, 0.676107140963206, 
        0.6744839634099073}, {0.20548021384378193`, 0.5965660546752678, 
        0.7796712397680001}}, 0.0033225897946360873`]]}}, 
     {CapForm["Butt"], 
      Arrowheads[{{0.01993553876781653, 1.}}, Appearance -> "Projected"], 
      {LABColor[0.49774401220599507`, 0.528431996832881, 0.07850470904785439],
        Arrow3DBox[TubeBox[{{0.35146550002275334`, 0.10290785561174268`, 
        0.9334075055329589}, {0.19398911036685706`, 0.0789027233570189, 
        0.9805662553565839}}, 0.003322589794636088]]}}, 
     {CapForm["Butt"], 
      Arrowheads[{{0.01993553876781653, 1.}}, Appearance -> "Projected"], 
      {LABColor[0.5103254343348822, 0.5292518243490401, 0.13455525833301496`],
        Arrow3DBox[TubeBox[{{0.3482375974234295, 0.20445982912604235`, 
        0.9180405989064543}, {0.19721701296618088`, 0.1591611859543379, 
        0.9703839208830286}}, 0.003322589794636088]]}}, 
     {CapForm["Butt"], 
      Arrowheads[{{0.019935538767816532`, 1.}}, Appearance -> "Projected"], 
      {LABColor[0.529340884227949, 0.5304909043906109, 0.21926956173149031`], 
       Arrow3DBox[TubeBox[{{0.34364537053332894`, 0.30371009881176864`, 
        0.8913360094646364}, {0.20180923985628146`, 0.24172135238023035`, 
        0.9516594270481892}}, 0.0033225897946360886`]]}}, 
     {CapForm["Butt"], 
      Arrowheads[{{0.01993553876781653, 1.}}, Appearance -> "Projected"], 
      {LABColor[0.5496723317749297, 0.5318157371457323, 0.30984666749079665`],
        Arrow3DBox[TubeBox[{{0.3384745130870944, 0.40027711604229893`, 
        0.8549837568493419}, {0.20698009730251596`, 0.32696477126131873`, 
        0.9252228206154315}}, 0.003322589794636088]]}}, 
     {CapForm["Butt"], 
      Arrowheads[{{0.019935538767816532`, 1.}}, Appearance -> "Projected"], 
      {LABColor[0.5687395396542354, 0.5330581898283976, 0.3947915540084829], 
       Arrow3DBox[TubeBox[{{0.33333498518010196`, 0.494094860135539, 
        0.8061707142579326}, {0.21211962520950842`, 0.4149574632796974, 
        0.887676028714293}}, 0.0033225897946360886`]]}}, 
     {CapForm["Butt"], 
      Arrowheads[{{0.019935538767816532`, 1.}}, Appearance -> "Projected"], 
      {LABColor[0.5762525207155165, 0.5335477488416254, 0.42826207196264504`],
        Arrow3DBox[TubeBox[{{0.33061780317405737`, 0.5460115493847223, 
        0.7738789834878746}, {0.21483680721555307`, 0.4658840530244554, 
        0.8620456022301285}}, 0.0033225897946360886`]]}}, 
     {CapForm["Butt"], 
      Arrowheads[{{0.01993553876781653, 1.}}, Appearance -> "Projected"], 
      {LABColor[0.5292695994490092, 0.5304862593494811, 0.2189519862639227], 
       Arrow3DBox[TubeBox[{{0.3215764222653543, 0.8172076296889581, 
        0.4833127967028815}, {0.22387818812425608`, 0.7654356987143767, 
        0.6073036413948346}}, 0.003322589794636088]]}}, 
     {CapForm["Butt"], 
      Arrowheads[{{0.019935538767816514`, 1.}}, Appearance -> "Projected"], 
      {LABColor[0.5098503224016874, 0.5292208652227904, 0.13243862282434998`],
        Arrow3DBox[TubeBox[{{0.32183223087319557`, 0.8407273114962068, 
        0.4421273708515246}, {0.22362237951641484`, 0.7955667563655043, 
        0.5682794882151087}}, 0.0033225897946360856`]]}}, 
     {CapForm["Butt"], 
      Arrowheads[{{0.01993553876781654, 1.}}, Appearance -> "Projected"], 
      {LABColor[
       0.4836486270325783, 0.5275135168313638, 0.015709416650666996`], 
       Arrow3DBox[TubeBox[{{0.3227116445032782, 0.8650265174923819, 
        0.39061049193520014`}, {0.2227429658863322, 0.8287380003027812, 
        0.5182365636224207}}, 0.00332258979463609]]}}, 
     {CapForm["Butt"], 
      Arrowheads[{{0.01993553876781653, 1.}}, Appearance -> "Projected"], 
      {LABColor[0.4310971875306576, 0.5240891729315971, -0.2184085566303923], 
       Arrow3DBox[TubeBox[{{0.32589232510258365`, 0.8992421057777726, 
        0.30042653793546137`}, {0.21956228528702676`, 0.8802610345079593, 
        0.42665113508206376`}}, 0.003322589794636088]]}}, 
     {CapForm["Butt"], 
      Arrowheads[{{0.01993553876781653, 1.}}, Appearance -> "Projected"], 
      {LABColor[
       0.40087133374177486`, 0.5222171924996115, -0.35005522150181145`], 
       Arrow3DBox[TubeBox[{{0.3286286646210167, 0.9134308790725617, 
        0.2524450008676712}, {0.21682594576859374`, 0.9046736249007681, 
        0.37501118672301376`}}, 0.003322589794636088]]}}, 
     {CapForm["Butt"], 
      Arrowheads[{{0.01993553876781652, 1.}}, Appearance -> "Projected"], 
      {LABColor[0.334269942473992, 0.5223361152066968, -0.509228915617231], 
       Arrow3DBox[TubeBox[{{0.33952104346564216`, 0.9343148652443161, 
        0.1334092856777752}, {0.20593356692396822`, 0.9542790822658753, 
        0.23012962225955874`}}, 0.003322589794636087]]}}, 
     {CapForm["Butt"], 
      Arrowheads[{{0.01993553876781653, 1.}}, Appearance -> "Projected"], 
      {LABColor[
       0.30086942016677776`, 0.5223957548096424, -0.5890543429817721], 
       Arrow3DBox[TubeBox[{{0.34834182656040846`, 0.9379017773901185, 
        0.0621107299246918}, {0.19711278382920194`, 0.9755448928941841, 
        0.11965879547254664`}}, 0.003322589794636088]]}}, 
     {CapForm["Butt"], 
      Arrowheads[{{0.01993553876781653, 1.}}, Appearance -> "Projected"], 
      {LABColor[0.40088403370259107`, 0.522217169822702, -0.3500248692878448],
        Arrow3DBox[TubeBox[{{0.3751326386967935, 0.9046541206573246, 
        0.21676580885003238`}, {0.252545491961864, 0.913450383316005, 
        0.3285424816273972}}, 0.003322589794636088]]}}, 
     {CapForm["Butt"], 
      Arrowheads[{{0.019935538767816525`, 1.}}, Appearance -> "Projected"], 
      {LABColor[0.5289755634126729, 0.530467099446025, 0.21764204839064832`], 
       Arrow3DBox[TubeBox[{{0.4051772065916982, 0.8282616548599395, 
        0.393484726850613}, {0.29411130139065295`, 0.8080324130017715, 
        0.5153623287070077}}, 0.0033225897946360873`]]}}, 
     {CapForm["Butt"], 
      Arrowheads[{{0.01993553876781653, 1.}}, Appearance -> "Projected"], 
      {LABColor[0.6420973008102975, 0.5378383101123743, 0.7216022090366021], 
       Arrow3DBox[TubeBox[{{0.4142134826206359, 0.48398213787161015`, 
        0.7741476402298665}, {0.28595790148902206`, 0.42507018554362624`, 
        0.8617769454881365}}, 0.003322589794636088]]}}, 
     {CapForm["Butt"], 
      Arrowheads[{{0.019935538767816535`, 1.}}, Appearance -> "Projected"], 
      {LABColor[0.6236046746012858, 0.536633298178359, 0.6392170981865026], 
       Arrow3DBox[TubeBox[{{0.4403211353271629, 0.09897521710961461, 
        0.8956477339729604}, {0.28695163090660336`, 0.08283536185914696, 
        0.9574240040516536}}, 0.003322589794636089]]}}, 
     {CapForm["Butt"], 
      Arrowheads[{{0.019935538767816525`, 1.}}, Appearance -> "Projected"], 
      {LABColor[0.630168827201566, 0.5370610298661482, 0.6684605616891348], 
       Arrow3DBox[TubeBox[{{0.4383645813856084, 0.19722291158764668`, 
        0.8801955757610125}, {0.28890818484815783`, 0.1663981034927336, 
        0.9458585341051338}}, 0.0033225897946360873`]]}}, 
     {CapForm["Butt"], 
      Arrowheads[{{0.019935538767816525`, 1.}}, Appearance -> "Projected"], 
      {LABColor[0.6392621796260867, 0.5376535686471686, 0.7089716734709799], 
       Arrow3DBox[TubeBox[{{0.4354203039316006, 0.29413562997689485`, 
        0.8542150943651498}, {0.29185246230216566`, 0.2512958212151041, 
        0.925992757977644}}, 0.0033225897946360873`]]}}, 
     {CapForm["Butt"], 
      Arrowheads[{{0.019935538767816535`, 1.}}, Appearance -> "Projected"], 
      {LABColor[0.6471521030656129, 0.5318447249413338, 0.7336154483480741], 
       Arrow3DBox[TubeBox[{{0.43186154376231056`, 0.38928326081412185`, 
        0.817298474640044}, {0.2954112224714557, 0.3379586264894959, 
        0.8969608816436968}}, 0.003322589794636089]]}}, 
     {CapForm["Butt"], 
      Arrowheads[{{0.019935538767816532`, 1.}}, Appearance -> "Projected"], 
      {LABColor[0.6499649409405144, 0.5254305692199002, 0.7351846131272131], 
       Arrow3DBox[TubeBox[{{0.4244182060081258, 0.5731804619711335, 
        0.7052318941611512}, {0.30285456022564045`, 0.5176822975557216, 
        0.8039296202197593}}, 0.0033225897946360886`]]}}, 
     {CapForm["Butt"], 
      Arrowheads[{{0.019935538767816535`, 1.}}, Appearance -> "Projected"], 
      {LABColor[0.6374281715617718, 0.5375340614674095, 0.700801121815914], 
       Arrow3DBox[TubeBox[{{0.4212995427054067, 0.6613628948367373, 
        0.625151278408404}, {0.30597322352835954`, 0.6113103008017367, 
        0.7337495532289139}}, 0.003322589794636089]]}}, 
     {CapForm["Butt"], 
      Arrowheads[{{0.01993553876781652, 1.}}, Appearance -> "Projected"], 
      {LABColor[0.6236146033195986, 0.5366339451510455, 0.6392613308741455], 
       Arrow3DBox[TubeBox[{{0.42016132242799387`, 0.7022441067543257, 
        0.5796955992082484}, {0.3071114438057724, 0.656956717216917, 
        0.6926902214295634}}, 0.003322589794636087]]}}, 
     {CapForm["Butt"], 
      Arrowheads[{{0.01993553876781653, 1.}}, Appearance -> "Projected"], 
      {LABColor[0.6016636477415114, 0.535203582414262, 0.5414692764559879], 
       Arrow3DBox[TubeBox[{{0.41932809528444265`, 0.7462198350867406, 
        0.522133799954253}, {0.3079446709493236, 0.7082637966633518, 
        0.639403059733339}}, 0.003322589794636088]]}}, 
     {CapForm["Butt"], 
      Arrowheads[{{0.019935538767816532`, 1.}}, Appearance -> "Projected"], 
      {LABColor[0.4839523787362183, 0.5275333098247292, 0.01706263806402658], 
       Arrow3DBox[TubeBox[{{0.4223757367050498, 0.8572465829361947, 
        0.3048069024094436}, {0.30489702952871645`, 0.8572662435579612, 
        0.42227077060808155`}}, 0.0033225897946360886`]]}}, 
     {CapForm["Butt"], 
      Arrowheads[{{0.01993553876781653, 1.}}, Appearance -> "Projected"], 
      {LABColor[
       0.43111833462669413`, 0.5240905509134374, -0.2183143457902751], 
       Arrow3DBox[TubeBox[{{0.4267553136147473, 0.8802197208051357, 
        0.21950015020515515`}, {0.30051745261901897`, 0.8992360574045482, 
        0.32580814027227445`}}, 0.003322589794636088]]}}, 
     {CapForm["Butt"], 
      Arrowheads[{{0.019935538767816525`, 1.}}, Appearance -> "Projected"], 
      {LABColor[0.3933791703961079, 0.5222305704235563, -0.3679610834357021], 
       Arrow3DBox[TubeBox[{{0.4313863561309855, 0.891827648978436, 
        0.15524454463071408`}, {0.2958864101027807, 0.9262768549948938, 
        0.2449776165147131}}, 0.0033225897946360873`]]}}, 
     {CapForm["Butt"], 
      Arrowheads[{{0.019935538767816532`, 1.}}, Appearance -> "Projected"], 
      {LABColor[0.3556101582348194, 0.5222980103536335, -0.4582269633875315], 
       Arrow3DBox[TubeBox[{{0.438432954880446, 0.899269052011153, 
        0.06689043589393984}, {0.28883981135332026`, 0.9532874552917339, 
        0.11487908950329857`}}, 0.0033225897946360886`]]}}, 
     {CapForm["Butt"], 
      Arrowheads[{{0.01993553876781652, 1.}}, Appearance -> "Projected"], 
      {LABColor[0.6183289196942486, 0.5362895207423115, 0.6157134785317455], 
       Arrow3DBox[TubeBox[{{0.4721442435922454, 0.7385202594373789, 
        0.4864999072003163}, {0.35700726416385564`, 0.7159633723127135, 
        0.6041165308973998}}, 0.003322589794636087]]}}, 
     {CapForm["Butt"], 
      Arrowheads[{{0.019935538767816532`, 1.}}, Appearance -> "Projected"], 
      {LABColor[0.6759231026290418, 0.4662377899993063, 0.7496655874543442], 
       Arrow3DBox[TubeBox[{{0.476345293064094, 0.5668265501694193, 
        0.6758129828241847}, {0.3528311256849809, 0.5240362093574359, 
        0.7783422203537228}}, 0.0033225897946360886`]]}}, 
     {CapForm["Butt"], 
      Arrowheads[{{0.019935538767816535`, 1.}}, Appearance -> "Projected"], 
      {LABColor[0.6653445750476996, 0.49036016257386716`, 0.7437642687029486],
        Arrow3DBox[TubeBox[{{0.49449148334816173`, 0.6517384451824833, 
        0.580180172686625}, {0.37574624074242263`, 0.6209347504559906, 
        0.6922056479511868}}, 0.003322589794636089]]}}, 
     {CapForm["Butt"], 
      Arrowheads[{{0.01993553876781652, 1.}}, Appearance -> "Projected"], 
      {LABColor[0.5312766718958077, 0.5306170437077162, 0.22789354405808254`],
        Arrow3DBox[TubeBox[{{0.5046682928122707, 0.8103748973374734, 
        0.30713339042971194`}, {0.3837092685927517, 0.8259191705242377, 
        0.4199442825878132}}, 0.003322589794636087]]}}, 
     {CapForm["Butt"], 
      Arrowheads[{{0.019935538767816525`, 1.}}, Appearance -> "Projected"], 
      {LABColor[0.7027590809637375, 0.40504331252456505`, 0.7646362590285154],
        Arrow3DBox[TubeBox[{{0.5120567691404212, 0.381397958735496, 
        0.7732710420639778}, {0.3766105188899536, 0.34584392856812174`, 
        0.8626535436540254}}, 0.0033225897946360873`]]}}, 
     {CapForm["Butt"], 
      Arrowheads[{{0.019935538767816525`, 1.}}, Appearance -> "Projected"], 
      {LABColor[0.7077093237213621, 0.39375520090262683`, 0.7673977927282577],
        Arrow3DBox[TubeBox[{{0.528056352505383, 0.09628945946428247, 
        0.8469019246568023}, {0.3810345695725391, 0.0855211195044791, 
        0.923502483116304}}, 0.0033225897946360873`]]}}, 
     {CapForm["Butt"], 
      Arrowheads[{{0.01993553876781654, 1.}}, Appearance -> "Projected"], 
      {LABColor[0.708724898000521, 0.39143937188477573`, 0.7679643392056338], 
       Arrow3DBox[TubeBox[{{0.5267258084877023, 0.19209374460086512`, 
        0.831538148242698}, {0.38236511359021974`, 0.17152727047951513`, 
        0.911137251689166}}, 0.00332258979463609]]}}, 
     {CapForm["Butt"], 
      Arrowheads[{{0.019935538767816532`, 1.}}, Appearance -> "Projected"], 
      {LABColor[0.7100845587694643, 0.3883389173658204, 0.7687228371657331], 
       Arrow3DBox[TubeBox[{{0.5246515311167343, 0.28694805284121816`, 
        0.8045314665456775}, {0.38443939096118773`, 0.2584833983507808, 
        0.8889668060445574}}, 0.0033225897946360886`]]}}, 
     {CapForm["Butt"], 
      Arrowheads[{{0.019935538767816525`, 1.}}, Appearance -> "Projected"], 
      {LABColor[0.7046812006979344, 0.40066027452568587`, 0.7657085293556117],
        Arrow3DBox[TubeBox[{{0.5192188839946025, 0.47230000721496473`, 
        0.7157776691681935}, {0.3898720380833196, 0.43675231620027166`, 
        0.813781559268926}}, 0.0033225897946360873`]]}}, 
     {CapForm["Butt"], 
      Arrowheads[{{0.01993553876781653, 1.}}, Appearance -> "Projected"], 
      {LABColor[0.698234979354309, 0.41535968819676017`, 0.7621124516786127], 
       Arrow3DBox[TubeBox[{{0.5173871024421873, 0.530349644079554, 
        0.6755851728968791}, {0.39170381963573475`, 0.49575428411453226`, 
        0.7785700302810283}}, 0.003322589794636088]]}}, 
     {CapForm["Butt"], 
      Arrowheads[{{0.019935538767816518`, 1.}}, Appearance -> "Projected"], 
      {LABColor[0.6261598812995507, 0.5367997999250814, 0.6506006077379416], 
       Arrow3DBox[TubeBox[{{0.5129528281560681, 0.7322163181399122, 
        0.45372760738747747`}, {0.39613809392185395`, 0.7222673136101803, 
        0.5714320785566177}}, 0.0033225897946360865`]]}}, 
     {CapForm["Butt"], 
      Arrowheads[{{0.01993553876781652, 1.}}, Appearance -> "Projected"], 
      {LABColor[0.5925197581792799, 0.5346077505447768, 0.5007330204655653], 
       Arrow3DBox[TubeBox[{{0.5132824621637657, 0.7648824522536385, 
        0.3956892412161295}, {0.3958084599141564, 0.7649044044750173, 
        0.5131578143414912}}, 0.003322589794636087]]}}, 
     {CapForm["Butt"], 
      Arrowheads[{{0.019935538767816535`, 1.}}, Appearance -> "Projected"], 
      {LABColor[
       0.48363920403729516`, 0.5275129028124764, 0.01566743697173073], 
       Arrow3DBox[TubeBox[{{0.5183613896687815, 0.8287270845729737, 
        0.22268011794999953`}, {0.39072953240914055`, 0.8650520450986415, 
        0.32262817252743003`}}, 0.003322589794636089]]}}, 
     {CapForm["Butt"], 
      Arrowheads[{{0.01993553876781654, 1.}}, Appearance -> "Projected"], 
      {LABColor[
       0.43654742668846985`, 0.5244443200672269, -0.19412760528789988`], 
       Arrow3DBox[TubeBox[{{0.5227060902473677, 0.8440446196483858, 
        0.1430520443745275}, {0.3863848318305544, 0.8989934198125813, 
        0.2204868635628065}}, 0.00332258979463609]]}}, 
     {CapForm["Butt"], 
      Arrowheads[{{0.019935538767816532`, 1.}}, Appearance -> "Projected"], 
      {LABColor[
       0.40414297220763784`, 0.5223327890211048, -0.3384902579618281], 
       Arrow3DBox[TubeBox[{{0.5267764815617596, 0.8504323089561904, 
        0.06928325790276413}, {0.3823144405161625, 0.920169142965977, 
        0.1124862674944743}}, 0.0033225897946360886`]]}}, 
     {CapForm["Butt"], 
      Arrowheads[{{0.01993553876781653, 1.}}, Appearance -> "Projected"], 
      {LABColor[0.5098276884821511, 0.5292193903569251, 0.13233778814846908`],
        Arrow3DBox[TubeBox[{{0.5683149718220462, 0.7955561519077283, 
        0.2235565540229173}, {0.4421590298159556, 0.8407379159539827, 
        0.32175173645451227`}}, 0.003322589794636088]]}}, 
     {CapForm["Butt"], 
      Arrowheads[{{0.01993553876781653, 1.}}, Appearance -> "Projected"], 
      {LABColor[0.7418872809103645, 0.31581870068452167`, 0.7864642476855235],
        Arrow3DBox[TubeBox[{{0.5738889840202362, 0.2835199940805024, 
        0.7720893256959814}, {0.437087076053824, 0.2619114571114966, 
        0.8638352600220217}}, 0.003322589794636088]]}}, 
     {CapForm["Butt"], 
      Arrowheads[{{0.019935538767816535`, 1.}}, Appearance -> "Projected"], 
      {LABColor[0.6261446008703031, 0.5367988042255312, 0.6505325330446463], 
       Arrow3DBox[TubeBox[{{0.5715367804778013, 0.7222478204855146, 
        0.3960179750591748}, {0.4538320097809321, 0.7322358112645778, 
        0.5128290804984459}}, 0.003322589794636089]]}}, 
     {CapForm["Butt"], 
      Arrowheads[{{0.01993553876781654, 1.}}, Appearance -> "Projected"], 
      {LABColor[0.7309716254906459, 0.34070983084467665`, 0.7803748593924142],
        Arrow3DBox[TubeBox[{{0.576600142320849, 0.4663412390726809, 
        0.6748689191324755}, {0.4495661427356414, 0.4427110843425556, 
        0.7792862840454321}}, 0.00332258979463609]]}}, 
     {CapForm["Butt"], 
      Arrowheads[{{0.019935538767816532`, 1.}}, Appearance -> "Projected"], 
      {LABColor[
       0.4805553688979121, 0.5273119547100549, 0.0019288745344659408`], 
       Arrow3DBox[TubeBox[{{0.6098363068326648, 0.7829973302705605, 
        0.14435289634648363`}, {0.4792338353715672, 0.8532967375911507, 
        0.21918601159085038`}}, 0.0033225897946360886`]]}}, 
     {CapForm["Butt"], 
      Arrowheads[{{0.01993553876781654, 1.}}, Appearance -> "Projected"], 
      {LABColor[0.683719402554562, 0.4484597722118291, 0.7540148175894646], 
       Arrow3DBox[TubeBox[{{0.6035876874582725, 0.6363710783485877, 
        0.4865772843679375}, {0.4861070003265406, 0.6363021172898862, 
        0.6040391537297787}}, 0.00332258979463609]]}}, 
     {CapForm["Butt"], 
      Arrowheads[{{0.01993553876781653, 1.}}, Appearance -> "Projected"], 
      {LABColor[0.7194845504933766, 0.36690397750122816`, 0.7739666999809254],
        Arrow3DBox[TubeBox[{{0.6052193154758767, 0.5513208678362669, 
        0.5794421937973409}, {0.4844812196789614, 0.5395418916905882, 
        0.692943626840471}}, 0.003322589794636088]]}}, 
     {CapForm["Butt"], 
      Arrowheads[{{0.01993553876781653, 1.}}, Appearance -> "Projected"], 
      {LABColor[0.7667600787369373, 0.259100892697468, 0.8003397428416273], 
       Arrow3DBox[TubeBox[{{0.613560261865391, 0.1879830713626697, 
        0.7710700334413461}, {0.47699134443243874`, 0.17563794371771055`, 
        0.8648545522766572}}, 0.003322589794636088]]}}, 
     {CapForm["Butt"], 
      Arrowheads[{{0.01993553876781653, 1.}}, Appearance -> "Projected"], 
      {LABColor[0.7693309591365256, 0.2532384761780948, 0.8017739296500491], 
       Arrow3DBox[TubeBox[{{0.6147041617134864, 0.09417631418372334, 
        0.7862778673719704}, {0.4762049162085916, 0.08763426478503823, 
        0.8777883473335013}}, 0.003322589794636088]]}}, 
     {CapForm["Butt"], 
      Arrowheads[{{0.01993553876781653, 1.}}, Appearance -> "Projected"], 
      {LABColor[0.7553375339022227, 0.28514789027193127`, 0.793967582112884], 
       Arrow3DBox[TubeBox[{{0.6101766793622176, 0.3728448908162603, 
        0.703162997754046}, {0.4807323985598604, 0.3543969964873574, 
        0.8056464633518673}}, 0.003322589794636088]]}}, 
     {CapForm["Butt"], 
      Arrowheads[{{0.019935538767816535`, 1.}}, Appearance -> "Projected"], 
      {LABColor[0.7489397989715928, 0.2997367396598301, 0.7903985529807791],
[truncated: 338,576 more chars]
